# Supplementary material for: Classification of four distinct osteoarthritis subtypes with a knee joint tissue transcriptome atlas
Source: Bone Res. 2020 Nov 12;8:38. doi: 10.1038/s41413-020-00109-x (PMC7658991; doi:10.1038/s41413-020-00109-x)
Supplement: Supplementary file 3 — Supplementary Table 1 [file 41413_2020_109_MOESM3_ESM.xlsx]

## Sheet: synapse assembly genes
												In GEO Profiles,Search by cartilage[Sample Source]) AND synapse assembly[Gene Ontology]
GDS2809
ID_REF	GSM200584	GSM200593	GSM200594	GSM200595	GSM200596	GSM199974	GSM200589	GSM200590	GSM200591	GSM200592	GSM199973	GSM200585	GSM200586	GSM200587	GSM200588	Gene title	Gene symbol	Gene ID	UniGene title	UniGene symbol	UniGene ID	Nucleotide Title	GI	GenBank Accession	Platform_CLONEID	Platform_ORF	Platform_SPOTID	Chromosome location	Chromosome annotation	GO:Function	GO:Process	GO:Component	GO:Function ID	GO:Process ID	GO:Component ID
protocol	sham	sham	sham	sham	sham	normal contralateral	normal contralateral	normal contralateral	normal contralateral	normal contralateral	osteoarthritic ipsilateral	osteoarthritic ipsilateral	osteoarthritic ipsilateral	osteoarthritic ipsilateral	osteoarthritic ipsilateral
1367658_at	0.773	1.073	0.707	1.029	0.785	0.156	1.204	1.229	0.73	1	0.939	1.642	1.6	1.175	0.798	SH3 and multiple ankyrin repeat domains 3	Shank3	59312				Rattus norvegicus SH3 and multiple ankyrin repeat domains 3 (Shank3), mRNA	11067398	NM_021676				7q34	Chromosome 7, NC_005106.4 (130474278..130534679)	GKAP/Homer scaffold activity///SH3 domain binding///actin binding///identical protein binding///ionotropic glutamate receptor binding///ionotropic glutamate receptor binding///ionotropic glutamate receptor binding///protein C-terminus binding///protein C-terminus binding///protein C-terminus binding///protein binding///protein self-association///scaffold protein binding///scaffold protein binding…	AMPA glutamate receptor clustering///AMPA glutamate receptor clustering///AMPA glutamate receptor clustering///MAPK cascade///MAPK cascade///MAPK cascade///NMDA glutamate receptor clustering///NMDA glutamate receptor clustering///NMDA glutamate receptor clustering///adult behavior///brain morphogenesis///brain morphogenesis///brain morphogenesis///dendritic spine morphogenesis///dendritic spine m…	cell junction///ciliary membrane///cytoplasm///dendritic spine///intracellular///neuron projection///neuron projection///neuron spine///neuron spine///neuron spine///plasma membrane///plasma membrane///plasma membrane///postsynaptic density///postsynaptic membrane///synapse	GO:0030160///GO:0017124///GO:0003779///GO:0042802///GO:0035255///GO:0035255///GO:0035255///GO:0008022///GO:0008022///GO:0008022///GO:0005515///GO:0043621///GO:0097110///GO:0097110///GO:0097110///GO:0008270	GO:0097113///GO:0097113///GO:0097113///GO:0000165///GO:0000165///GO:0000165///GO:0097114///GO:0097114///GO:0097114///GO:0030534///GO:0048854///GO:0048854///GO:0048854///GO:0060997///GO:0060997///GO:0060997///GO:0001838///GO:0001838///GO:0035640///GO:0097117///GO:0097117///GO:0097117///GO:0007612///GO:0007612///GO:0007612///GO:0007611///GO:0040011///GO:0040011///GO:0007626///GO:0035641///GO:003564…	GO:0030054///GO:0060170///GO:0005737///GO:0043197///GO:0005622///GO:0043005///GO:0043005///GO:0044309///GO:0044309///GO:0044309///GO:0005886///GO:0005886///GO:0005886///GO:0014069///GO:0045211///GO:0045202
1367812_at	0.803	1.109	1.146	0.977	1.207	1.306	1.098	1.117	0.733	0.706	0.724	1	0.824	0.671	1.014	spectrin, beta, non-erythrocytic 2	Sptbn2	29211				Rattus norvegicus spectrin, beta, non-erythrocytic 2 (Sptbn2), mRNA	924442951	NM_019167				1q42	Chromosome 1, NC_005100.4 (219964429..220006802)	actin binding///phospholipid binding///protein binding///structural constituent of cytoskeleton///structural constituent of cytoskeleton	actin filament capping///adult behavior///adult behavior///cellular response to ethanol///cerebellar Purkinje cell layer morphogenesis///cerebellar Purkinje cell layer morphogenesis///cytoskeleton organization///multicellular organism growth///multicellular organism growth///regulation of calcium ion-dependent exocytosis///synapse assembly///synapse assembly///synaptic vesicle docking///synaptic …	Golgi membrane///apical plasma membrane///apical plasma membrane///cell junction///cell junction///cytoplasm///cytoplasm///cytosol///endosome///extracellular space///extracellular space///neuronal cell body///neuronal cell body///nuclear matrix///perinuclear region of cytoplasm///plasma membrane///spectrin///spectrin///spectrin///synaptic vesicle	GO:0003779///GO:0005543///GO:0005515///GO:0005200///GO:0005200	GO:0051693///GO:0030534///GO:0030534///GO:0071361///GO:0021692///GO:0021692///GO:0007010///GO:0035264///GO:0035264///GO:0017158///GO:0007416///GO:0007416///GO:0016081///GO:0016079///GO:0016192///GO:0016192	GO:0000139///GO:0016324///GO:0016324///GO:0030054///GO:0030054///GO:0005737///GO:0005737///GO:0005829///GO:0005768///GO:0005615///GO:0005615///GO:0043025///GO:0043025///GO:0016363///GO:0048471///GO:0005886///GO:0008091///GO:0008091///GO:0008091///GO:0008021
1367821_a_at	1.129	1.03	0.731	0.896	0.0856	0.771	1.298	1.093	1.758	1.121	1.055	0.736	0.832	1	0.777	calcium voltage-gated channel subunit alpha1 A	Cacna1a	25398				EST240745 Normalized rat brain, Bento Soares Rattus sp. cDNA clone RBRDO47 3- end, mRNA sequence	4255950	AI412446				19q11	Chromosome 19, NC_005118.4 (25453195..25749550)	calmodulin binding///high voltage-gated calcium channel activity///high voltage-gated calcium channel activity///high voltage-gated calcium channel activity///high voltage-gated calcium channel activity///metal ion binding///protein binding///syntaxin binding///syntaxin binding///voltage-gated calcium channel activity///voltage-gated calcium channel activity///voltage-gated calcium channel activi…	adult walking behavior///adult walking behavior///behavioral response to pain///behavioral response to pain///calcium ion import///calcium ion import///calcium ion regulated exocytosis///calcium ion transmembrane transport///calcium ion transport///calcium ion transport///calcium ion transport///calcium ion-regulated exocytosis of neurotransmitter///calcium ion-regulated exocytosis of neurotransm…	cell projection///cytoplasm///cytoplasm///dendrite///dendrite///neuronal cell body///neuronal cell body///nucleus///nucleus///perikaryon///plasma membrane///plasma membrane///presynapse///protein complex///voltage-gated calcium channel complex///voltage-gated calcium channel complex///voltage-gated calcium channel complex///voltage-gated calcium channel complex	GO:0005516///GO:0008331///GO:0008331///GO:0008331///GO:0008331///GO:0046872///GO:0005515///GO:0019905///GO:0019905///GO:0005245///GO:0005245///GO:0005245///GO:0005245	GO:0007628///GO:0007628///GO:0048266///GO:0048266///GO:0070509///GO:0070509///GO:0017156///GO:0070588///GO:0006816///GO:0006816///GO:0006816///GO:0048791///GO:0048791///GO:0008219///GO:0008219///GO:0016049///GO:0016049///GO:0030644///GO:0030644///GO:0021953///GO:0021702///GO:0021702///GO:0021680///GO:0021679///GO:0021679///GO:0021590///GO:0021590///GO:0007268///GO:0007268///GO:0048813///GO:004881…	GO:0042995///GO:0005737///GO:0005737///GO:0030425///GO:0030425///GO:0043025///GO:0043025///GO:0005634///GO:0005634///GO:0043204///GO:0005886///GO:0005886///GO:0098793///GO:0043234///GO:0005891///GO:0005891///GO:0005891///GO:0005891
1367822_at	0.347	0.326	0.333	1.114	1.58	0.429	1.724	0.485	0.787	1.717	0.262	0.257	1.303	1.725	0.549	calcium voltage-gated channel subunit alpha1 A	Cacna1a	25398				UI-R-CA0-bhd-f-08-0-UI.s1 UI-R-CA0 Rattus norvegicus cDNA clone UI-R-CA0-bhd-f-08-0-UI 3-, mRNA sequence	11388606	BF400631				19q11	Chromosome 19, NC_005118.4 (25453195..25749550)	calmodulin binding///high voltage-gated calcium channel activity///high voltage-gated calcium channel activity///high voltage-gated calcium channel activity///high voltage-gated calcium channel activity///metal ion binding///protein binding///syntaxin binding///syntaxin binding///voltage-gated calcium channel activity///voltage-gated calcium channel activity///voltage-gated calcium channel activi…	adult walking behavior///adult walking behavior///behavioral response to pain///behavioral response to pain///calcium ion import///calcium ion import///calcium ion regulated exocytosis///calcium ion transmembrane transport///calcium ion transport///calcium ion transport///calcium ion transport///calcium ion-regulated exocytosis of neurotransmitter///calcium ion-regulated exocytosis of neurotransm…	cell projection///cytoplasm///cytoplasm///dendrite///dendrite///neuronal cell body///neuronal cell body///nucleus///nucleus///perikaryon///plasma membrane///plasma membrane///presynapse///protein complex///voltage-gated calcium channel complex///voltage-gated calcium channel complex///voltage-gated calcium channel complex///voltage-gated calcium channel complex	GO:0005516///GO:0008331///GO:0008331///GO:0008331///GO:0008331///GO:0046872///GO:0005515///GO:0019905///GO:0019905///GO:0005245///GO:0005245///GO:0005245///GO:0005245	GO:0007628///GO:0007628///GO:0048266///GO:0048266///GO:0070509///GO:0070509///GO:0017156///GO:0070588///GO:0006816///GO:0006816///GO:0006816///GO:0048791///GO:0048791///GO:0008219///GO:0008219///GO:0016049///GO:0016049///GO:0030644///GO:0030644///GO:0021953///GO:0021702///GO:0021702///GO:0021680///GO:0021679///GO:0021679///GO:0021590///GO:0021590///GO:0007268///GO:0007268///GO:0048813///GO:004881…	GO:0042995///GO:0005737///GO:0005737///GO:0030425///GO:0030425///GO:0043025///GO:0043025///GO:0005634///GO:0005634///GO:0043204///GO:0005886///GO:0005886///GO:0098793///GO:0043234///GO:0005891///GO:0005891///GO:0005891///GO:0005891
1367996_a_at	0.438	0.619	0.901	1.392	1.409	1.406	0.935	1.021	1.5	0.649	0.467	1.554	1.061	0.863	1	adhesion G protein-coupled receptor L1	Adgrl1	65096				Rattus norvegicus latrophilin gene, partial sequence	4185805	AF111099				19q11	Chromosome 19, NC_005118.4 (25029037..25069146)	G-protein coupled receptor activity///G-protein coupled receptor activity///carbohydrate binding///latrotoxin receptor activity///latrotoxin receptor activity///protein binding///toxic substance binding	G-protein coupled receptor signaling pathway///brain development///cell surface receptor signaling pathway///heterophilic cell-cell adhesion via plasma membrane cell adhesion molecules///positive regulation of synapse assembly///positive regulation of synapse assembly///positive regulation of synapse maturation///synaptic vesicle exocytosis///synaptic vesicle exocytosis	axon///cell junction///growth cone///integral component of membrane///postsynaptic density///presynapse///presynaptic membrane	GO:0004930///GO:0004930///GO:0030246///GO:0016524///GO:0016524///GO:0005515///GO:0015643	GO:0007186///GO:0007420///GO:0007166///GO:0007157///GO:0051965///GO:0051965///GO:0090129///GO:0016079///GO:0016079	GO:0030424///GO:0030054///GO:0030426///GO:0016021///GO:0014069///GO:0098793///GO:0042734
1368088_at	1.126	0.95	1.101	1.042	0.799	0.986	0.975	1.077	1.227	1	1.072	1.046	0.801	0.914	0.932	cyclin-dependent kinase 5	Cdk5	140908				Rattus norvegicus cyclin-dependent kinase 5 (Cdk5), mRNA	18266681	NM_080885				4q11	Chromosome 4, NC_005103.4 (7282945..7287427)	ATP binding///ErbB-2 class receptor binding///ErbB-2 class receptor binding///ErbB-3 class receptor binding///ErbB-3 class receptor binding///acetylcholine receptor activator activity///acetylcholine receptor activator activity///cyclin-dependent protein serine/threonine kinase activity///cytoskeletal protein binding///ephrin receptor binding///kinase activity///p53 binding///p53 binding///protei…	Schwann cell development///Schwann cell development///apoptotic process///associative learning///axon extension///axonogenesis///behavioral response to cocaine///behavioral response to cocaine///calcium ion import///calcium ion import///cell division///cell migration///cell-matrix adhesion///cell-matrix adhesion///central nervous system development///central nervous system neuron development///ce…	axon///axon///cell junction///cell junction///cyclin-dependent protein kinase 5 holoenzyme complex///cytoplasm///cytoplasm///cytoskeleton///cytosol///cytosol///dendrite///filopodium///filopodium///growth cone///lamellipodium///lamellipodium///membrane///neuromuscular junction///neuronal cell body///NOT nucleolus///nucleus///nucleus///perikaryon///plasma membrane///postsynaptic density///postsynap…	GO:0005524///GO:0005176///GO:0005176///GO:0043125///GO:0043125///GO:0030549///GO:0030549///GO:0004693///GO:0008092///GO:0046875///GO:0016301///GO:0002039///GO:0002039///GO:0005515///GO:0004672///GO:0004672///GO:0019901///GO:0004674///GO:0004674///GO:0050321	GO:0014044///GO:0014044///GO:0006915///GO:0008306///GO:0048675///GO:0007409///GO:0048148///GO:0048148///GO:0070509///GO:0070509///GO:0051301///GO:0016477///GO:0007160///GO:0007160///GO:0007417///GO:0021954///GO:0021954///GO:0021695///GO:0021697///GO:0021697///GO:0021549///GO:0021987///GO:0022038///GO:0022038///GO:0030866///GO:0048813///GO:0048813///GO:0060079///GO:0060079///GO:0006887///GO:003090…	GO:0030424///GO:0030424///GO:0030054///GO:0030054///GO:0016533///GO:0005737///GO:0005737///GO:0005856///GO:0005829///GO:0005829///GO:0030425///GO:0030175///GO:0030175///GO:0030426///GO:0030027///GO:0030027///GO:0016020///GO:0031594///GO:0043025///NOT GO:0005730///GO:0005634///GO:0005634///GO:0043204///GO:0005886///GO:0014069///GO:0045211
1368117_at	0.801	0.672	1.117	1.33	1.001	1	0.531	0.861	1.024	1.024	0.854	1.067	1.105	0.695	0.887	gephyrin	Gphn	64845				Rattus norvegicus gephyrin (Gphn), mRNA	145553981	NM_022865				6q24	Chromosome 6, NC_005105.4 (101327874..101859169)	ATP binding///metal ion binding///molybdopterin adenylyltransferase activity///molybdopterin molybdotransferase activity///protein binding///protein binding, bridging///protein complex scaffold///protein homodimerization activity///receptor binding///tubulin binding	Mo-molybdopterin cofactor biosynthetic process///Mo-molybdopterin cofactor biosynthetic process///Mo-molybdopterin cofactor biosynthetic process///establishment of protein localization///establishment of synaptic specificity at neuromuscular junction///gamma-aminobutyric acid receptor clustering///gamma-aminobutyric acid receptor clustering///glycine receptor clustering///glycine receptor cluster…	cell junction///cytoplasm///cytoskeleton///dendrite///dendrite///extrinsic component of cytoplasmic side of plasma membrane///inhibitory synapse///inhibitory synapse///intracellular///neuronal cell body///postsynapse///postsynaptic membrane///postsynaptic membrane///synapse	GO:0005524///GO:0046872///GO:0061598///GO:0061599///GO:0005515///GO:0030674///GO:0032947///GO:0042803///GO:0005102///GO:0015631	GO:0006777///GO:0006777///GO:0006777///GO:0045184///GO:0007529///GO:0097112///GO:0097112///GO:0072579///GO:0072579///GO:0018315///GO:0032324///GO:0032324///GO:0051260///GO:0006605///GO:0007416	GO:0030054///GO:0005737///GO:0005856///GO:0030425///GO:0030425///GO:0031234///GO:0060077///GO:0060077///GO:0005622///GO:0043025///GO:0098794///GO:0045211///GO:0045211///GO:0045202
1368261_at	0.418	0.345	0.228	0.449	0.457	0.386	0.422	0.422	0.354	0.305	0.37	0.377	0.397	1.188	0.516	neurexin 3	Nrxn3	116508				Rattus norvegicus neurexin 3 (Nrxn3), mRNA	168823430	NM_053817				6q31	Chromosome 6, NC_005105.4 (112133204..114069589)	calcium channel regulator activity///calcium channel regulator activity///metal ion binding	adult behavior///adult behavior///cell adhesion///chemical synaptic transmission///learning///learning///neurotransmitter secretion///neurotransmitter secretion///positive regulation of synapse assembly///positive regulation of synapse maturation///social behavior///social behavior///synapse assembly///synapse assembly///vocalization behavior///vocalization behavior	extracellular region///integral component of membrane///plasma membrane///presynapse///protein complex///protein complex	GO:0005246///GO:0005246///GO:0046872	GO:0030534///GO:0030534///GO:0007155///GO:0007268///GO:0007612///GO:0007612///GO:0007269///GO:0007269///GO:0051965///GO:0090129///GO:0035176///GO:0035176///GO:0007416///GO:0007416///GO:0071625///GO:0071625	GO:0005576///GO:0016021///GO:0005886///GO:0098793///GO:0043234///GO:0043234
1368274_at	1	0.766	0.797	1.141	0.906	1.297	1.106	0.948	0.889	1.249	1.17	0.921	1.064	0.862	1.041	drebrin-like	Dbnl	83527				Rattus norvegicus drebrin-like (Dbnl), transcript variant 2, mRNA	469608385	NM_031352				14q21	Chromosome 14, NC_005113.4 (86029335..86044364)	actin binding///actin binding///actin binding///actin filament binding///actin filament binding///protein C-terminus binding///protein domain specific binding///protein domain specific binding	Rac protein signal transduction///Rac protein signal transduction///NOT actin filament bundle assembly///NOT actin filament severing///adaptive immune response///NOT barbed-end actin filament capping///neuron projection morphogenesis///neuron projection morphogenesis///podosome assembly///podosome assembly///receptor-mediated endocytosis///ruffle assembly///synapse assembly///synapse assembly	Golgi membrane///cell cortex///cell cortex///cell junction///clathrin-coated vesicle membrane///cytoplasm///cytoplasm///cytosol///dendrite///early endosome///extracellular exosome///extracellular exosome///lamellipodium///lamellipodium///plasma membrane///podosome///podosome///postsynaptic density///ruffle///ruffle	GO:0003779///GO:0003779///GO:0003779///GO:0051015///GO:0051015///GO:0008022///GO:0019904///GO:0019904	GO:0016601///GO:0016601///NOT GO:0051017///NOT GO:0051014///GO:0002250///NOT GO:0051016///GO:0048812///GO:0048812///GO:0071800///GO:0071800///GO:0006898///GO:0097178///GO:0007416///GO:0007416	GO:0000139///GO:0005938///GO:0005938///GO:0030054///GO:0030665///GO:0005737///GO:0005737///GO:0005829///GO:0030425///GO:0005769///GO:0070062///GO:0070062///GO:0030027///GO:0030027///GO:0005886///GO:0002102///GO:0002102///GO:0014069///GO:0001726///GO:0001726
1368312_at	0.542	1.285	2.273	0.807	0.554	0.843	1.705	0.46	0.312	1.103	0.838	0.355	0.399	2.548	0.459	oxytocin/neurophysin 1 prepropeptide	Oxt	25504				Rat oxytocin mRNA, complete cds	205893	M25649				3q36	Chromosome 3, NC_005102.4 (123106694..123107534)	neurohypophyseal hormone activity///neuropeptide hormone activity///neuropeptide hormone activity///oxytocin receptor binding///protein binding	drinking behavior///eating behavior///female pregnancy///grooming behavior///heart development///hyperosmotic salinity response///lactation///male mating behavior///maternal aggressive behavior///maternal behavior///memory///negative regulation of blood pressure///negative regulation of gastric acid secretion///negative regulation of urine volume///parturition///positive regulation of blood press…	cytoplasm///cytoplasm///extracellular region///extracellular space///secretory granule///terminal bouton	GO:0005185///GO:0005184///GO:0005184///GO:0031855///GO:0005515	GO:0042756///GO:0042755///GO:0007565///GO:0007625///GO:0007507///GO:0042538///GO:0007595///GO:0060179///GO:0002125///GO:0042711///GO:0007613///GO:0045776///GO:0060455///GO:0035811///GO:0007567///GO:0045777///GO:0007204///GO:0045925///GO:0060450///GO:0010701///GO:0045778///GO:0060406///GO:0032308///GO:0035815///GO:0051965///GO:0050806///GO:0070474///GO:0044058///GO:0002027///GO:0051930///GO:001482…	GO:0005737///GO:0005737///GO:0005576///GO:0005615///GO:0030141///GO:0043195
1368396_at	0.449	0.189	2.441	0.179	0.374	0.365	0.164	0.215	1.011	0.417	1.775	0.338	0.128	0.178	0.324	carboxyl ester lipase	Cel	24254				Rattus norvegicus carboxyl ester lipase (Cel), mRNA	302058301	NM_016997				3p12	Chromosome 3, NC_005102.4 (7134021..7141522, complement)	carboxylic ester hydrolase activity///glycosphingolipid binding///hydrolase activity, acting on ester bonds///lysophospholipase activity///neurexin family protein binding///protein complex binding///receptor activity///retinyl-palmitate esterase activity///sterol esterase activity///triglyceride lipase activity	biological_process///ceramide catabolic process///ceramide catabolic process///cholesterol catabolic process///lipid catabolic process///modulation of synaptic transmission///neuron cell-cell adhesion///pancreatic juice secretion///retinol metabolic process///synapse assembly	Golgi apparatus///cell surface///cytoplasm///cytosol///extracellular exosome///extracellular space///extracellular space///integral component of plasma membrane///intracellular membrane-bounded organelle///membrane raft///protein complex///rough endoplasmic reticulum///synapse///zymogen granule	GO:0052689///GO:0043208///GO:0016788///GO:0004622///GO:0042043///GO:0032403///GO:0004872///GO:0050253///GO:0004771///GO:0004806	GO:0008150///GO:0046514///GO:0046514///GO:0006707///GO:0016042///GO:0050804///GO:0007158///GO:0030157///GO:0042572///GO:0007416	GO:0005794///GO:0009986///GO:0005737///GO:0005829///GO:0070062///GO:0005615///GO:0005615///GO:0005887///GO:0043231///GO:0045121///GO:0043234///GO:0005791///GO:0045202///GO:0042588
1368465_at	0.211	0.417	1.318	1.154	0.727	0.55	0.865	1.431	1.344	0.528	0.35	1.25	1.401	1	1.347	acid sensing ion channel subunit 2	Asic2	25364				Rattus norvegicus acid sensing ion channel subunit 2 (Asic2), transcript variant MDEG2, mRNA	35902695	NM_012892				10q26	Chromosome 10, NC_005109.4 (68247800..69347223, complement)	cation channel activity///ion channel activity///ion channel activity///ion gated channel activity///ion gated channel activity///ligand-gated sodium channel activity///ligand-gated sodium channel activity///voltage-gated sodium channel activity	cation transport///cellular response to acidic pH///cellular response to drug///detection of mechanical stimulus involved in sensory perception///detection of mechanical stimulus involved in sensory perception///ion transmembrane transport///negative regulation of apoptotic process///negative regulation of apoptotic process///phototransduction///phototransduction///positive regulation of cation c…	dendritic spine///dendritic spine///integral component of membrane///integral component of membrane///integral component of plasma membrane///integral component of plasma membrane///neuron projection///neuronal cell body///neuronal cell body///plasma membrane///synapse	GO:0005261///GO:0005216///GO:0005216///GO:0022839///GO:0022839///GO:0015280///GO:0015280///GO:0005248	GO:0006812///GO:0071468///GO:0035690///GO:0050974///GO:0050974///GO:0034220///GO:0043066///GO:0043066///GO:0007602///GO:0007602///GO:2001259///GO:0051965///GO:0051965///GO:0035418///GO:0035418///GO:0030193///GO:0030193///GO:0010468///GO:0010468///GO:0034765///GO:0034765///GO:0042391///GO:0042391///GO:0060078///GO:0003026///GO:0003026///GO:0019229///GO:0019229///GO:0010447///GO:0010447///GO:000961…	GO:0043197///GO:0043197///GO:0016021///GO:0016021///GO:0005887///GO:0005887///GO:0043005///GO:0043025///GO:0043025///GO:0005886///GO:0045202
1368478_at	0.248	1.318	0.967	0.895	0.943	1.431	1.082	0.245	1	0.79	1.021	0.296	1.53	1.119	1.214	dopamine receptor D1	Drd1	24316				Rattus norvegicus dopamine receptor D1 (Drd1), mRNA	752293509	NM_012546				17p14	Chromosome 17, NC_005116.4 (11099691..11104352)	ATPase binding///D3 dopamine receptor binding///G-protein alpha-subunit binding///G-protein coupled receptor activity///G-protein coupled receptor activity///angiotensin receptor binding///dopamine binding///dopamine binding///dopamine binding///dopamine neurotransmitter receptor activity///dopamine neurotransmitter receptor activity, coupled via Gs///dopamine neurotransmitter receptor activity, …	G-protein coupled receptor signaling pathway///G-protein coupled receptor signaling pathway, coupled to cyclic nucleotide second messenger///activation of adenylate cyclase activity///activation of adenylate cyclase activity///activation of adenylate cyclase activity///adenylate cyclase-activating G-protein coupled receptor signaling pathway///adenylate cyclase-activating dopamine receptor signal…	axon///axon terminus///caveola///ciliary membrane///ciliary membrane///cytosol///dendrite///dendritic shaft///dendritic spine///dendritic spine head///dendritic spine neck///endomembrane system///endoplasmic reticulum///endoplasmic reticulum///endoplasmic reticulum membrane///integral component of membrane///integral component of plasma membrane///membrane///neuronal cell body///nonmotile primary…	GO:0051117///GO:0031750///GO:0001965///GO:0004930///GO:0004930///GO:0031701///GO:0035240///GO:0035240///GO:0035240///GO:0004952///GO:0001588///GO:0001588///GO:0001588///GO:0001588///GO:0008144///GO:0005515///GO:0032403///GO:0046982///GO:0019903///GO:0005102	GO:0007186///GO:0007187///GO:0007190///GO:0007190///GO:0007190///GO:0007189///GO:0007191///GO:0007191///GO:0007191///GO:0007628///GO:0007628///GO:0008306///GO:0008306///GO:0008306///GO:0014002///GO:0014002///GO:0001662///GO:0001662///GO:0048148///GO:0048148///GO:0048148///GO:0019722///GO:0071870///GO:0071870///GO:0071456///GO:0032869///GO:0021853///GO:0021853///GO:0001661///GO:0001661///GO:002154…	GO:0030424///GO:0043679///GO:0005901///GO:0060170///GO:0060170///GO:0005829///GO:0030425///GO:0043198///GO:0043197///GO:0044327///GO:0044326///GO:0012505///GO:0005783///GO:0005783///GO:0005789///GO:0016021///GO:0005887///GO:0016020///GO:0043025///GO:0031513///GO:0031513///GO:0005634///GO:0005634///GO:0005886///GO:0005886
1368479_at	1.379	1.855	0.539	0.341	0.457	1.293	0.438	0.445	0.743	0.223	1.748	0.694	0.484	0.443	0.414	dopamine receptor D1	Drd1	24316				Rattus norvegicus D1 dopamine receptor mRNA, complete cds	904224	M35077				17p14	Chromosome 17, NC_005116.4 (11099691..11104352)	ATPase binding///D3 dopamine receptor binding///G-protein alpha-subunit binding///G-protein coupled receptor activity///G-protein coupled receptor activity///angiotensin receptor binding///dopamine binding///dopamine binding///dopamine binding///dopamine neurotransmitter receptor activity///dopamine neurotransmitter receptor activity, coupled via Gs///dopamine neurotransmitter receptor activity, …	G-protein coupled receptor signaling pathway///G-protein coupled receptor signaling pathway, coupled to cyclic nucleotide second messenger///activation of adenylate cyclase activity///activation of adenylate cyclase activity///activation of adenylate cyclase activity///adenylate cyclase-activating G-protein coupled receptor signaling pathway///adenylate cyclase-activating dopamine receptor signal…	axon///axon terminus///caveola///ciliary membrane///ciliary membrane///cytosol///dendrite///dendritic shaft///dendritic spine///dendritic spine head///dendritic spine neck///endomembrane system///endoplasmic reticulum///endoplasmic reticulum///endoplasmic reticulum membrane///integral component of membrane///integral component of plasma membrane///membrane///neuronal cell body///nonmotile primary…	GO:0051117///GO:0031750///GO:0001965///GO:0004930///GO:0004930///GO:0031701///GO:0035240///GO:0035240///GO:0035240///GO:0004952///GO:0001588///GO:0001588///GO:0001588///GO:0001588///GO:0008144///GO:0005515///GO:0032403///GO:0046982///GO:0019903///GO:0005102	GO:0007186///GO:0007187///GO:0007190///GO:0007190///GO:0007190///GO:0007189///GO:0007191///GO:0007191///GO:0007191///GO:0007628///GO:0007628///GO:0008306///GO:0008306///GO:0008306///GO:0014002///GO:0014002///GO:0001662///GO:0001662///GO:0048148///GO:0048148///GO:0048148///GO:0019722///GO:0071870///GO:0071870///GO:0071456///GO:0032869///GO:0021853///GO:0021853///GO:0001661///GO:0001661///GO:002154…	GO:0030424///GO:0043679///GO:0005901///GO:0060170///GO:0060170///GO:0005829///GO:0030425///GO:0043198///GO:0043197///GO:0044327///GO:0044326///GO:0012505///GO:0005783///GO:0005783///GO:0005789///GO:0016021///GO:0005887///GO:0016020///GO:0043025///GO:0031513///GO:0031513///GO:0005634///GO:0005634///GO:0005886///GO:0005886
1368483_a_at	1.398	0.111	1	0.144	0.867	1.367	1.353	0.659	1.3	0.665	0.915	0.727	1.32	1.418	1.032	slit guidance ligand 1	Slit1	65047				Rattus norvegicus slit guidance ligand 1 (Slit1), mRNA	158341667	NM_022953				1q54	Chromosome 1, NC_005100.4 (260843481..260992366, complement)	Roundabout binding///Roundabout binding///Roundabout binding///calcium ion binding///heparan sulfate proteoglycan binding///heparin binding///protein binding	Roundabout signaling pathway///axon extension involved in axon guidance///axon extension involved in axon guidance///axon guidance///axonogenesis///brain development///NOT chemorepulsion involved in embryonic olfactory bulb interneuron precursor migration///dorsal/ventral axon guidance///dorsal/ventral axon guidance///establishment of nucleus localization///establishment of nucleus localization//…	cell///extracellular space///extracellular space///extracellular space///proteinaceous extracellular matrix	GO:0048495///GO:0048495///GO:0048495///GO:0005509///GO:0043395///GO:0008201///GO:0005515	GO:0035385///GO:0048846///GO:0048846///GO:0007411///GO:0007409///GO:0007420///NOT GO:0021834///GO:0033563///GO:0033563///GO:0040023///GO:0040023///GO:0008045///GO:0008045///GO:0050919///GO:0050919///GO:0048843///GO:0051964///GO:0048812///GO:0021772///GO:0031290///GO:0031290///GO:0021510///GO:0022028///GO:0022028///GO:0022029	GO:0005623///GO:0005615///GO:0005615///GO:0005615///GO:0005578
1368540_at	0.551	0.597	1.348	1.445	1.195	1.671	0.775	1.086	0.75	1.195	1	0.881	1.162	0.44	0.517	trophoblast glycoprotein	Tpbg	83684				Rattus norvegicus trophoblast glycoprotein (Tpbg), mRNA	13929143	NM_031807				8q31	Chromosome 8, NC_005107.4 (93491761..93495132)		positive regulation of synapse assembly///positive regulation of synapse assembly	cell surface///cell surface///cytoplasm///endoplasmic reticulum///endoplasmic reticulum///integral component of membrane///plasma membrane		GO:0051965///GO:0051965	GO:0009986///GO:0009986///GO:0005737///GO:0005783///GO:0005783///GO:0016021///GO:0005886
1368572_a_at	0.306	0.648	1.01	1.237	1.435	0.969	0.942	1.048	1.341	1.2	1.051	0.961	1	0.758	0.586	glutamate ionotropic receptor NMDA type subunit 1	Grin1	24408				Rattus norvegicus glutamate ionotropic receptor NMDA type subunit 1 (Grin1), transcript variant 2, mRNA	396578145	NM_017010				3p13	Chromosome 3, NC_005102.4 (2507745..2534669, complement)	NMDA glutamate receptor activity///NMDA glutamate receptor activity///NMDA glutamate receptor activity///NMDA glutamate receptor activity///NMDA glutamate receptor activity///contributes_to NMDA glutamate receptor activity///NMDA glutamate receptor activity///calcium channel activity///calcium channel activity///contributes_to calcium channel activity///calcium ion binding///calcium ion binding//…	adult locomotory behavior///adult locomotory behavior///associative learning///calcium ion homeostasis///calcium ion transmembrane transport///calcium ion transport///cation transport///cellular calcium ion homeostasis///cellular calcium ion homeostasis///cellular response to manganese ion///cerebral cortex development///cerebral cortex development///conditioned taste aversion///conditioned taste…	NMDA selective glutamate receptor complex///NMDA selective glutamate receptor complex///NMDA selective glutamate receptor complex///NMDA selective glutamate receptor complex///cell junction///cell surface///cell surface///cytoplasm///dendrite///dendrite membrane///dendritic branch///dendritic spine///dendritic spine///dendritic spine///endoplasmic reticulum///endoplasmic reticulum///excitatory sy…	GO:0004972///GO:0004972///GO:0004972///GO:0004972///GO:0004972///contributes_to GO:0004972///GO:0004972///GO:0005262///GO:0005262///contributes_to GO:0005262///GO:0005509///GO:0005509///GO:0005516///GO:0005516///GO:0005261///GO:0019899///GO:0005234///GO:0016595///GO:0016595///GO:0016595///GO:0035254///GO:0016594///GO:0016594///GO:0016594///GO:0004970///GO:0004970///GO:0042165///GO:0005515///GO:00…	GO:0008344///GO:0008344///GO:0008306///GO:0055074///GO:0070588///GO:0006816///GO:0006812///GO:0006874///GO:0006874///GO:0071287///GO:0021987///GO:0021987///GO:0001661///GO:0001661///GO:0060079///GO:0060079///GO:0034220///GO:0035235///GO:0035235///GO:0035235///GO:0007612///GO:0007611///GO:0007611///GO:0007616///GO:0007616///GO:0060179///GO:0060179///GO:0007613///GO:0043524///GO:0043524///GO:005090…	GO:0017146///GO:0017146///GO:0017146///GO:0017146///GO:0030054///GO:0009986///GO:0009986///GO:0005737///GO:0030425///GO:0032590///GO:0044307///GO:0043197///GO:0043197///GO:0043197///GO:0005783///GO:0005783///GO:0060076///GO:0005887///GO:0016020///GO:0043025///GO:0014069///GO:0014069///GO:0014069///GO:0045211///GO:0045211///GO:0045202///GO:0045202///GO:0043083///GO:0008021///GO:0008021///GO:0043195
1368642_at	0.284	0.544	0.696	1	1.097	0.756	1.177	1.16	0.588	1.954	1.945	1.034	1.53	0.823	0.914	cadherin 2	Cdh2	83501				Rattus norvegicus cadherin 2 (Cdh2), mRNA	13786161	NM_031333				18p13	Chromosome 18, NC_005117.4 (8146971..8366037, complement)	alpha-catenin binding///alpha-catenin binding///beta-catenin binding///calcium ion binding///enzyme binding///gamma-catenin binding///gamma-catenin binding///nitric-oxide synthase binding///protein binding///protein complex binding///protein kinase binding///protein phosphatase binding///protein phosphatase binding	blood vessel morphogenesis///blood vessel morphogenesis///brain morphogenesis///brain morphogenesis///calcium-dependent cell-cell adhesion via plasma membrane cell adhesion molecules///calcium-dependent cell-cell adhesion via plasma membrane cell adhesion molecules///calcium-dependent cell-cell adhesion via plasma membrane cell adhesion molecules///cell adhesion///cell migration///cell migration/…	T-tubule///adherens junction///apical plasma membrane///apical plasma membrane///basolateral plasma membrane///basolateral plasma membrane///catenin complex///catenin complex///cell-cell adherens junction///cell-cell adherens junction///cell-cell junction///cortical actin cytoskeleton///colocalizes_with cortical actin cytoskeleton///cytoplasm///extracellular exosome///extracellular exosome///fasc…	GO:0045294///GO:0045294///GO:0008013///GO:0005509///GO:0019899///GO:0045295///GO:0045295///GO:0050998///GO:0005515///GO:0032403///GO:0019901///GO:0019903///GO:0019903	GO:0048514///GO:0048514///GO:0048854///GO:0048854///GO:0016339///GO:0016339///GO:0016339///GO:0007155///GO:0016477///GO:0016477///GO:0044331///GO:0044331///GO:0044331///GO:0021987///GO:0021987///GO:0090002///GO:0090002///GO:0010001///GO:0010001///GO:0007157///GO:0007157///GO:0048872///GO:0048872///GO:0007156///GO:0007156///GO:0090090///GO:0090090///GO:0060563///GO:0060563///GO:0097118///GO:009711…	GO:0030315///GO:0005912///GO:0016324///GO:0016324///GO:0016323///GO:0016323///GO:0016342///GO:0016342///GO:0005913///GO:0005913///GO:0005911///GO:0030864///colocalizes_with GO:0030864///GO:0005737///GO:0070062///GO:0070062///GO:0005916///GO:0005916///GO:0005916///GO:0005925///GO:0005925///GO:0016021///GO:0014704///GO:0014704///GO:0030027///GO:0030027///GO:0016020///GO:0005886///GO:0005886///GO:00…
1368666_a_at	0.552	0.189	0.149	0.8	0.651	0.131	1.369	0.311	0.885	0.265	0.145	0.345	0.5	0.79	0.288	adhesion G protein-coupled receptor L3	Adgrl3	170641				Rattus norvegicus CL3BC mRNA, complete cds	3695144	AF081159				14p21	Chromosome 14, NC_005113.4 (28362176..28856419, complement)	G-protein coupled receptor activity///G-protein coupled receptor activity///calcium ion binding///calcium ion binding///calcium ion binding///carbohydrate binding	G-protein coupled receptor signaling pathway///brain development///cell surface receptor signaling pathway///cell-cell adhesion///cell-cell adhesion///cell-cell adhesion///locomotion involved in locomotory behavior///locomotion involved in locomotory behavior///neuron migration///neuron migration///neuron migration///positive regulation of synapse assembly///positive regulation of synapse assembl…	axon///axon///axon///cell-cell junction///cell-cell junction///cell-cell junction///cellular_component///integral component of membrane///integral component of plasma membrane///integral component of plasma membrane///integral component of plasma membrane	GO:0004930///GO:0004930///GO:0005509///GO:0005509///GO:0005509///GO:0030246	GO:0007186///GO:0007420///GO:0007166///GO:0098609///GO:0098609///GO:0098609///GO:0031987///GO:0031987///GO:0001764///GO:0001764///GO:0001764///GO:0051965///GO:0051965///GO:0042220///GO:0042220///GO:0007416///GO:0007416///GO:0007416	GO:0030424///GO:0030424///GO:0030424///GO:0005911///GO:0005911///GO:0005911///GO:0005575///GO:0016021///GO:0005887///GO:0005887///GO:0005887
1368677_at	0.11	0.0582	0.0933	0.0638	0.087	0.118	0.0614	0.161	0.351	0.0713	0.106	0.119	0.123	0.106	0.206	brain-derived neurotrophic factor	Bdnf	24225				Rattus norvegicus brain-derived neurotrophic factor (Bdnf), transcript variant 2, mRNA	397174765	NM_012513				3q33	Chromosome 3, NC_005102.4 (100768637..100819216)	growth factor activity///growth factor activity///neurotrophin TRKB receptor binding	Ras protein signal transduction///activation of MAPKK activity///activation of phospholipase C activity///axon extension///axon guidance///axon target recognition///behavioral fear response///cellular response to nerve growth factor stimulus///cellular response to norepinephrine stimulus///cellular response to tumor necrosis factor///chronic inflammatory response///cognition///collateral sproutin…	axon///axon///cytoplasm///cytoplasm///cytoplasmic, membrane-bounded vesicle///dendrite///dendrite///extracellular region///extracellular space///mitochondrial crista///neuronal cell body///perikaryon///perinuclear region of cytoplasm///perinuclear region of cytoplasm///postsynapse///secretory granule///synaptic vesicle///terminal bouton	GO:0008083///GO:0008083///GO:0005169	GO:0007265///GO:0000186///GO:0007202///GO:0048675///GO:0007411///GO:0007412///GO:0001662///GO:1990090///GO:0071874///GO:0071356///GO:0002544///GO:0050890///GO:0048668///GO:0048668///GO:0016358///GO:0097484///GO:0060079///GO:0042596///GO:0007631///GO:0007214///GO:0014047///GO:0060080///GO:0048839///GO:0007612///GO:0007611///GO:0042490///GO:0006120///GO:0043066///GO:0060548///GO:0007406///GO:004352…	GO:0030424///GO:0030424///GO:0005737///GO:0005737///GO:0016023///GO:0030425///GO:0030425///GO:0005576///GO:0005615///GO:0030061///GO:0043025///GO:0043204///GO:0048471///GO:0048471///GO:0098794///GO:0030141///GO:0008021///GO:0043195
1368678_at	0.456	1.021	0.888	0.95	0.868	0.594	1.483	0.957	0.982	1.026	1.016	1.025	1	1.19	1.064	brain-derived neurotrophic factor	Bdnf	24225				R.norvegicus mRNA for brain-derived neurotrophic factor (exon IV)	55820	X67108				3q33	Chromosome 3, NC_005102.4 (100768637..100819216)	growth factor activity///growth factor activity///neurotrophin TRKB receptor binding	Ras protein signal transduction///activation of MAPKK activity///activation of phospholipase C activity///axon extension///axon guidance///axon target recognition///behavioral fear response///cellular response to nerve growth factor stimulus///cellular response to norepinephrine stimulus///cellular response to tumor necrosis factor///chronic inflammatory response///cognition///collateral sproutin…	axon///axon///cytoplasm///cytoplasm///cytoplasmic, membrane-bounded vesicle///dendrite///dendrite///extracellular region///extracellular space///mitochondrial crista///neuronal cell body///perikaryon///perinuclear region of cytoplasm///perinuclear region of cytoplasm///postsynapse///secretory granule///synaptic vesicle///terminal bouton	GO:0008083///GO:0008083///GO:0005169	GO:0007265///GO:0000186///GO:0007202///GO:0048675///GO:0007411///GO:0007412///GO:0001662///GO:1990090///GO:0071874///GO:0071356///GO:0002544///GO:0050890///GO:0048668///GO:0048668///GO:0016358///GO:0097484///GO:0060079///GO:0042596///GO:0007631///GO:0007214///GO:0014047///GO:0060080///GO:0048839///GO:0007612///GO:0007611///GO:0042490///GO:0006120///GO:0043066///GO:0060548///GO:0007406///GO:004352…	GO:0030424///GO:0030424///GO:0005737///GO:0005737///GO:0016023///GO:0030425///GO:0030425///GO:0005576///GO:0005615///GO:0030061///GO:0043025///GO:0043204///GO:0048471///GO:0048471///GO:0098794///GO:0030141///GO:0008021///GO:0043195
1368699_at	2.213	1.355	1.554	0.936	1.25	1.673	1	0.7	1.541	0.738	0.691	0.982	0.68	0.951	1.132	DS cell adhesion molecule	Dscam	171119				Rattus norvegicus DS cell adhesion molecule (Dscam), mRNA	19424285	NM_133587				11q12	Chromosome 11, NC_005110.4 (37004776..37599866, complement)		camera-type eye photoreceptor cell differentiation///cell adhesion///dendrite morphogenesis///dendrite morphogenesis///dendrite self-avoidance///dendrite self-avoidance///dendrite self-avoidance///homophilic cell adhesion via plasma membrane adhesion molecules///locomotory behavior///locomotory behavior///negative regulation of cell adhesion///negative regulation of cell adhesion///negative regul…	axon///axon///axon///cell junction///growth cone///growth cone///growth cone///integral component of plasma membrane///plasma membrane///plasma membrane///synapse		GO:0060219///GO:0007155///GO:0048813///GO:0048813///GO:0070593///GO:0070593///GO:0070593///GO:0007156///GO:0007626///GO:0007626///GO:0007162///GO:0007162///GO:0007162///GO:0048842///GO:0048842///GO:0048842///GO:0042327///GO:0042327///GO:0042327///GO:0060060///GO:0060060///GO:0010842///GO:0007416	GO:0030424///GO:0030424///GO:0030424///GO:0030054///GO:0030426///GO:0030426///GO:0030426///GO:0005887///GO:0005886///GO:0005886///GO:0045202
1368703_at	0.758	1.023	1.355	0.592	1	0.77	0.807	0.71	0.953	0.751	1.81	1.367	1.271	1.017	1.235	PDZ and LIM domain 5	Pdlim5	64353				Rattus norvegicus PDZ and LIM domain 5 (Pdlim5), mRNA	16758027	NM_053326				2q44	Chromosome 2, NC_005101.4 (247815214..247989203, complement)	actin binding///actinin binding///protein N-terminus binding///protein binding///protein kinase C binding///receptor signaling complex scaffold activity///zinc ion binding	cell growth involved in cardiac muscle cell development///heart development///regulation of dendritic spine morphogenesis///regulation of synapse assembly	Z disc///actin cytoskeleton///actin cytoskeleton///cell junction///cytosol///membrane///neuron projection///postsynaptic density///postsynaptic membrane	GO:0003779///GO:0042805///GO:0047485///GO:0005515///GO:0005080///GO:0030159///GO:0008270	GO:0061049///GO:0007507///GO:0061001///GO:0051963	GO:0030018///GO:0015629///GO:0015629///GO:0030054///GO:0005829///GO:0016020///GO:0043005///GO:0014069///GO:0045211
1368708_a_at	1.253	1	0.182	1.258	1.517	1.055	1.233	0.408	0.785	0.612	1.198	0.817	0.252	1.525	0.605	dopamine receptor D2	Drd2	24318				Rattus norvegicus dopamine receptor D2 (Drd2), mRNA	6978776	NM_012547				8q24	Chromosome 8, NC_005107.4 (53678777..53743643)	G-protein coupled receptor activity///NOT adrenergic receptor activity///dopamine binding///dopamine binding///dopamine neurotransmitter receptor activity///dopamine neurotransmitter receptor activity///dopamine neurotransmitter receptor activity, coupled via Gi/Go///dopamine neurotransmitter receptor activity, coupled via Gi/Go///drug binding///drug binding///identical protein binding///ionotrop…	G-protein coupled receptor internalization///G-protein coupled receptor signaling pathway///Wnt signaling pathway///acid secretion///activation of protein kinase activity///adenohypophysis development///adenohypophysis development///NOT adenylate cyclase-activating adrenergic receptor signaling pathway///adenylate cyclase-inhibiting dopamine receptor signaling pathway///adenylate cyclase-inhibiti…	acrosomal vesicle///axon///axon///axon terminus///ciliary membrane///ciliary membrane///cytoplasmic vesicle///cytosol///dendrite///dendrite///dendritic spine///endocytic vesicle///integral component of plasma membrane///integral component of plasma membrane///lateral plasma membrane///membrane///membrane///nonmotile primary cilium///nonmotile primary cilium///perikaryon///plasma membrane///plasma…	GO:0004930///NOT GO:0004935///GO:0035240///GO:0035240///GO:0004952///GO:0004952///GO:0001591///GO:0001591///GO:0008144///GO:0008144///GO:0042802///GO:0035255///GO:0005515///GO:0046982///GO:0042803///GO:0005102	GO:0002031///GO:0007186///GO:0016055///GO:0046717///GO:0032147///GO:0021984///GO:0021984///NOT GO:0071880///GO:0007195///GO:0007195///GO:0007188///GO:0030534///GO:0007628///GO:0007628///GO:0050482///GO:0050482///GO:0008306///GO:0031223///GO:0007409///GO:0007409///GO:0048148///GO:0048148///GO:0048149///GO:0048149///GO:0048755///GO:0048755///GO:0030007///GO:0021853///GO:0021853///GO:0032922///GO:00…	GO:0001669///GO:0030424///GO:0030424///GO:0043679///GO:0060170///GO:0060170///GO:0031410///GO:0005829///GO:0030425///GO:0030425///GO:0043197///GO:0030139///GO:0005887///GO:0005887///GO:0016328///GO:0016020///GO:0016020///GO:0031513///GO:0031513///GO:0043204///GO:0005886///GO:0005886///GO:0014069///GO:0036126///GO:0030672
1368875_a_at	0.891	0.279	0.346	1.785	1.556	1.001	0.758	1.015	0.245	0.313	1.741	1	1.677	0.286	1.534	neurexin 2	Nrxn2	116595				Rattus norvegicus neurexin 2 (Nrxn2), mRNA	16758705	NM_053846				1q43	Chromosome 1, NC_005100.4 (221792203..221908047)	calcium channel regulator activity///calcium channel regulator activity///calcium channel regulator activity///cell adhesion molecule binding///metal ion binding///molecular_function///neuroligin family protein binding///transmembrane signaling receptor activity	adult behavior///adult behavior///biological_process///cell adhesion///chemical synaptic transmission///chemical synaptic transmission///chemical synaptic transmission///gephyrin clustering involved in postsynaptic density assembly///neuroligin clustering involved in postsynaptic membrane assembly///neurotransmitter secretion///neurotransmitter secretion///neurotransmitter secretion///postsynapti…	cellular_component///integral component of membrane///plasma membrane///presynapse///protein complex///protein complex	GO:0005246///GO:0005246///GO:0005246///GO:0050839///GO:0046872///GO:0003674///GO:0097109///GO:0004888	GO:0030534///GO:0030534///GO:0008150///GO:0007155///GO:0007268///GO:0007268///GO:0007268///GO:0097116///GO:0097118///GO:0007269///GO:0007269///GO:0007269///GO:0097119///GO:0097104///GO:0007165///GO:0035176///GO:0035176///GO:0007416///GO:0007416///GO:0007416///GO:0042297///GO:0042297///GO:0071625///GO:0071625	GO:0005575///GO:0016021///GO:0005886///GO:0098793///GO:0043234///GO:0043234
1368876_a_at	0.989	0.341	0.237	0.329	0.245	0.137	0.31	0.256	0.454	0.198	0.427	0.197	0.225	0.271	0.601	neurexin 2	Nrxn2	116595				UI-R-BJ1-avx-g-01-0-UI.s1 UI-R-BJ1 Rattus norvegicus cDNA clone UI-R-BJ1-avx-g-01-0-UI 3-, mRNA sequence	8503884	BE111779				1q43	Chromosome 1, NC_005100.4 (221792203..221908047)	calcium channel regulator activity///calcium channel regulator activity///calcium channel regulator activity///cell adhesion molecule binding///metal ion binding///molecular_function///neuroligin family protein binding///transmembrane signaling receptor activity	adult behavior///adult behavior///biological_process///cell adhesion///chemical synaptic transmission///chemical synaptic transmission///chemical synaptic transmission///gephyrin clustering involved in postsynaptic density assembly///neuroligin clustering involved in postsynaptic membrane assembly///neurotransmitter secretion///neurotransmitter secretion///neurotransmitter secretion///postsynapti…	cellular_component///integral component of membrane///plasma membrane///presynapse///protein complex///protein complex	GO:0005246///GO:0005246///GO:0005246///GO:0050839///GO:0046872///GO:0003674///GO:0097109///GO:0004888	GO:0030534///GO:0030534///GO:0008150///GO:0007155///GO:0007268///GO:0007268///GO:0007268///GO:0097116///GO:0097118///GO:0007269///GO:0007269///GO:0007269///GO:0097119///GO:0097104///GO:0007165///GO:0035176///GO:0035176///GO:0007416///GO:0007416///GO:0007416///GO:0042297///GO:0042297///GO:0071625///GO:0071625	GO:0005575///GO:0016021///GO:0005886///GO:0098793///GO:0043234///GO:0043234
1368890_at	1.137	1.076	1.05	0.958	0.946	0.992	0.767	1.084	0.906	1.096	0.983	1	1.03	0.945	1.222	glyceronephosphate O-acyltransferase	Gnpat	84470				Rattus norvegicus glyceronephosphate O-acyltransferase (Gnpat), mRNA	16758145	NM_053410				19q12	Chromosome 19, NC_005118.4 (57614813..57640524)	catalytic activity///glycerone-phosphate O-acyltransferase activity///glycerone-phosphate O-acyltransferase activity///palmitoyl-CoA hydrolase activity///palmitoyl-CoA hydrolase activity///receptor binding///receptor binding	cerebellum morphogenesis///cerebellum morphogenesis///ether lipid biosynthetic process///ether lipid biosynthetic process///glycerophospholipid metabolic process///membrane organization///membrane organization///myelination///paranodal junction assembly///paranodal junction assembly///response to drug///response to fatty acid///response to nutrient///response to starvation///synapse assembly///sy…	membrane///mitochondrion///peroxisomal membrane///peroxisomal membrane///peroxisomal membrane///peroxisome///peroxisome	GO:0003824///GO:0016287///GO:0016287///GO:0016290///GO:0016290///GO:0005102///GO:0005102	GO:0021587///GO:0021587///GO:0008611///GO:0008611///GO:0006650///GO:0061024///GO:0061024///GO:0042552///GO:0030913///GO:0030913///GO:0042493///GO:0070542///GO:0007584///GO:0042594///GO:0007416///GO:0007416	GO:0016020///GO:0005739///GO:0005778///GO:0005778///GO:0005778///GO:0005777///GO:0005777
1368891_at	0.945	1.055	1.08	1	0.864	1.209	0.973	0.954	1.433	1.149	1.096	0.739	0.586	1.008	0.759	glyceronephosphate O-acyltransferase	Gnpat	84470				EST207556 Normalized rat spleen, Bento Soares Rattus sp. cDNA clone RSPBD14 3- end, mRNA sequence	3226937	AI014001				19q12	Chromosome 19, NC_005118.4 (57614813..57640524)	catalytic activity///glycerone-phosphate O-acyltransferase activity///glycerone-phosphate O-acyltransferase activity///palmitoyl-CoA hydrolase activity///palmitoyl-CoA hydrolase activity///receptor binding///receptor binding	cerebellum morphogenesis///cerebellum morphogenesis///ether lipid biosynthetic process///ether lipid biosynthetic process///glycerophospholipid metabolic process///membrane organization///membrane organization///myelination///paranodal junction assembly///paranodal junction assembly///response to drug///response to fatty acid///response to nutrient///response to starvation///synapse assembly///sy…	membrane///mitochondrion///peroxisomal membrane///peroxisomal membrane///peroxisomal membrane///peroxisome///peroxisome	GO:0003824///GO:0016287///GO:0016287///GO:0016290///GO:0016290///GO:0005102///GO:0005102	GO:0021587///GO:0021587///GO:0008611///GO:0008611///GO:0006650///GO:0061024///GO:0061024///GO:0042552///GO:0030913///GO:0030913///GO:0042493///GO:0070542///GO:0007584///GO:0042594///GO:0007416///GO:0007416	GO:0016020///GO:0005739///GO:0005778///GO:0005778///GO:0005778///GO:0005777///GO:0005777
1368895_at	0.867	1.189	1.659	1.479	0.922	1.042	0.423	0.588	0.325	1.051	1	0.998	0.702	1.673	1.063	neuroligin 2	Nlgn2	117096				Rattus norvegicus neuroligin 2 (Nlgn2), mRNA	16758897	NM_053992				10q24	Chromosome 10, NC_005109.4 (56431586..56444847, complement)	carboxylic ester hydrolase activity///cell adhesion molecule binding///cell adhesion molecule binding///neurexin family protein binding///neurexin family protein binding///neurexin family protein binding///neurexin family protein binding///protein binding///receptor activity	brain development///cell adhesion///gephyrin clustering involved in postsynaptic density assembly///gephyrin clustering involved in postsynaptic density assembly///insulin metabolic process///jump response///locomotory exploration behavior///locomotory exploration behavior///modulation of synaptic transmission///modulation of synaptic transmission///modulation of synaptic transmission///neuromusc…	cell junction///cell surface///cytoplasm///dendritic shaft///excitatory synapse///NOT extracellular space///inhibitory synapse///inhibitory synapse///integral component of plasma membrane///integral component of plasma membrane///plasma membrane///postsynaptic membrane///presynaptic membrane///ribbon synapse///synapse///synapse	GO:0052689///GO:0050839///GO:0050839///GO:0042043///GO:0042043///GO:0042043///GO:0042043///GO:0005515///GO:0004872	GO:0007420///GO:0007155///GO:0097116///GO:0097116///GO:1901142///GO:0007630///GO:0035641///GO:0035641///GO:0050804///GO:0050804///GO:0050804///GO:0050885///GO:0050885///GO:0007158///GO:0008284///GO:0060999///GO:2000463///GO:2000463///GO:0097151///GO:0097151///GO:0032024///GO:0032024///GO:0032024///GO:1902474///GO:1902474///GO:0051965///GO:0032230///GO:0032230///GO:0051968///GO:0051968///GO:200080…	GO:0030054///GO:0009986///GO:0005737///GO:0043198///GO:0060076///NOT GO:0005615///GO:0060077///GO:0060077///GO:0005887///GO:0005887///GO:0005886///GO:0045211///GO:0042734///GO:0097470///GO:0045202///GO:0045202
1368939_a_at	1.548	1.623	0.947	0.912	1.148	1.107	1.19	0.782	0.876	1.297	1	1.252	0.757	0.73	0.93	neurotrophic receptor tyrosine kinase 3	Ntrk3	29613				Rattus norvegicus tyrosine protein kinase (trkC) mRNA, complete cds	7579926	L14447				1q31	Chromosome 1, NC_005100.4 (139890537..140262503, complement)	ATP binding///GPI-linked ephrin receptor activity///neurotrophin receptor activity///neurotrophin receptor activity///p53 binding///p53 binding///protein binding///transmembrane receptor protein serine/threonine kinase activity	Ras protein signal transduction///activation of GTPase activity///activation of GTPase activity///activation of MAPK activity///activation of MAPK activity///activation of MAPKK activity///activation of adenylate cyclase activity///activation of phospholipase C activity///activation of protein kinase B activity///activation of protein kinase B activity///cellular response to retinoic acid///circa…	Golgi membrane///cytoplasm///integral component of plasma membrane///membrane///plasma membrane///plasma membrane///receptor complex///receptor complex	GO:0005524///GO:0005004///GO:0005030///GO:0005030///GO:0002039///GO:0002039///GO:0005515///GO:0004675	GO:0007265///GO:0090630///GO:0090630///GO:0000187///GO:0000187///GO:0000186///GO:0007190///GO:0007202///GO:0032148///GO:0032148///GO:0071300///GO:0007623///GO:0090102///GO:0048013///GO:0007507///GO:0007507///GO:0070306///GO:0070306///GO:0042490///GO:0042490///GO:0019056///GO:0048712///GO:0060548///GO:0001933///GO:0001933///GO:0048665///GO:0001764///GO:0048011///GO:0018108///GO:2000251///GO:200025…	GO:0000139///GO:0005737///GO:0005887///GO:0016020///GO:0005886///GO:0005886///GO:0043235///GO:0043235
1368964_at	0.703	0.614	1	0.924	1.026	0.967	1.187	0.913	0.551	1.485	2.367	1.066	1.485	0.921	1.095	leucine rich repeat neuronal 3	Lrrn3	81514				Rattus norvegicus leucine rich repeat neuronal 3 (Lrrn3), mRNA	13540674	NM_030856				6q21	Chromosome 6, NC_005105.4 (61374328..61405195, complement)	protein complex binding	NOT axonogenesis///positive regulation of protein phosphorylation///positive regulation of synapse assembly///positive regulation of synapse assembly	clathrin adaptor complex///integral component of membrane///plasma membrane	GO:0032403	NOT GO:0007409///GO:0001934///GO:0051965///GO:0051965	GO:0030131///GO:0016021///GO:0005886
1368972_at	1.482	1.173	0.97	0.911	1.113	0.702	1	1.304	0.877	1.167	0.634	1.098	1.039	0.729	0.962	neurotrophic receptor tyrosine kinase 2	Ntrk2	25054				Rattus norvegicus neurotrophic receptor tyrosine kinase 2 (Ntrk2), transcript variant 1, mRNA	253683486	NM_012731				17p14	Chromosome 17, NC_005116.4 (5934690..6245662, complement)	ATP binding///brain-derived neurotrophic factor binding///brain-derived neurotrophic factor binding///brain-derived neurotrophic factor binding///brain-derived neurotrophic factor binding///brain-derived neurotrophic factor-activated receptor activity///brain-derived neurotrophic factor-activated receptor activity///brain-derived neurotrophic factor-activated receptor activity///neurotrophin bind…	Ras protein signal transduction///activation of MAPKK activity///activation of adenylate cyclase activity///activation of phospholipase C activity///aging///brain-derived neurotrophic factor receptor signaling pathway///brain-derived neurotrophic factor receptor signaling pathway///brain-derived neurotrophic factor receptor signaling pathway///brain-derived neurotrophic factor receptor signaling …	Golgi membrane///axon///axon terminus///cell surface///cytoplasm///cytosol///cytosol///dendrite///dendritic spine///endosome///endosome///endosome membrane///excitatory synapse///growth cone///integral component of plasma membrane///integral component of plasma membrane///integral component of plasma membrane///neuronal cell body///perikaryon///plasma membrane///plasma membrane///plasma membrane/…	GO:0005524///GO:0048403///GO:0048403///GO:0048403///GO:0048403///GO:0060175///GO:0060175///GO:0060175///GO:0043121///GO:0043121///GO:0043121///GO:0005030///GO:0005030///GO:0005515///GO:0042803///GO:0030971///GO:0004675///GO:0004714	GO:0007265///GO:0000186///GO:0007190///GO:0007202///GO:0007568///GO:0031547///GO:0031547///GO:0031547///GO:0031547///GO:0035584///GO:0071230///GO:0071230///GO:1990416///GO:1990090///GO:0071356///GO:0021954///GO:0021954///GO:0021954///GO:0021987///GO:0021987///GO:0021987///GO:0007623///GO:0007631///GO:0007631///GO:0014047///GO:0014047///GO:0006954///GO:0007612///GO:0007612///GO:0007612///GO:000761…	GO:0000139///GO:0030424///GO:0043679///GO:0009986///GO:0005737///GO:0005829///GO:0005829///GO:0030425///GO:0043197///GO:0005768///GO:0005768///GO:0010008///GO:0060076///GO:0030426///GO:0005887///GO:0005887///GO:0005887///GO:0043025///GO:0043204///GO:0005886///GO:0005886///GO:0005886///GO:0014069///GO:0014069///GO:0045211///GO:0045211///GO:0048786///GO:0043235///GO:0043235///GO:0005791///GO:004319…
1369000_at	0.909	0.769	1.237	0.984	0.887	0.613	0.594	1.306	1.361	1.022	1.103	1.651	1	1.07	0.916	neurotrophic receptor tyrosine kinase 1	Ntrk1	59109				Rattus norvegicus neurotrophic receptor tyrosine kinase 1 (Ntrk1), mRNA	11024665	NM_021589				2q34	Chromosome 2, NC_005101.4 (187143562..187160373, complement)	ATP binding///GPI-linked ephrin receptor activity///kinase binding///nerve growth factor binding///nerve growth factor binding///NOT nerve growth factor binding///nerve growth factor binding///nerve growth factor receptor activity///nerve growth factor receptor activity///neurotrophin p75 receptor binding///protein binding///protein homodimerization activity///protein homodimerization activity///…	B cell differentiation///B cell differentiation///Ras protein signal transduction///Sertoli cell development///activation of MAPKK activity///activation of adenylate cyclase activity///activation of phospholipase C activity///aging///axon guidance///axonogenesis involved in innervation///axonogenesis involved in innervation///behavioral response to formalin induced pain///behavioral response to f…	Golgi membrane///axon///axon///cell surface///cell surface///cytoplasm///cytoplasmic vesicle///dendrite///early endosome///early endosome///early endosome membrane///integral component of plasma membrane///integral component of plasma membrane///late endosome///late endosome///late endosome membrane///neuronal cell body///plasma membrane///plasma membrane///protein complex///receptor complex///re…	GO:0005524///GO:0005004///GO:0019900///GO:0048406///GO:0048406///NOT GO:0048406///GO:0048406///GO:0010465///GO:0010465///GO:0005166///GO:0005515///GO:0042803///GO:0042803///GO:0004713///GO:0004675///GO:0004714///GO:0004714	GO:0030183///GO:0030183///GO:0007265///GO:0060009///GO:0000186///GO:0007190///GO:0007202///GO:0007568///GO:0007411///GO:0060385///GO:0060385///GO:0061368///GO:0061368///GO:0071363///GO:1990090///GO:1990090///GO:0071316///GO:0007623///GO:0050966///GO:0050965///GO:0048013///GO:0060384///GO:0007611///GO:0042490///GO:0042490///GO:0008285///NOT GO:0008285///GO:0008285///GO:0043524///GO:0043524///GO:19…	GO:0000139///GO:0030424///GO:0030424///GO:0009986///GO:0009986///GO:0005737///GO:0031410///GO:0030425///GO:0005769///GO:0005769///GO:0031901///GO:0005887///GO:0005887///GO:0005770///GO:0005770///GO:0031902///GO:0043025///GO:0005886///GO:0005886///GO:0043234///GO:0043235///GO:0043235
1369041_at	1.006	0.94	0.876	0.929	0.776	0.615	1.004	1.112	1.039	1.057	0.803	1.026	0.773	1	1.362	neuroligin 1	Nlgn1	116647				Rattus norvegicus neuroligin 1 (Nlgn1), mRNA	158138526	NM_053868				2q24	Chromosome 2, NC_005101.4 (111057291..111792962, complement)	PDZ domain binding///PDZ domain binding///carboxylic ester hydrolase activity///cell adhesion molecule binding///neurexin family protein binding///neurexin family protein binding///neurexin family protein binding///neurexin family protein binding///protein binding///protein dimerization activity///receptor activity///scaffold protein binding///scaffold protein binding	AMPA glutamate receptor clustering///AMPA glutamate receptor clustering///AMPA glutamate receptor clustering///NMDA glutamate receptor clustering///calcium-dependent cell-cell adhesion via plasma membrane cell adhesion molecules///calcium-dependent cell-cell adhesion via plasma membrane cell adhesion molecules///cell adhesion///cytoskeletal matrix organization at active zone///cytoskeletal matrix…	Golgi apparatus///colocalizes_with NMDA selective glutamate receptor complex///cell junction///cell surface///cell surface///dendrite///dendritic shaft///dendritic spine///excitatory synapse///excitatory synapse///external side of plasma membrane///external side of plasma membrane///NOT extracellular space///filopodium tip///integral component of plasma membrane///integral component of plasma mem…	GO:0030165///GO:0030165///GO:0052689///GO:0050839///GO:0042043///GO:0042043///GO:0042043///GO:0042043///GO:0005515///GO:0046983///GO:0004872///GO:0097110///GO:0097110	GO:0097113///GO:0097113///GO:0097113///GO:0097114///GO:0016339///GO:0016339///GO:0007155///GO:0048789///GO:0048789///GO:0045184///GO:0045184///GO:0007157///GO:0007157///NOT GO:0060080///NOT GO:0060080///GO:0060291///GO:0050804///GO:0050804///GO:0061002///GO:0061002///GO:0007399///GO:0007399///GO:0097115///GO:0097115///GO:0007158///GO:0007158///GO:0031175///GO:0031175///GO:0045161///GO:0010841///G…	GO:0005794///colocalizes_with GO:0017146///GO:0030054///GO:0009986///GO:0009986///GO:0030425///GO:0043198///GO:0043197///GO:0060076///GO:0060076///GO:0009897///GO:0009897///NOT GO:0005615///GO:0032433///GO:0005887///GO:0005887///GO:0005887///GO:0005887///GO:0005886///colocalizes_with GO:0014069///GO:0045211///GO:0098793///GO:0045202///GO:0045202
1369095_at	0.188	0.205	0.244	0.191	0.311	0.189	0.139	0.244	0.16	0.214	0.204	0.15	0.123	0.149	0.101	protein phosphatase 1, regulatory subunit 9A	Ppp1r9a	84685				Rattus norvegicus protein phosphatase 1, regulatory subunit 9A (Ppp1r9a), mRNA	402746969	NM_053473				4q13	Chromosome 4, NC_005103.4 (29976476..30247371)	GTPase binding///actin filament binding///ion channel binding///protein C-terminus binding///protein binding///protein complex binding///protein domain specific binding///protein homodimerization activity///protein kinase binding///protein phosphatase 1 binding///protein phosphatase 1 binding	actin filament organization///actin filament organization///aging///calcium-mediated signaling///calcium-mediated signaling///cellular response to toxic substance///excitatory postsynaptic potential///negative regulation of long-term synaptic potentiation///negative regulation of spontaneous neurotransmitter secretion///negative regulation of stress fiber assembly///neuron development///neuron pr…	actin cytoskeleton///cell junction///cortical actin cytoskeleton///cortical actin cytoskeleton///cytoskeleton///cytosol///dendrite///dendritic spine///dendritic spine///dendritic spine neck///filopodium///filopodium///growth cone///growth cone lamellipodium///lamellipodium///neuromuscular junction///neuron projection///neuronal cell body///postsynaptic density///synapse	GO:0051020///GO:0051015///GO:0044325///GO:0008022///GO:0005515///GO:0032403///GO:0019904///GO:0042803///GO:0019901///GO:0008157///GO:0008157	GO:0007015///GO:0007015///GO:0007568///GO:0019722///GO:0019722///GO:0097237///GO:0060079///GO:1900272///GO:1904049///GO:0051497///GO:0048666///GO:0031175///GO:0060999///GO:1900454///GO:0010976///GO:0045860///GO:0030833///GO:0061001///GO:0051489///GO:0051963///GO:0051823	GO:0015629///GO:0030054///GO:0030864///GO:0030864///GO:0005856///GO:0005829///GO:0030425///GO:0043197///GO:0043197///GO:0044326///GO:0030175///GO:0030175///GO:0030426///GO:1990761///GO:0030027///GO:0031594///GO:0043005///GO:0043025///GO:0014069///GO:0045202
1369096_at	1.416	1.276	0.887	0.33	0.259	0.388	1.939	1.527	0.565	2.037	0.145	0.362	0.113	1.38	0.995	Eph receptor A7	Epha7	171287				Rattus norvegicus Eph receptor A7 (Epha7), mRNA	19705436	NM_134331				5q21	Chromosome 5, NC_005104.4 (43602745..43761198)	ATP binding///GPI-linked ephrin receptor activity///GPI-linked ephrin receptor activity///axon guidance receptor activity///axon guidance receptor activity///chemorepellent activity///chemorepellent activity///ephrin receptor activity///ephrin receptor binding///protein binding///protein tyrosine kinase activity	apoptotic process///brain development///brain development///branching morphogenesis of a nerve///branching morphogenesis of a nerve///ephrin receptor signaling pathway///ephrin receptor signaling pathway///negative chemotaxis///negative regulation of collateral sprouting///negative regulation of collateral sprouting///negative regulation of synapse assembly///negative regulation of synapse assemb…	dendrite///integral component of plasma membrane///neuromuscular junction///neuronal cell body///postsynaptic membrane	GO:0005524///GO:0005004///GO:0005004///GO:0008046///GO:0008046///GO:0045499///GO:0045499///GO:0005003///GO:0046875///GO:0005515///GO:0004713	GO:0006915///GO:0007420///GO:0007420///GO:0048755///GO:0048755///GO:0048013///GO:0048013///GO:0050919///GO:0048671///GO:0048671///GO:0051964///GO:0051964///GO:0072178///GO:0072178///GO:0018108///GO:0016310///GO:0043065///GO:0043525///GO:0043525///GO:0001934///GO:0001934///GO:0070372///GO:0070372///GO:0022407///GO:0022407///GO:0043281///GO:0043281///GO:0050730///GO:0050730///GO:0031952///GO:003195…	GO:0030425///GO:0005887///GO:0031594///GO:0043025///GO:0045211
1369263_at	1.323	0.945	1.049	0.673	0.756	1	0.804	0.614	0.611	0.973	1.558	1.173	1.034	1.221	1.324	wingless-type MMTV integration site family, member 5A	Wnt5a	64566				Rattus norvegicus wingless-type MMTV integration site family, member 5A (Wnt5a), mRNA	815930050	NM_022631				16p16	Chromosome 16, NC_005115.4 (4469451..4488707)	chemoattractant activity involved in axon guidance///chemoattractant activity involved in axon guidance///cytokine activity///cytokine activity///frizzled binding///frizzled binding///frizzled-2 binding///frizzled-2 binding///molecular_function///protein domain specific binding///protein domain specific binding///receptor binding///receptor tyrosine kinase-like orphan receptor binding///receptor …	JNK cascade///Wnt signaling pathway///Wnt signaling pathway involved in midbrain dopaminergic neuron differentiation///Wnt signaling pathway, calcium modulating pathway///Wnt signaling pathway, calcium modulating pathway///Wnt signaling pathway, planar cell polarity pathway///Wnt signaling pathway, planar cell polarity pathway///activation of GTPase activity///activation of GTPase activity///acti…	cell surface///cell surface///cytoplasm///extracellular space///extracellular space///extracellular space///intracellular///proteinaceous extracellular matrix///proteinaceous extracellular matrix	GO:1902379///GO:1902379///GO:0005125///GO:0005125///GO:0005109///GO:0005109///GO:0005110///GO:0005110///GO:0003674///GO:0019904///GO:0019904///GO:0005102///GO:0005115///GO:0005115///GO:0003700///GO:0003700///GO:0044212///GO:0044212	GO:0007254///GO:0016055///GO:1904953///GO:0007223///GO:0007223///GO:0060071///GO:0060071///GO:0090630///GO:0090630///GO:0007257///GO:0007257///GO:0000187///GO:0032148///GO:0032148///GO:0001667///GO:0008595///GO:0008595///GO:0009952///GO:0003401///GO:0007411///GO:0007409///GO:0060070///GO:0060070///NOT GO:0060070///GO:0051216///GO:0030154///GO:0045165///GO:0016477///GO:0034613///GO:0034613///GO:00…	GO:0009986///GO:0009986///GO:0005737///GO:0005615///GO:0005615///GO:0005615///GO:0005622///GO:0005578///GO:0005578
1369277_at	1.907	1.712	1	1	1.777	0.988	0.724	1.256	2.028	0.681	1.215	0.288	0.789	1.723	0.9	methyl CpG binding protein 2	Mecp2	29386				Rattus norvegicus methyl CpG binding protein 2 (Mecp2), mRNA	115312277	NM_022673					Chromosome X, NC_005120.4 (156650389..156713813)	DNA binding///chromatin DNA binding///chromatin binding///chromatin binding///double-stranded methylated DNA binding///double-stranded methylated DNA binding///double-stranded methylated DNA binding///enzyme binding///four-way junction DNA binding///histone deacetylase binding///histone deacetylase binding///mRNA binding///mRNA binding///methyl-CpG binding///methyl-CpG binding///methyl-CpG bindin…	adult locomotory behavior///adult locomotory behavior///behavioral fear response///behavioral fear response///brain development///cardiolipin metabolic process///cardiolipin metabolic process///catecholamine secretion///catecholamine secretion///cellular biogenic amine metabolic process///cellular biogenic amine metabolic process///cerebellum development///cerebellum development///chemical synapt…	cytoplasm///cytosol///cytosol///cytosol///extracellular space///extracellular space///heterochromatin///heterochromatin///heterochromatin///colocalizes_with heterochromatin///mitochondrion///nuclear chromatin///nucleus///nucleus///nucleus///postsynapse///protein complex	GO:0003677///GO:0031490///GO:0003682///GO:0003682///GO:0010385///GO:0010385///GO:0010385///GO:0019899///GO:0000400///GO:0042826///GO:0042826///GO:0003729///GO:0003729///GO:0008327///GO:0008327///GO:0008327///GO:0044822///GO:0047485///GO:0047485///GO:0005515///GO:0019904///GO:0019904///GO:0035197///GO:0035197///GO:0003700///GO:0003700///GO:0008134///GO:0008134///GO:0045322	GO:0008344///GO:0008344///GO:0001662///GO:0001662///GO:0007420///GO:0032048///GO:0032048///GO:0050432///GO:0050432///GO:0006576///GO:0006576///GO:0021549///GO:0021549///GO:0007268///GO:0006342///GO:0006342///GO:0016358///GO:0016358///GO:0060079///GO:0060079///GO:0008211///GO:0008211///GO:0006541///GO:0006541///GO:0007507///GO:0016573///GO:0016573///GO:0016571///GO:0016571///GO:0006020///GO:000602…	GO:0005737///GO:0005829///GO:0005829///GO:0005829///GO:0005615///GO:0005615///GO:0000792///GO:0000792///GO:0000792///colocalizes_with GO:0000792///GO:0005739///GO:0000790///GO:0005634///GO:0005634///GO:0005634///GO:0098794///GO:0043234
1369402_at	1.928	0.451	0.396	0.92	1.242	1.083	0.198	0.956	1.413	1.36	1.411	1	1.16	0.495	0.855	activity-dependent neuroprotector homeobox	Adnp	64622				Rattus norvegicus activity-dependent neuroprotector homeobox (Adnp), mRNA	83267871	NM_022681				3q42	Chromosome 3, NC_005102.4 (164937188..164964819, complement)	DNA binding///beta-tubulin binding///chromatin binding///chromatin binding///copper ion binding///peptide binding	activation of protein kinase activity///cellular response to extracellular stimulus///estrous cycle///negative regulation of gene expression///negative regulation of neuron apoptotic process///negative regulation of neuron apoptotic process///negative regulation of protein binding///negative regulation of synaptic transmission///nitric oxide homeostasis///positive regulation of axon extension///p…	axon///cytoplasm///dendrite///extracellular space///extracellular space///neuronal cell body///nucleus	GO:0003677///GO:0048487///GO:0003682///GO:0003682///GO:0005507///GO:0042277	GO:0032147///GO:0031668///GO:0044849///GO:0010629///GO:0043524///GO:0043524///GO:0032091///GO:0050805///GO:0033484///GO:0045773///GO:0030828///GO:0010976///GO:0050731///GO:0051965///GO:0010835///GO:0006355///GO:0009743///GO:0010035///GO:0007614///GO:0006351	GO:0030424///GO:0005737///GO:0030425///GO:0005615///GO:0005615///GO:0043025///GO:0005634
1369404_a_at	0.104	0.195	0.127	0.793	0.837	1.414	1.361	1.103	0.17	0.833	3.815	1.673	1.01	0.241	0.253	neurexin 1	Nrxn1	60391				Rattus norvegicus neurexin 1 (Nrxn1), mRNA	37620150	NM_021767				6q12	Chromosome 6, NC_005105.4 (13886757..13908139, complement)///Chromosome 6, NC_005105.4 (14055197..14548750, complement)///Chromosome 6, NC_005105.4 (14748412..15191661, complement)	acetylcholine receptor binding///acetylcholine receptor binding///acetylcholine receptor binding///calcium channel regulator activity///calcium channel regulator activity///calcium channel regulator activity///calcium ion binding///calcium-dependent protein binding///cell adhesion molecule binding///cell adhesion molecule binding///cell adhesion molecule binding///cell adhesion molecule binding//…	NMDA glutamate receptor clustering///adult behavior///adult behavior///adult behavior///angiogenesis///calcium-dependent cell-cell adhesion via plasma membrane cell adhesion molecules///cell adhesion///cerebellar granule cell differentiation///chemical synaptic transmission///chemical synaptic transmission///establishment of protein localization///extracellular matrix organization///gamma-aminobu…	axonal growth cone///cell junction///cell surface///cell surface///cell surface///cell surface///endocytic vesicle///endoplasmic reticulum///endoplasmic reticulum///endoplasmic reticulum///integral component of membrane///neuronal cell body///neuronal cell body///neuronal cell body///nuclear membrane///nuclear membrane///nuclear membrane///plasma membrane///plasma membrane///presynaptic membrane/…	GO:0033130///GO:0033130///GO:0033130///GO:0005246///GO:0005246///GO:0005246///GO:0005509///GO:0048306///GO:0050839///GO:0050839///GO:0050839///GO:0050839///GO:0097109///GO:0097109///GO:0097109///GO:0097109///GO:0005515///GO:0005102///GO:0004888	GO:0097114///GO:0030534///GO:0030534///GO:0030534///GO:0001525///GO:0016339///GO:0007155///GO:0021707///GO:0007268///GO:0007268///GO:0045184///GO:0030198///GO:0097112///GO:0097116///GO:0097116///GO:0097116///GO:0097117///GO:0007157///GO:0007612///GO:0007612///GO:0051490///GO:0097118///GO:0097118///GO:0097118///GO:0050885///GO:0050885///NOT GO:0050885///GO:0050885///GO:0007158///GO:0007269///GO:00…	GO:0044295///GO:0030054///GO:0009986///GO:0009986///GO:0009986///GO:0009986///GO:0030139///GO:0005783///GO:0005783///GO:0005783///GO:0016021///GO:0043025///GO:0043025///GO:0043025///GO:0031965///GO:0031965///GO:0031965///GO:0005886///GO:0005886///GO:0042734///GO:0042734///GO:0042734///GO:0043234///GO:0043234///GO:0031982///GO:0031982///GO:0031982
1369432_at	0.347	0.354	0.422	0.484	0.341	0.969	0.4	1.618	2.193	0.416	0.242	1.699	0.355	0.306	0.423	cholinergic receptor nicotinic beta 2 subunit	Chrnb2	54239				Rattus norvegicus cholinergic receptor nicotinic beta 2 subunit (Chrnb2), mRNA	9506484	NM_019297				2q34	Chromosome 2, NC_005101.4 (189088570..189096785, complement)	acetylcholine binding///acetylcholine binding///contributes_to acetylcholine receptor activity///acetylcholine receptor activity///acetylcholine-activated cation-selective channel activity///acetylcholine-activated cation-selective channel activity///acetylcholine-activated cation-selective channel activity///acetylcholine-activated cation-selective channel activity///drug binding///protein bindi…	B cell activation///B cell activation///acetylcholine receptor signaling pathway///action potential///action potential///associative learning///behavioral response to nicotine///behavioral response to nicotine///calcium ion transport///calcium ion transport///cation transmembrane transport///central nervous system neuron axonogenesis///central nervous system projection neuron axonogenesis///centr…	acetylcholine-gated channel complex///acetylcholine-gated channel complex///cell junction///external side of plasma membrane///external side of plasma membrane///membrane///plasma membrane///plasma membrane///postsynaptic membrane	GO:0042166///GO:0042166///contributes_to GO:0015464///GO:0015464///GO:0004889///GO:0004889///GO:0004889///GO:0004889///GO:0008144///GO:0005515///GO:0046982	GO:0042113///GO:0042113///GO:0095500///GO:0001508///GO:0001508///GO:0008306///GO:0035095///GO:0035095///GO:0006816///GO:0006816///GO:0098655///GO:0021955///GO:0021952///GO:0021952///GO:0050890///GO:0001661///GO:0001661///GO:0021771///GO:0021771///GO:0007612///GO:0007626///GO:0007626///GO:0051899///GO:0051899///GO:0007613///GO:0007613///GO:0045759///GO:0045759///GO:0050877///GO:0007274///GO:002163…	GO:0005892///GO:0005892///GO:0030054///GO:0009897///GO:0009897///GO:0016020///GO:0005886///GO:0005886///GO:0045211
1369594_at	0.0616	0.319	0.245	0.0747	0.0524	0.159	0.0914	0.1	0.0506	0.066	0.162	0.0705	0.0647	0.0703	0.184	ephrin A5	Efna5	116683				Rattus norvegicus ephrin A5 (Efna5), mRNA	16758777	NM_053903				9q37	Chromosome 9, NC_005108.4 (110053843..110329880, complement)	chemorepellent activity///chemorepellent activity///ephrin receptor binding///ephrin receptor binding///ephrin receptor binding///ephrin receptor binding///neurotrophin TRKB receptor binding///neurotrophin TRKB receptor binding	NOT apoptotic process///axon guidance///axon guidance///axonal fasciculation///brain development///cellular response to follicle-stimulating hormone stimulus///cellular response to forskolin///central nervous system development///collateral sprouting///collateral sprouting///ephrin receptor signaling pathway///ephrin receptor signaling pathway///ephrin receptor signaling pathway///ephrin receptor…	adherens junction///anchored component of external side of plasma membrane///anchored component of external side of plasma membrane///anchored component of external side of plasma membrane///anchored component of plasma membrane///basement membrane///caveola///cell periphery///plasma membrane///plasma membrane	GO:0045499///GO:0045499///GO:0046875///GO:0046875///GO:0046875///GO:0046875///GO:0005169///GO:0005169	NOT GO:0006915///GO:0007411///GO:0007411///GO:0007413///GO:0007420///GO:0071372///GO:1904322///GO:0007417///GO:0048668///GO:0048668///GO:0048013///GO:0048013///GO:0048013///GO:0048013///GO:0050919///GO:1900025///GO:0048672///GO:0048672///GO:0050731///GO:0050731///GO:0050731///GO:0051965///GO:0051965///GO:0043087///GO:0043087///GO:0043087///GO:0032956///GO:0032956///GO:0032956///GO:0032956///GO:00…	GO:0005912///GO:0031362///GO:0031362///GO:0031362///GO:0046658///GO:0005604///GO:0005901///GO:0071944///GO:0005886///GO:0005886
1369638_at	0.938	0.942	0.964	1.609	1.596	1.109	0.617	0.663	0.647	1.121	1.385	0.826	1	1.295	1.224	eukaryotic elongation factor-2 kinase	Eef2k	25435				Rattus norvegicus eukaryotic elongation factor-2 kinase (Eef2k), mRNA	148747553	NM_012947				1q35	Chromosome 1, NC_005100.4 (190780211..190839926)	ATP binding///calcium ion binding///calmodulin binding///calmodulin binding///elongation factor-2 kinase activity///elongation factor-2 kinase activity	cellular response to anoxia///cellular response to brain-derived neurotrophic factor stimulus///cellular response to cAMP///cellular response to calcium ion///cellular response to insulin stimulus///negative regulation of apoptotic process///positive regulation of dendritic spine morphogenesis///positive regulation of endocytosis///positive regulation of synapse assembly///protein autophosphoryla…	postsynaptic density	GO:0005524///GO:0005509///GO:0005516///GO:0005516///GO:0004686///GO:0004686	GO:0071454///GO:1990416///GO:0071320///GO:0071277///GO:0032869///GO:0043066///GO:0061003///GO:0045807///GO:0051965///GO:0046777///GO:0046777///GO:0031952///GO:0031952///GO:0002931///GO:1990637	GO:0014069
1369643_a_at	1.559	0.0749	0.134	0.188	0.258	0.133	0.274	0.146	0.924	0.187	0.738	0.273	0.209	0.261	0.364	adhesion G protein-coupled receptor L2	Adgrl2	171447				Rattus norvegicus CL2BC mRNA, complete cds	3695132	AF081153				2q45	Chromosome 2, NC_005101.4 (254398951..254532604, complement)///Chromosome 2, NC_005101.4 (258792839..258997146, complement)	G-protein coupled receptor activity///G-protein coupled receptor activity///PDZ domain binding///carbohydrate binding	G-protein coupled receptor signaling pathway///brain development///cell surface receptor signaling pathway///positive regulation of synapse assembly	integral component of membrane///neuron projection	GO:0004930///GO:0004930///GO:0030165///GO:0030246	GO:0007186///GO:0007420///GO:0007166///GO:0051965	GO:0016021///GO:0043005
1369644_at	0.663	0.921	1.05	0.855	0.767	0.81	1	1.059	0.821	0.973	1.518	1.553	1.495	1.322	1.119	adhesion G protein-coupled receptor L2	Adgrl2	171447				Rattus norvegicus adhesion G protein-coupled receptor L2 (Adgrl2), transcript variant 1, mRNA	694879430	NM_134408				2q45	Chromosome 2, NC_005101.4 (254398951..254532604, complement)///Chromosome 2, NC_005101.4 (258792839..258997146, complement)	G-protein coupled receptor activity///G-protein coupled receptor activity///PDZ domain binding///carbohydrate binding	G-protein coupled receptor signaling pathway///brain development///cell surface receptor signaling pathway///positive regulation of synapse assembly	integral component of membrane///neuron projection	GO:0004930///GO:0004930///GO:0030165///GO:0030246	GO:0007186///GO:0007420///GO:0007166///GO:0051965	GO:0016021///GO:0043005
1369776_a_at	0.579	0.796	0.958	0.806	0.957	0.848	1.353	1.046	0.913	1.037	0.362	1.038	1.417	1.141	0.757	SH3 and multiple ankyrin repeat domains 2	Shank2	171093				Rattus norvegicus cortactin-binding protein 1 mRNA, complete cds	3091151	AF060116				1q41	Chromosome 1, NC_005100.4 (217173199..217593950)	SH3 domain binding///ionotropic glutamate receptor binding///ionotropic glutamate receptor binding///protein C-terminus binding///protein binding	adult behavior///adult behavior///brain development///exploration behavior///exploration behavior///learning///learning///long term synaptic depression///long term synaptic depression///long-term synaptic potentiation///long-term synaptic potentiation///memory///memory///positive regulation of synaptic transmission, glutamatergic///response to nutrient///social behavior///social behavior///synaps…	apical plasma membrane///brush border membrane///cell junction///ciliary membrane///dendritic spine///dendritic spine///growth cone///colocalizes_with ionotropic glutamate receptor complex///colocalizes_with ionotropic glutamate receptor complex///neurofilament///colocalizes_with neurofilament///colocalizes_with neurofilament///neuron projection///neuron projection///neuronal cell body///photorec…	GO:0017124///GO:0035255///GO:0035255///GO:0008022///GO:0005515	GO:0030534///GO:0030534///GO:0007420///GO:0035640///GO:0035640///GO:0007612///GO:0007612///GO:0060292///GO:0060292///GO:0060291///GO:0060291///GO:0007613///GO:0007613///GO:0051968///GO:0007584///GO:0035176///GO:0035176///GO:0007416///GO:0007416///GO:0071625///GO:0071625	GO:0016324///GO:0031526///GO:0030054///GO:0060170///GO:0043197///GO:0043197///GO:0030426///colocalizes_with GO:0008328///colocalizes_with GO:0008328///GO:0005883///colocalizes_with GO:0005883///colocalizes_with GO:0005883///GO:0043005///GO:0043005///GO:0043025///GO:0001917///GO:0001917///GO:0001750///GO:0001750///GO:0005886///GO:0005886///GO:0014069///colocalizes_with GO:0045211///colocalizes_wit…
1369777_a_at	0.909	0.931	0.818	1.286	1.212	0.994	1.163	1.36	1	0.941	0.608	0.899	1.104	1.231	1.008	SH3 and multiple ankyrin repeat domains 2	Shank2	171093				Rattus norvegicus SH3 and multiple ankyrin repeat domains 2 (Shank2), transcript variant 3, mRNA	19263335	NM_133440				1q41	Chromosome 1, NC_005100.4 (217173199..217593950)	SH3 domain binding///ionotropic glutamate receptor binding///ionotropic glutamate receptor binding///protein C-terminus binding///protein binding	adult behavior///adult behavior///brain development///exploration behavior///exploration behavior///learning///learning///long term synaptic depression///long term synaptic depression///long-term synaptic potentiation///long-term synaptic potentiation///memory///memory///positive regulation of synaptic transmission, glutamatergic///response to nutrient///social behavior///social behavior///synaps…	apical plasma membrane///brush border membrane///cell junction///ciliary membrane///dendritic spine///dendritic spine///growth cone///colocalizes_with ionotropic glutamate receptor complex///colocalizes_with ionotropic glutamate receptor complex///neurofilament///colocalizes_with neurofilament///colocalizes_with neurofilament///neuron projection///neuron projection///neuronal cell body///photorec…	GO:0017124///GO:0035255///GO:0035255///GO:0008022///GO:0005515	GO:0030534///GO:0030534///GO:0007420///GO:0035640///GO:0035640///GO:0007612///GO:0007612///GO:0060292///GO:0060292///GO:0060291///GO:0060291///GO:0007613///GO:0007613///GO:0051968///GO:0007584///GO:0035176///GO:0035176///GO:0007416///GO:0007416///GO:0071625///GO:0071625	GO:0016324///GO:0031526///GO:0030054///GO:0060170///GO:0043197///GO:0043197///GO:0030426///colocalizes_with GO:0008328///colocalizes_with GO:0008328///GO:0005883///colocalizes_with GO:0005883///colocalizes_with GO:0005883///GO:0043005///GO:0043005///GO:0043025///GO:0001917///GO:0001917///GO:0001750///GO:0001750///GO:0005886///GO:0005886///GO:0014069///colocalizes_with GO:0045211///colocalizes_wit…
1369783_a_at	0.678	0.824	0.881	1.309	0.651	0.947	0.845	1.145	1	0.964	1.355	1.121	1.114	1.371	1.397	neuregulin 1	Nrg1	112400				Rattus norvegicus clone ndf38 neu differentiation factor mRNA, complete cds	408388	U02319				16q12.3	Chromosome 16, NC_005115.4 (62969988..64057434)	ErbB-2 class receptor binding///ErbB-2 class receptor binding///ErbB-3 class receptor binding///ErbB-3 class receptor binding///ErbB-3 class receptor binding///chemorepellent activity///chemorepellent activity///growth factor activity///growth factor activity///integrin binding///integrin binding///molecular_function///protein tyrosine kinase activator activity///protein tyrosine kinase activator…	ERBB signaling pathway///ERBB signaling pathway///ERBB signaling pathway///MAPK cascade///MAPK cascade///activation of MAPK activity///activation of MAPK activity///activation of protein kinase B activity///activation of protein kinase B activity///activation of transmembrane receptor protein tyrosine kinase activity///activation of transmembrane receptor protein tyrosine kinase activity///activa…	apical plasma membrane///apical plasma membrane///axolemma///axolemma///axon///cell body///cell body///cytoplasm///cytoplasm///dendrite///dendrite///external side of plasma membrane///external side of plasma membrane///extracellular region///extracellular space///extracellular space///extracellular space///integral component of membrane///integral component of plasma membrane///integral component…	GO:0005176///GO:0005176///GO:0043125///GO:0043125///GO:0043125///GO:0045499///GO:0045499///GO:0008083///GO:0008083///GO:0005178///GO:0005178///GO:0003674///GO:0030296///GO:0030296///GO:0030296///GO:0005102///GO:0005102///GO:0030971///GO:0003712///GO:0003712	GO:0038127///GO:0038127///GO:0038127///GO:0000165///GO:0000165///GO:0000187///GO:0000187///GO:0032148///GO:0032148///GO:0007171///GO:0007171///GO:0007171///GO:0048513///GO:0008366///GO:0008366///GO:0007420///GO:0003161///GO:0003161///GO:0060379///GO:0060379///GO:0048738///GO:0016477///GO:0000902///GO:0000902///GO:0008283///GO:0008283///GO:0043624///GO:0043624///GO:0021842///GO:0021842///GO:006095…	GO:0016324///GO:0016324///GO:0030673///GO:0030673///GO:0030424///GO:0044297///GO:0044297///GO:0005737///GO:0005737///GO:0030425///GO:0030425///GO:0009897///GO:0009897///GO:0005576///GO:0005615///GO:0005615///GO:0005615///GO:0016021///GO:0005887///GO:0005887///GO:0005622///GO:0031594///GO:0031594///GO:0005634///GO:0005634///GO:0005886///GO:0005886///GO:0045202///GO:0045202
1369819_at	1.133	1.37	1	0.733	0.645	0.852	1.02	0.621	1.082	0.487	0.427	1.089	0.833	1.088	1.199	bassoon (presynaptic cytomatrix protein)	Bsn	29138				Rattus norvegicus bassoon (presynaptic cytomatrix protein) (Bsn), mRNA	158749558	NM_019146				8q32	Chromosome 8, NC_005107.4 (116873721..116965396, complement)	metal ion binding///protein binding///transcription corepressor binding	cytoskeleton organization///protein localization to synapse///synapse assembly	axon///axon///cell junction///cell surface///cell surface///cytoskeleton of presynaptic active zone///dendrite///dendrite///excitatory synapse///inhibitory synapse///neuron projection///neuron projection terminus///neuron projection terminus///neuronal cell body///postsynaptic density///postsynaptic density///presynapse///presynaptic active zone///presynaptic active zone///presynaptic active zone…	GO:0046872///GO:0005515///GO:0001222	GO:0007010///GO:0035418///GO:0007416	GO:0030424///GO:0030424///GO:0030054///GO:0009986///GO:0009986///GO:0048788///GO:0030425///GO:0030425///GO:0060076///GO:0060077///GO:0043005///GO:0044306///GO:0044306///GO:0043025///GO:0014069///GO:0014069///GO:0098793///GO:0048786///GO:0048786///GO:0048786///GO:0097470///GO:0045202///GO:0045202///GO:0005802
1369827_at	0.225	0.324	0.753	1	1.848	1.021	0.776	1.315	0.823	0.828	0.601	1.433	1.087	1.186	1.383	calsyntenin 3	Clstn3	171393				Rattus norvegicus calsyntenin 3 (Clstn3), mRNA	19705480	NM_134376				4q42	Chromosome 4, NC_005103.4 (157044736..157078013, complement)	calcium ion binding	chemical synaptic transmission///homophilic cell adhesion via plasma membrane adhesion molecules///positive regulation of protein localization to synapse///positive regulation of protein localization to synapse///positive regulation of synapse assembly///positive regulation of synapse assembly///positive regulation of synaptic transmission///positive regulation of synaptic transmission///regulati…	Golgi membrane///cell surface///cell surface///endoplasmic reticulum membrane///extracellular exosome///extracellular exosome///integral component of membrane///postsynaptic density///postsynaptic membrane///postsynaptic membrane///postsynaptic membrane///protein complex///protein complex	GO:0005509	GO:0007268///GO:0007156///GO:1902474///GO:1902474///GO:0051965///GO:0051965///GO:0050806///GO:0050806///GO:0001558///GO:0001558///GO:0007416///GO:0007416///GO:0051932///GO:0051932///GO:0035249///GO:0035249	GO:0000139///GO:0009986///GO:0009986///GO:0005789///GO:0070062///GO:0070062///GO:0016021///GO:0014069///GO:0045211///GO:0045211///GO:0045211///GO:0043234///GO:0043234
1370112_at	0.938	1.152	1.002	1.104	0.894	0.832	1	0.984	0.974	1.083	1.063	0.911	1.063	1.175	0.992	phosphatase and tensin homolog	Pten	50557				Rattus norvegicus phosphatase and tensin homolog (Pten), mRNA	13928829	NM_031606				1q41-q43	Chromosome 1, NC_005100.4 (251421814..251487634)	PDZ domain binding///PDZ domain binding///anaphase-promoting complex binding///anaphase-promoting complex binding///enzyme binding///identical protein binding///identical protein binding///inositol-1,3,4,5-tetrakisphosphate 3-phosphatase activity///inositol-1,3,4,5-tetrakisphosphate 3-phosphatase activity///magnesium ion binding///phosphatidylinositol-3,4,5-trisphosphate 3-phosphatase activity///…	adult behavior///adult behavior///aging///angiogenesis///angiogenesis///brain morphogenesis///canonical Wnt signaling pathway///canonical Wnt signaling pathway///cardiac muscle tissue development///cardiac muscle tissue development///cell migration///cellular response to decreased oxygen levels///cellular response to hypoxia///cellular response to hypoxia///central nervous system development///ce…	Schmidt-Lanterman incisure///Schmidt-Lanterman incisure///apical plasma membrane///apical plasma membrane///cell projection///cytoplasm///cytoplasm///cytoplasmic side of plasma membrane///cytoplasmic side of plasma membrane///dendritic spine///mitochondrion///myelin sheath adaxonal region///myelin sheath adaxonal region///neuron projection///neuron projection///nucleoplasm///nucleoplasm///nucleus…	GO:0030165///GO:0030165///GO:0010997///GO:0010997///GO:0019899///GO:0042802///GO:0042802///GO:0051717///GO:0051717///GO:0000287///GO:0016314///GO:0016314///GO:0016314///GO:0051800///GO:0051800///GO:0004438///GO:0004438///GO:0004721///GO:0005161///GO:0005515///GO:0019901///GO:0019901///GO:0004722///GO:0004722///GO:0004725///GO:0004725///GO:0008138	GO:0030534///GO:0030534///GO:0007568///GO:0001525///GO:0001525///GO:0048854///GO:0060070///GO:0060070///GO:0048738///GO:0048738///GO:0016477///GO:0036294///GO:0071456///GO:0071456///GO:0007417///GO:0032286///GO:0032286///GO:0021955///GO:0021955///GO:0060997///GO:0060997///GO:0021542///GO:0021542///GO:0043542///GO:0043542///GO:0048853///GO:0048853///GO:0007507///GO:0046855///GO:0046855///GO:000761…	GO:0043220///GO:0043220///GO:0016324///GO:0016324///GO:0042995///GO:0005737///GO:0005737///GO:0009898///GO:0009898///GO:0043197///GO:0005739///GO:0035749///GO:0035749///GO:0043005///GO:0043005///GO:0005654///GO:0005654///GO:0005634///GO:0005634///GO:0005886///GO:0045211
1370307_at	1.074	0.905	0.868	0.944	1	1.048	1.164	1.175	1.219	0.935	1.243	0.992	1.204	0.965	0.995	agrin	Agrn	25592				Rat agrin mRNA, complete cds	202798	M64780				5q36	Chromosome 5, NC_005104.4 (173589910..173622808, complement)	ATPase inhibitor activity///BMP binding///acetylcholine receptor regulator activity///calcium ion binding///calcium ion binding///calcium ion binding///chondroitin sulfate binding///chondroitin sulfate binding///dystroglycan binding///heparan sulfate proteoglycan binding///heparan sulfate proteoglycan binding///ion channel binding///laminin binding///protein binding///sialic acid binding///transf…	G-protein coupled acetylcholine receptor signaling pathway///chemical synaptic transmission///chemical synaptic transmission///negative regulation of sodium ion export from cell///negative regulation of sodium:potassium-exchanging ATPase activity///neuromuscular junction development///neuromuscular junction development///neurotransmitter receptor metabolic process///plasma membrane organization//…	axonal growth cone///basal lamina///basal lamina///basal lamina///basement membrane///basement membrane///cell junction///cell surface///cytoplasm///cytoplasm///extracellular exosome///extracellular exosome///extracellular matrix///colocalizes_with extracellular matrix///extracellular region///extracellular space///integral component of membrane///plasma membrane///plasma membrane///proteinaceous…	GO:0042030///GO:0036122///GO:0030548///GO:0005509///GO:0005509///GO:0005509///GO:0035374///GO:0035374///GO:0002162///GO:0043395///GO:0043395///GO:0044325///GO:0043236///GO:0005515///GO:0033691///GO:0050431	GO:0007213///GO:0007268///GO:0007268///GO:1903277///GO:1903407///GO:0007528///GO:0007528///GO:0045213///GO:0007009///GO:0043547///GO:0051491///GO:0043525///GO:0050731///GO:0032092///GO:2000541///GO:0001934///GO:0001934///GO:0061098///GO:0045887///GO:0045887///GO:0045944///GO:0045944///GO:0051290///GO:0043113///GO:0043113///GO:0043113///GO:0043113///GO:0043087///GO:1902667///GO:0086036///GO:005511…	GO:0044295///GO:0005605///GO:0005605///GO:0005605///GO:0005604///GO:0005604///GO:0030054///GO:0009986///GO:0005737///GO:0005737///GO:0070062///GO:0070062///GO:0031012///colocalizes_with GO:0031012///GO:0005576///GO:0005615///GO:0016021///GO:0005886///GO:0005886///GO:0005578///colocalizes_with GO:0042383///GO:0045202///GO:0045202
1370607_a_at	0.362	1.126	1.447	1.189	0.729	0.185	0.348	2.046	0.995	0.294	0.611	1.216	0.331	0.885	0.255	neuregulin 1	Nrg1	112400				Rattus norvegicus clone ndf42b neu differentiation factor mRNA, complete cds	408396	U02323				16q12.3	Chromosome 16, NC_005115.4 (62969988..64057434)	ErbB-2 class receptor binding///ErbB-2 class receptor binding///ErbB-3 class receptor binding///ErbB-3 class receptor binding///ErbB-3 class receptor binding///chemorepellent activity///chemorepellent activity///growth factor activity///growth factor activity///integrin binding///integrin binding///molecular_function///protein tyrosine kinase activator activity///protein tyrosine kinase activator…	ERBB signaling pathway///ERBB signaling pathway///ERBB signaling pathway///MAPK cascade///MAPK cascade///activation of MAPK activity///activation of MAPK activity///activation of protein kinase B activity///activation of protein kinase B activity///activation of transmembrane receptor protein tyrosine kinase activity///activation of transmembrane receptor protein tyrosine kinase activity///activa…	apical plasma membrane///apical plasma membrane///axolemma///axolemma///axon///cell body///cell body///cytoplasm///cytoplasm///dendrite///dendrite///external side of plasma membrane///external side of plasma membrane///extracellular region///extracellular space///extracellular space///extracellular space///integral component of membrane///integral component of plasma membrane///integral component…	GO:0005176///GO:0005176///GO:0043125///GO:0043125///GO:0043125///GO:0045499///GO:0045499///GO:0008083///GO:0008083///GO:0005178///GO:0005178///GO:0003674///GO:0030296///GO:0030296///GO:0030296///GO:0005102///GO:0005102///GO:0030971///GO:0003712///GO:0003712	GO:0038127///GO:0038127///GO:0038127///GO:0000165///GO:0000165///GO:0000187///GO:0000187///GO:0032148///GO:0032148///GO:0007171///GO:0007171///GO:0007171///GO:0048513///GO:0008366///GO:0008366///GO:0007420///GO:0003161///GO:0003161///GO:0060379///GO:0060379///GO:0048738///GO:0016477///GO:0000902///GO:0000902///GO:0008283///GO:0008283///GO:0043624///GO:0043624///GO:0021842///GO:0021842///GO:006095…	GO:0016324///GO:0016324///GO:0030673///GO:0030673///GO:0030424///GO:0044297///GO:0044297///GO:0005737///GO:0005737///GO:0030425///GO:0030425///GO:0009897///GO:0009897///GO:0005576///GO:0005615///GO:0005615///GO:0005615///GO:0016021///GO:0005887///GO:0005887///GO:0005622///GO:0031594///GO:0031594///GO:0005634///GO:0005634///GO:0005886///GO:0005886///GO:0045202///GO:0045202
1370616_at	0.309	0.373	0.213	0.171	0.73	0.379	0.344	0.457	0.501	0.271	0.103	0.127	0.15	0.43	0.216	neuregulin 1	Nrg1	112400				Rattus norvegicus clone ndf44 neu differentiation factor mRNA, complete cds	408398	U02324				16q12.3	Chromosome 16, NC_005115.4 (62969988..64057434)	ErbB-2 class receptor binding///ErbB-2 class receptor binding///ErbB-3 class receptor binding///ErbB-3 class receptor binding///ErbB-3 class receptor binding///chemorepellent activity///chemorepellent activity///growth factor activity///growth factor activity///integrin binding///integrin binding///molecular_function///protein tyrosine kinase activator activity///protein tyrosine kinase activator…	ERBB signaling pathway///ERBB signaling pathway///ERBB signaling pathway///MAPK cascade///MAPK cascade///activation of MAPK activity///activation of MAPK activity///activation of protein kinase B activity///activation of protein kinase B activity///activation of transmembrane receptor protein tyrosine kinase activity///activation of transmembrane receptor protein tyrosine kinase activity///activa…	apical plasma membrane///apical plasma membrane///axolemma///axolemma///axon///cell body///cell body///cytoplasm///cytoplasm///dendrite///dendrite///external side of plasma membrane///external side of plasma membrane///extracellular region///extracellular space///extracellular space///extracellular space///integral component of membrane///integral component of plasma membrane///integral component…	GO:0005176///GO:0005176///GO:0043125///GO:0043125///GO:0043125///GO:0045499///GO:0045499///GO:0008083///GO:0008083///GO:0005178///GO:0005178///GO:0003674///GO:0030296///GO:0030296///GO:0030296///GO:0005102///GO:0005102///GO:0030971///GO:0003712///GO:0003712	GO:0038127///GO:0038127///GO:0038127///GO:0000165///GO:0000165///GO:0000187///GO:0000187///GO:0032148///GO:0032148///GO:0007171///GO:0007171///GO:0007171///GO:0048513///GO:0008366///GO:0008366///GO:0007420///GO:0003161///GO:0003161///GO:0060379///GO:0060379///GO:0048738///GO:0016477///GO:0000902///GO:0000902///GO:0008283///GO:0008283///GO:0043624///GO:0043624///GO:0021842///GO:0021842///GO:006095…	GO:0016324///GO:0016324///GO:0030673///GO:0030673///GO:0030424///GO:0044297///GO:0044297///GO:0005737///GO:0005737///GO:0030425///GO:0030425///GO:0009897///GO:0009897///GO:0005576///GO:0005615///GO:0005615///GO:0005615///GO:0016021///GO:0005887///GO:0005887///GO:0005622///GO:0031594///GO:0031594///GO:0005634///GO:0005634///GO:0005886///GO:0005886///GO:0045202///GO:0045202
1370652_at	0.248	0.198	0.22	0.0751	0.106	0.141	0.489	0.155	0.133	0.0889	0.0802	0.105	0.0887	0.353	0.0768	neurotrophic receptor tyrosine kinase 2	Ntrk2	25054				Rat neural receptor protein-tyrosine kinase (trkB) mRNA, complete cds	207477	M55293				17p14	Chromosome 17, NC_005116.4 (5934690..6245662, complement)	ATP binding///brain-derived neurotrophic factor binding///brain-derived neurotrophic factor binding///brain-derived neurotrophic factor binding///brain-derived neurotrophic factor binding///brain-derived neurotrophic factor-activated receptor activity///brain-derived neurotrophic factor-activated receptor activity///brain-derived neurotrophic factor-activated receptor activity///neurotrophin bind…	Ras protein signal transduction///activation of MAPKK activity///activation of adenylate cyclase activity///activation of phospholipase C activity///aging///brain-derived neurotrophic factor receptor signaling pathway///brain-derived neurotrophic factor receptor signaling pathway///brain-derived neurotrophic factor receptor signaling pathway///brain-derived neurotrophic factor receptor signaling …	Golgi membrane///axon///axon terminus///cell surface///cytoplasm///cytosol///cytosol///dendrite///dendritic spine///endosome///endosome///endosome membrane///excitatory synapse///growth cone///integral component of plasma membrane///integral component of plasma membrane///integral component of plasma membrane///neuronal cell body///perikaryon///plasma membrane///plasma membrane///plasma membrane/…	GO:0005524///GO:0048403///GO:0048403///GO:0048403///GO:0048403///GO:0060175///GO:0060175///GO:0060175///GO:0043121///GO:0043121///GO:0043121///GO:0005030///GO:0005030///GO:0005515///GO:0042803///GO:0030971///GO:0004675///GO:0004714	GO:0007265///GO:0000186///GO:0007190///GO:0007202///GO:0007568///GO:0031547///GO:0031547///GO:0031547///GO:0031547///GO:0035584///GO:0071230///GO:0071230///GO:1990416///GO:1990090///GO:0071356///GO:0021954///GO:0021954///GO:0021954///GO:0021987///GO:0021987///GO:0021987///GO:0007623///GO:0007631///GO:0007631///GO:0014047///GO:0014047///GO:0006954///GO:0007612///GO:0007612///GO:0007612///GO:000761…	GO:0000139///GO:0030424///GO:0043679///GO:0009986///GO:0005737///GO:0005829///GO:0005829///GO:0030425///GO:0043197///GO:0005768///GO:0005768///GO:0010008///GO:0060076///GO:0030426///GO:0005887///GO:0005887///GO:0005887///GO:0043025///GO:0043204///GO:0005886///GO:0005886///GO:0005886///GO:0014069///GO:0014069///GO:0045211///GO:0045211///GO:0048786///GO:0043235///GO:0043235///GO:0005791///GO:004319…
1370680_at	1.144	1.131	1	1.153	1.135	0.899	0.927	0.953	1.109	1.089	0.85	1.13	0.909	0.961	0.7	staufen double-stranded RNA binding protein 2	Stau2	171500				Rattus norvegicus RNA-binding protein staufen splice form A (Stau) mRNA, complete cds; alternatively spliced	19526443	AF483620				5q11	Chromosome 5, NC_005104.4 (2257910..2497429)	Hsp70 protein binding///RNA binding///double-stranded RNA binding///kinesin binding///mitogen-activated protein kinase binding///poly(A) RNA binding///protein binding///ribosome binding	cellular response to oxidative stress///eye morphogenesis///positive regulation of dendritic spine morphogenesis///positive regulation of long term synaptic depression///positive regulation of synapse assembly///regulation of actin cytoskeleton organization///regulation of filopodium assembly///regulation of gene expression///transport	axon///cytoplasm///cytoplasmic stress granule///dendrite///dendritic shaft///endoplasmic reticulum///membrane///messenger ribonucleoprotein complex///microtubule///neuronal cell body///nuclear membrane///nucleolus///nucleus	GO:0030544///GO:0003723///GO:0003725///GO:0019894///GO:0051019///GO:0044822///GO:0005515///GO:0043022	GO:0034599///GO:0048592///GO:0061003///GO:1900454///GO:0051965///GO:0032956///GO:0051489///GO:0010468///GO:0006810	GO:0030424///GO:0005737///GO:0010494///GO:0030425///GO:0043198///GO:0005783///GO:0016020///GO:1990124///GO:0005874///GO:0043025///GO:0031965///GO:0005730///GO:0005634
1370687_a_at	0.161	0.283	0.423	0.477	0.382	0.37	0.298	0.325	0.466	0.236	0.473	0.692	0.746	0.322	0.259	neurotrophic receptor tyrosine kinase 2	Ntrk2	25054				Rat neural receptor protein-tyrosine kinase (trkB) mRNA, complete cds	207475	M55292				17p14	Chromosome 17, NC_005116.4 (5934690..6245662, complement)	ATP binding///brain-derived neurotrophic factor binding///brain-derived neurotrophic factor binding///brain-derived neurotrophic factor binding///brain-derived neurotrophic factor binding///brain-derived neurotrophic factor-activated receptor activity///brain-derived neurotrophic factor-activated receptor activity///brain-derived neurotrophic factor-activated receptor activity///neurotrophin bind…	Ras protein signal transduction///activation of MAPKK activity///activation of adenylate cyclase activity///activation of phospholipase C activity///aging///brain-derived neurotrophic factor receptor signaling pathway///brain-derived neurotrophic factor receptor signaling pathway///brain-derived neurotrophic factor receptor signaling pathway///brain-derived neurotrophic factor receptor signaling …	Golgi membrane///axon///axon terminus///cell surface///cytoplasm///cytosol///cytosol///dendrite///dendritic spine///endosome///endosome///endosome membrane///excitatory synapse///growth cone///integral component of plasma membrane///integral component of plasma membrane///integral component of plasma membrane///neuronal cell body///perikaryon///plasma membrane///plasma membrane///plasma membrane/…	GO:0005524///GO:0048403///GO:0048403///GO:0048403///GO:0048403///GO:0060175///GO:0060175///GO:0060175///GO:0043121///GO:0043121///GO:0043121///GO:0005030///GO:0005030///GO:0005515///GO:0042803///GO:0030971///GO:0004675///GO:0004714	GO:0007265///GO:0000186///GO:0007190///GO:0007202///GO:0007568///GO:0031547///GO:0031547///GO:0031547///GO:0031547///GO:0035584///GO:0071230///GO:0071230///GO:1990416///GO:1990090///GO:0071356///GO:0021954///GO:0021954///GO:0021954///GO:0021987///GO:0021987///GO:0021987///GO:0007623///GO:0007631///GO:0007631///GO:0014047///GO:0014047///GO:0006954///GO:0007612///GO:0007612///GO:0007612///GO:000761…	GO:0000139///GO:0030424///GO:0043679///GO:0009986///GO:0005737///GO:0005829///GO:0005829///GO:0030425///GO:0043197///GO:0005768///GO:0005768///GO:0010008///GO:0060076///GO:0030426///GO:0005887///GO:0005887///GO:0005887///GO:0043025///GO:0043204///GO:0005886///GO:0005886///GO:0005886///GO:0014069///GO:0014069///GO:0045211///GO:0045211///GO:0048786///GO:0043235///GO:0043235///GO:0005791///GO:004319…
1371003_at	0.511	0.86	1.204	1.033	1.099	0.953	1.408	0.96	0.973	1.054	0.713	1	1.036	1.003	0.946	microtubule-associated protein 1B	Map1b	29456				UI-R-CT0-bvn-g-03-0-UI.s1 UI-R-CT0 Rattus norvegicus cDNA clone UI-R-CT0-bvn-g-03-0-UI 3-, mRNA sequence	13302558	BG378086				2q12	Chromosome 2, NC_005101.4 (29675391..29768750, complement)	actin binding///microtubule binding///microtubule binding///phospholipid binding///protein binding///protein complex binding	axon extension///axon extension///axonogenesis///cellular process///cellular response to growth factor stimulus///cellular response to peptide hormone stimulus///dendrite development///dendrite development///developmental maturation///establishment of monopolar cell polarity///establishment of monopolar cell polarity///induction of synaptic plasticity by chemical substance///microtubule bundle fo…	axon///cell junction///cytoplasm///cytoskeleton///cytosol///cytosol///dendrite///dendritic spine///growth cone///microtubule///microtubule associated complex///neuronal cell body///perikaryon///perinuclear region of cytoplasm///photoreceptor outer segment///photoreceptor outer segment///plasma membrane///plasma membrane///plasma membrane///postsynaptic density///postsynaptic density///postsynapti…	GO:0003779///GO:0008017///GO:0008017///GO:0005543///GO:0005515///GO:0032403	GO:0048675///GO:0048675///GO:0007409///GO:0009987///GO:0071363///GO:0071375///GO:0016358///GO:0016358///GO:0021700///GO:0061162///GO:0061162///GO:0051915///GO:0001578///GO:0001578///GO:0001578///GO:0047497///GO:0047497///GO:0032387///GO:0032387///GO:0007026///GO:0007399///GO:0048666///GO:0014012///GO:0045773///GO:0045773///GO:0045773///GO:0031116///GO:0045666///GO:0048678///GO:0009743///GO:004249…	GO:0030424///GO:0030054///GO:0005737///GO:0005856///GO:0005829///GO:0005829///GO:0030425///GO:0043197///GO:0030426///GO:0005874///GO:0005875///GO:0043025///GO:0043204///GO:0048471///GO:0001750///GO:0001750///GO:0005886///GO:0005886///GO:0005886///GO:0014069///GO:0014069///GO:0014069///GO:0043196
1371140_a_at	0.617	0.799	0.695	0.521	0.667	0.46	0.814	0.48	0.973	0.563	0.484	0.571	0.587	0.694	0.921	acid sensing ion channel subunit 2	Asic2	25364				Rattus norvegicus mRNA for proton-gated cation channels modulatory subunit	2815276	Y14635				10q26	Chromosome 10, NC_005109.4 (68247800..69347223, complement)	cation channel activity///ion channel activity///ion channel activity///ion gated channel activity///ion gated channel activity///ligand-gated sodium channel activity///ligand-gated sodium channel activity///voltage-gated sodium channel activity	cation transport///cellular response to acidic pH///cellular response to drug///detection of mechanical stimulus involved in sensory perception///detection of mechanical stimulus involved in sensory perception///ion transmembrane transport///negative regulation of apoptotic process///negative regulation of apoptotic process///phototransduction///phototransduction///positive regulation of cation c…	dendritic spine///dendritic spine///integral component of membrane///integral component of membrane///integral component of plasma membrane///integral component of plasma membrane///neuron projection///neuronal cell body///neuronal cell body///plasma membrane///synapse	GO:0005261///GO:0005216///GO:0005216///GO:0022839///GO:0022839///GO:0015280///GO:0015280///GO:0005248	GO:0006812///GO:0071468///GO:0035690///GO:0050974///GO:0050974///GO:0034220///GO:0043066///GO:0043066///GO:0007602///GO:0007602///GO:2001259///GO:0051965///GO:0051965///GO:0035418///GO:0035418///GO:0030193///GO:0030193///GO:0010468///GO:0010468///GO:0034765///GO:0034765///GO:0042391///GO:0042391///GO:0060078///GO:0003026///GO:0003026///GO:0019229///GO:0019229///GO:0010447///GO:0010447///GO:000961…	GO:0043197///GO:0043197///GO:0016021///GO:0016021///GO:0005887///GO:0005887///GO:0043005///GO:0043025///GO:0043025///GO:0005886///GO:0045202
1371153_a_at	0.354	1.66	0.844	0.405	1.257	0.418	0.633	0.457	0.79	0.546	1.135	0.393	1.27	0.887	0.45	glycine receptor, alpha 2	Glra2	24397				Rattus norvegicus mRNA for glycine receptor alpha 2 precursor	13548660	AJ310837				Xq21	Chromosome X, NC_005120.4 (30612903..30831546, complement)	extracellular-glycine-gated chloride channel activity///extracellular-glycine-gated chloride channel activity///extracellular-glycine-gated chloride channel activity///contributes_to glycine binding///glycine binding///glycine binding///glycine-gated chloride ion channel activity///metal ion binding///transmitter-gated ion channel activity	cellular response to amino acid stimulus///cellular response to ethanol///cellular response to zinc ion///chloride transmembrane transport///chloride transmembrane transport///ion transmembrane transport///neuropeptide signaling pathway///neuropeptide signaling pathway///neuropeptide signaling pathway///response to amino acid///spinal cord development///synapse assembly///synaptic transmission, g…	cell junction///cell projection///chloride channel complex///integral component of plasma membrane///integral component of plasma membrane///postsynaptic membrane	GO:0016934///GO:0016934///GO:0016934///contributes_to GO:0016594///GO:0016594///GO:0016594///GO:0022852///GO:0046872///GO:0022824	GO:0071230///GO:0071361///GO:0071294///GO:1902476///GO:1902476///GO:0034220///GO:0007218///GO:0007218///GO:0007218///GO:0043200///GO:0021510///GO:0007416///GO:0060012	GO:0030054///GO:0042995///GO:0034707///GO:0005887///GO:0005887///GO:0045211
1371211_a_at	0.153	0.0843	0.156	0.344	0.0904	0.124	0.408	0.0787	0.0667	0.642	0.119	0.116	0.127	0.0533	0.0481	neuregulin 1	Nrg1	112400				Rattus norvegicus clone ndf04 neu differentiation factor mRNA, partial cds	408380	U02315				16q12.3	Chromosome 16, NC_005115.4 (62969988..64057434)	ErbB-2 class receptor binding///ErbB-2 class receptor binding///ErbB-3 class receptor binding///ErbB-3 class receptor binding///ErbB-3 class receptor binding///chemorepellent activity///chemorepellent activity///growth factor activity///growth factor activity///integrin binding///integrin binding///molecular_function///protein tyrosine kinase activator activity///protein tyrosine kinase activator…	ERBB signaling pathway///ERBB signaling pathway///ERBB signaling pathway///MAPK cascade///MAPK cascade///activation of MAPK activity///activation of MAPK activity///activation of protein kinase B activity///activation of protein kinase B activity///activation of transmembrane receptor protein tyrosine kinase activity///activation of transmembrane receptor protein tyrosine kinase activity///activa…	apical plasma membrane///apical plasma membrane///axolemma///axolemma///axon///cell body///cell body///cytoplasm///cytoplasm///dendrite///dendrite///external side of plasma membrane///external side of plasma membrane///extracellular region///extracellular space///extracellular space///extracellular space///integral component of membrane///integral component of plasma membrane///integral component…	GO:0005176///GO:0005176///GO:0043125///GO:0043125///GO:0043125///GO:0045499///GO:0045499///GO:0008083///GO:0008083///GO:0005178///GO:0005178///GO:0003674///GO:0030296///GO:0030296///GO:0030296///GO:0005102///GO:0005102///GO:0030971///GO:0003712///GO:0003712	GO:0038127///GO:0038127///GO:0038127///GO:0000165///GO:0000165///GO:0000187///GO:0000187///GO:0032148///GO:0032148///GO:0007171///GO:0007171///GO:0007171///GO:0048513///GO:0008366///GO:0008366///GO:0007420///GO:0003161///GO:0003161///GO:0060379///GO:0060379///GO:0048738///GO:0016477///GO:0000902///GO:0000902///GO:0008283///GO:0008283///GO:0043624///GO:0043624///GO:0021842///GO:0021842///GO:006095…	GO:0016324///GO:0016324///GO:0030673///GO:0030673///GO:0030424///GO:0044297///GO:0044297///GO:0005737///GO:0005737///GO:0030425///GO:0030425///GO:0009897///GO:0009897///GO:0005576///GO:0005615///GO:0005615///GO:0005615///GO:0016021///GO:0005887///GO:0005887///GO:0005622///GO:0031594///GO:0031594///GO:0005634///GO:0005634///GO:0005886///GO:0005886///GO:0045202///GO:0045202
1371212_at	0.48	0.407	0.229	0.409	0.352	0.55	2.227	1.669	0.551	0.556	1.551	1.328	0.347	0.466	0.412	neuregulin 1	Nrg1	112400				Rattus norvegicus clone ndf04 neu differentiation factor mRNA, partial cds	408380	U02315				16q12.3	Chromosome 16, NC_005115.4 (62969988..64057434)	ErbB-2 class receptor binding///ErbB-2 class receptor binding///ErbB-3 class receptor binding///ErbB-3 class receptor binding///ErbB-3 class receptor binding///chemorepellent activity///chemorepellent activity///growth factor activity///growth factor activity///integrin binding///integrin binding///molecular_function///protein tyrosine kinase activator activity///protein tyrosine kinase activator…	ERBB signaling pathway///ERBB signaling pathway///ERBB signaling pathway///MAPK cascade///MAPK cascade///activation of MAPK activity///activation of MAPK activity///activation of protein kinase B activity///activation of protein kinase B activity///activation of transmembrane receptor protein tyrosine kinase activity///activation of transmembrane receptor protein tyrosine kinase activity///activa…	apical plasma membrane///apical plasma membrane///axolemma///axolemma///axon///cell body///cell body///cytoplasm///cytoplasm///dendrite///dendrite///external side of plasma membrane///external side of plasma membrane///extracellular region///extracellular space///extracellular space///extracellular space///integral component of membrane///integral component of plasma membrane///integral component…	GO:0005176///GO:0005176///GO:0043125///GO:0043125///GO:0043125///GO:0045499///GO:0045499///GO:0008083///GO:0008083///GO:0005178///GO:0005178///GO:0003674///GO:0030296///GO:0030296///GO:0030296///GO:0005102///GO:0005102///GO:0030971///GO:0003712///GO:0003712	GO:0038127///GO:0038127///GO:0038127///GO:0000165///GO:0000165///GO:0000187///GO:0000187///GO:0032148///GO:0032148///GO:0007171///GO:0007171///GO:0007171///GO:0048513///GO:0008366///GO:0008366///GO:0007420///GO:0003161///GO:0003161///GO:0060379///GO:0060379///GO:0048738///GO:0016477///GO:0000902///GO:0000902///GO:0008283///GO:0008283///GO:0043624///GO:0043624///GO:0021842///GO:0021842///GO:006095…	GO:0016324///GO:0016324///GO:0030673///GO:0030673///GO:0030424///GO:0044297///GO:0044297///GO:0005737///GO:0005737///GO:0030425///GO:0030425///GO:0009897///GO:0009897///GO:0005576///GO:0005615///GO:0005615///GO:0005615///GO:0016021///GO:0005887///GO:0005887///GO:0005622///GO:0031594///GO:0031594///GO:0005634///GO:0005634///GO:0005886///GO:0005886///GO:0045202///GO:0045202
1371218_a_at	0.797	1.355	1.059	0.958	0.686	1.068	1.581	1.048	0.922	0.548	1.023	1	0.662	0.89	1.046	neuregulin 1	Nrg1	112400				Rattus norvegicus SMDF neuregulin beta 3 (Nrg1) mRNA, partial cds, alternatively spliced	11066047	AF194443				16q12.3	Chromosome 16, NC_005115.4 (62969988..64057434)	ErbB-2 class receptor binding///ErbB-2 class receptor binding///ErbB-3 class receptor binding///ErbB-3 class receptor binding///ErbB-3 class receptor binding///chemorepellent activity///chemorepellent activity///growth factor activity///growth factor activity///integrin binding///integrin binding///molecular_function///protein tyrosine kinase activator activity///protein tyrosine kinase activator…	ERBB signaling pathway///ERBB signaling pathway///ERBB signaling pathway///MAPK cascade///MAPK cascade///activation of MAPK activity///activation of MAPK activity///activation of protein kinase B activity///activation of protein kinase B activity///activation of transmembrane receptor protein tyrosine kinase activity///activation of transmembrane receptor protein tyrosine kinase activity///activa…	apical plasma membrane///apical plasma membrane///axolemma///axolemma///axon///cell body///cell body///cytoplasm///cytoplasm///dendrite///dendrite///external side of plasma membrane///external side of plasma membrane///extracellular region///extracellular space///extracellular space///extracellular space///integral component of membrane///integral component of plasma membrane///integral component…	GO:0005176///GO:0005176///GO:0043125///GO:0043125///GO:0043125///GO:0045499///GO:0045499///GO:0008083///GO:0008083///GO:0005178///GO:0005178///GO:0003674///GO:0030296///GO:0030296///GO:0030296///GO:0005102///GO:0005102///GO:0030971///GO:0003712///GO:0003712	GO:0038127///GO:0038127///GO:0038127///GO:0000165///GO:0000165///GO:0000187///GO:0000187///GO:0032148///GO:0032148///GO:0007171///GO:0007171///GO:0007171///GO:0048513///GO:0008366///GO:0008366///GO:0007420///GO:0003161///GO:0003161///GO:0060379///GO:0060379///GO:0048738///GO:0016477///GO:0000902///GO:0000902///GO:0008283///GO:0008283///GO:0043624///GO:0043624///GO:0021842///GO:0021842///GO:006095…	GO:0016324///GO:0016324///GO:0030673///GO:0030673///GO:0030424///GO:0044297///GO:0044297///GO:0005737///GO:0005737///GO:0030425///GO:0030425///GO:0009897///GO:0009897///GO:0005576///GO:0005615///GO:0005615///GO:0005615///GO:0016021///GO:0005887///GO:0005887///GO:0005622///GO:0031594///GO:0031594///GO:0005634///GO:0005634///GO:0005886///GO:0005886///GO:0045202///GO:0045202
1371393_at	0.724	1.073	1.001	1	1.038	1.074	0.9	0.836	0.729	1.144	0.878	1.026	0.819	0.759	1.062	calsyntenin 1	Clstn1	313717				EST193990 Normalized rat placenta, Bento Soares Rattus sp. cDNA clone RPLAE06 3- end, mRNA sequence	2938762	AA851222				5q36	Chromosome 5, NC_005104.4 (166533262..166601686)	X11-like protein binding///X11-like protein binding///beta-amyloid binding///beta-amyloid binding///calcium ion binding///kinesin binding///kinesin binding	homophilic cell adhesion via plasma membrane adhesion molecules///positive regulation of synapse assembly///positive regulation of synapse assembly///positive regulation of synaptic transmission///positive regulation of synaptic transmission///regulation of cell growth///regulation of cell growth	Golgi membrane///cell junction///cell projection///cell surface///cell surface///endoplasmic reticulum membrane///extracellular exosome///extracellular exosome///extracellular region///integral component of membrane///integral component of membrane///nucleus///postsynaptic density///postsynaptic membrane///postsynaptic membrane	GO:0042988///GO:0042988///GO:0001540///GO:0001540///GO:0005509///GO:0019894///GO:0019894	GO:0007156///GO:0051965///GO:0051965///GO:0050806///GO:0050806///GO:0001558///GO:0001558	GO:0000139///GO:0030054///GO:0042995///GO:0009986///GO:0009986///GO:0005789///GO:0070062///GO:0070062///GO:0005576///GO:0016021///GO:0016021///GO:0005634///GO:0014069///GO:0045211///GO:0045211
1372143_at	1.186	0.879	0.977	1.447	1.266	1.535	0.74	1	1.32	1.089	1.051	0.912	0.613	0.79	0.973	ubiquitin conjugating enzyme E2 V2	Ube2v2	287927				EST192725 Normalized rat muscle, Bento Soares Rattus sp. cDNA clone RMUAL09 3- end, mRNA sequence	4131778	AA849958				11q23	Chromosome 11, NC_005110.4 (89557273..89591175)	molecular_function///ubiquitin conjugating enzyme activity///contributes_to ubiquitin conjugating enzyme activity///ubiquitin protein ligase activity///ubiquitin protein ligase binding	DNA double-strand break processing///DNA double-strand break processing///error-free postreplication DNA repair///error-free postreplication DNA repair///negative regulation of neuron apoptotic process///positive regulation of DNA repair///positive regulation of neuron projection development///positive regulation of proteasomal ubiquitin-dependent protein catabolic process///positive regulation o…	UBC13-MMS2 complex///UBC13-MMS2 complex///cytoplasm///extracellular exosome///extracellular exosome///nucleus///nucleus	GO:0003674///GO:0061631///contributes_to GO:0061631///GO:0061630///GO:0031625	GO:0000729///GO:0000729///GO:0042275///GO:0042275///GO:0043524///GO:0045739///GO:0010976///GO:0032436///GO:0051965///GO:0006301///GO:0070534	GO:0031372///GO:0031372///GO:0005737///GO:0070062///GO:0070062///GO:0005634///GO:0005634
1372176_at	0.806	1.096	1.417	0.932	1	1.014	0.971	0.778	1.094	0.766	1.116	1.269	0.873	1.05	0.772	protein kinase C, alpha	Prkca	24680				UI-R-CA0-bpc-g-08-0-UI.s1 UI-R-CA0 Rattus norvegicus cDNA clone UI-R-CA0-bpc-g-08-0-UI 3-, mRNA sequence	11403332	BF415343				10q32.1	Chromosome 10, NC_005109.4 (96186509..96585184, complement)	ATP binding///calcium-dependent protein kinase C activity///calcium-dependent protein kinase C activity///enzyme binding///enzyme binding///histone kinase activity (H3-T6 specific)///histone kinase activity (H3-T6 specific)///protein binding///protein kinase C activity///protein kinase C activity///protein kinase C activity///protein kinase activity///protein serine/threonine kinase activity///zi…	aging///angiogenesis///apoptotic process///cell adhesion///cellular calcium ion homeostasis///cellular response to carbohydrate stimulus///central nervous system neuron axonogenesis///chondrocyte differentiation///desmosome assembly///desmosome assembly///establishment of protein localization///histone H3-T6 phosphorylation///histone H3-T6 phosphorylation///inactivation of MAPK activity///inducti…	apical part of cell///axon///cytoplasm///cytoplasm///cytosol///cytosol///cytosol///dendrite///endoplasmic reticulum///endoplasmic reticulum///extracellular exosome///extracellular exosome///intracellular///membrane///membrane raft///mitochondrial membrane///mitochondrion///mitochondrion///mitochondrion///neuron projection///neuronal cell body///nucleus///nucleus///perinuclear region of cytoplasm/…	GO:0005524///GO:0004698///GO:0004698///GO:0019899///GO:0019899///GO:0035403///GO:0035403///GO:0005515///GO:0004697///GO:0004697///GO:0004697///GO:0004672///GO:0004674///GO:0008270	GO:0007568///GO:0001525///GO:0006915///GO:0007155///GO:0006874///GO:0071322///GO:0021955///GO:0002062///GO:0002159///GO:0002159///GO:0045184///GO:0035408///GO:0035408///GO:0000188///GO:0050930///GO:0035556///GO:0035556///GO:0097193///GO:0007611///GO:0008285///GO:0034351///GO:0034351///GO:0034351///GO:0046325///GO:0045822///GO:0046627///GO:0006469///GO:0001933///GO:0017148///GO:0030593///GO:003628…	GO:0045177///GO:0030424///GO:0005737///GO:0005737///GO:0005829///GO:0005829///GO:0005829///GO:0030425///GO:0005783///GO:0005783///GO:0070062///GO:0070062///GO:0005622///GO:0016020///GO:0045121///GO:0031966///GO:0005739///GO:0005739///GO:0005739///GO:0043005///GO:0043025///GO:0005634///GO:0005634///GO:0048471///GO:0001750///GO:0005886///GO:0005886///GO:0005886///GO:0043234
1372332_at	1.563	0.909	0.961	1.422	1.313	1.021	1.061	1	1.151	0.964	1.181	0.737	0.741	0.922	0.843	myocyte enhancer factor 2C	Mef2c	499497				EST216623 Normalized rat muscle, Bento Soares Rattus sp. cDNA clone RMUAZ96 3- end, mRNA sequence	3710727	AI170687				2q11	Chromosome 2, NC_005101.4 (11678513..11822788)	AT DNA binding///AT DNA binding///DNA binding///DNA binding///HMG box domain binding///HMG box domain binding///RNA polymerase II core promoter proximal region sequence-specific DNA binding///RNA polymerase II core promoter proximal region sequence-specific DNA binding///RNA polymerase II distal enhancer sequence-specific DNA binding///RNA polymerase II distal enhancer sequence-specific DNA bindi…	B cell homeostasis///B cell homeostasis///B cell proliferation///B cell proliferation///B cell receptor signaling pathway///B cell receptor signaling pathway///MAPK cascade///MAPK cascade///blood vessel development///blood vessel development///blood vessel remodeling///blood vessel remodeling///cardiac muscle cell differentiation///cardiac muscle hypertrophy in response to stress///cardiac muscle…	cytoplasm///cytoplasm///intracellular membrane-bounded organelle///nuclear speck///nuclear speck///nucleoplasm///nucleus///nucleus///postsynapse///protein complex///protein complex	GO:0003680///GO:0003680///GO:0003677///GO:0003677///GO:0071837///GO:0071837///GO:0000978///GO:0000978///GO:0000980///GO:0000980///GO:0000977///GO:0000981///GO:0000981///GO:0033613///GO:0033613///GO:0003682///GO:0003682///GO:0000987///GO:0001046///GO:0001046///GO:0042826///GO:0042826///GO:0035198///GO:0035198///GO:0005515///GO:0046983///GO:0046982///GO:0046982///GO:0043565///GO:0000983///GO:000098…	GO:0001782///GO:0001782///GO:0042100///GO:0042100///GO:0050853///GO:0050853///GO:0000165///GO:0000165///GO:0001568///GO:0001568///GO:0001974///GO:0001974///GO:0055007///GO:0014898///GO:0014898///GO:0003211///GO:0003211///GO:0060536///GO:0060536///GO:0045165///GO:0048667///GO:0048667///GO:0071277///GO:0071277///GO:0035690///GO:0035690///GO:0071498///GO:0071498///GO:0071333///GO:0071222///GO:007122…	GO:0005737///GO:0005737///GO:0043231///GO:0016607///GO:0016607///GO:0005654///GO:0005634///GO:0005634///GO:0098794///GO:0043234///GO:0043234
1372468_at	1	1.041	0.805	0.966	0.998	1.069	1.012	1.025	0.84	0.991	1.49	1.159	1.059	0.774	0.982	adhesion G protein-coupled receptor E5	Adgre5	361383				UI-R-CV2-cgs-c-04-0-UI.s1 UI-R-CV2 Rattus norvegicus cDNA clone UI-R-CV2-cgs-c-04-0-UI 3-, mRNA sequence	14961035	BI296525				19q11	Chromosome 19, NC_005118.4 (24854981..24875712, complement)	G-protein coupled receptor activity///calcium ion binding///molecular_function	G-protein coupled receptor signaling pathway///biological_process///cell surface receptor signaling pathway///positive regulation of synapse assembly	cellular_component///extracellular exosome///extracellular exosome///focal adhesion///focal adhesion///integral component of membrane///membrane	GO:0004930///GO:0005509///GO:0003674	GO:0007186///GO:0008150///GO:0007166///GO:0051965	GO:0005575///GO:0070062///GO:0070062///GO:0005925///GO:0005925///GO:0016021///GO:0016020
1372745_at	2.016	0.886	0.887	0.878	3.4	1	1.322	1.11	2.395	0.754	0.557	1.024	1.065	0.939	0.788	PDZ and LIM domain 5	Pdlim5	64353				UI-R-BJ1-avm-h-03-0-UI.s1 UI-R-BJ1 Rattus norvegicus cDNA clone UI-R-BJ1-avm-h-03-0-UI 3-, mRNA sequence	8504558	BE112453				2q44	Chromosome 2, NC_005101.4 (247815214..247989203, complement)	actin binding///actinin binding///protein N-terminus binding///protein binding///protein kinase C binding///receptor signaling complex scaffold activity///zinc ion binding	cell growth involved in cardiac muscle cell development///heart development///regulation of dendritic spine morphogenesis///regulation of synapse assembly	Z disc///actin cytoskeleton///actin cytoskeleton///cell junction///cytosol///membrane///neuron projection///postsynaptic density///postsynaptic membrane	GO:0003779///GO:0042805///GO:0047485///GO:0005515///GO:0005080///GO:0030159///GO:0008270	GO:0061049///GO:0007507///GO:0061001///GO:0051963	GO:0030018///GO:0015629///GO:0015629///GO:0030054///GO:0005829///GO:0016020///GO:0043005///GO:0014069///GO:0045211
1373000_at	2.044	0.923	1	1.272	1.193	1.568	1.06	0.968	1.163	0.962	1.167	0.877	0.621	0.899	0.996	sushi-repeat-containing protein, X-linked 2	Srpx2	317181										Xq34	Chromosome X, NC_005120.4 (104734368..104760658)	hepatocyte growth factor binding///hepatocyte growth factor binding///identical protein binding///identical protein binding///receptor binding///receptor binding	angiogenesis///cell motility///cell motility///positive regulation of cell migration involved in sprouting angiogenesis///positive regulation of cell migration involved in sprouting angiogenesis///positive regulation of synapse assembly///positive regulation of synapse assembly///regulation of phosphorylation///regulation of phosphorylation///single organismal cell-cell adhesion///single organism…	cell junction///cell surface///cytoplasm///cytoplasm///excitatory synapse///extracellular space///extracellular space///microtubule cytoskeleton///synaptic membrane	GO:0036458///GO:0036458///GO:0042802///GO:0042802///GO:0005102///GO:0005102	GO:0001525///GO:0048870///GO:0048870///GO:0090050///GO:0090050///GO:0051965///GO:0051965///GO:0042325///GO:0042325///GO:0016337///GO:0016337///GO:0071625///GO:0071625	GO:0030054///GO:0009986///GO:0005737///GO:0005737///GO:0060076///GO:0005615///GO:0005615///GO:0015630///GO:0097060
1373345_at	0.836	1.122	1.084	1.281	1.121	1.145	1	1.339	1.148	0.764	0.926	0.615	0.707	0.291	0.72	adhesion molecule with Ig like domain 2	Amigo2	300186				UI-R-BO0-aih-f-07-0-UI.s1 UI-R-BO0 Rattus norvegicus cDNA clone UI-R-BO0-aih-f-07-0-UI 3-, mRNA sequence	7166132	AW523747				7q35	Chromosome 7, NC_005106.4 (138704124..138707221, complement)	protein binding	heterophilic cell-cell adhesion via plasma membrane cell adhesion molecules///homophilic cell adhesion via plasma membrane adhesion molecules///negative regulation of apoptotic process///negative regulation of apoptotic process///negative regulation of programmed cell death///positive regulation of synapse assembly///positive regulation of synapse assembly	integral component of membrane///integral component of plasma membrane///nucleus	GO:0005515	GO:0007157///GO:0007156///GO:0043066///GO:0043066///GO:0043069///GO:0051965///GO:0051965	GO:0016021///GO:0005887///GO:0005634
1373363_at	1	1.004	0.81	0.779	1.011	1.327	1.338	1.208	1.139	1.168	0.87	0.837	0.885	0.998	0.733	microtubule-associated protein 1B	Map1b	29456				UI-R-CT0s-cav-d-12-0-UI.s1 UI-R-CT0s Rattus norvegicus cDNA clone UI-R-CT0s-cav-d-12-0-UI 3-, mRNA sequence	14931710	BI281702				2q12	Chromosome 2, NC_005101.4 (29675391..29768750, complement)	actin binding///microtubule binding///microtubule binding///phospholipid binding///protein binding///protein complex binding	axon extension///axon extension///axonogenesis///cellular process///cellular response to growth factor stimulus///cellular response to peptide hormone stimulus///dendrite development///dendrite development///developmental maturation///establishment of monopolar cell polarity///establishment of monopolar cell polarity///induction of synaptic plasticity by chemical substance///microtubule bundle fo…	axon///cell junction///cytoplasm///cytoskeleton///cytosol///cytosol///dendrite///dendritic spine///growth cone///microtubule///microtubule associated complex///neuronal cell body///perikaryon///perinuclear region of cytoplasm///photoreceptor outer segment///photoreceptor outer segment///plasma membrane///plasma membrane///plasma membrane///postsynaptic density///postsynaptic density///postsynapti…	GO:0003779///GO:0008017///GO:0008017///GO:0005543///GO:0005515///GO:0032403	GO:0048675///GO:0048675///GO:0007409///GO:0009987///GO:0071363///GO:0071375///GO:0016358///GO:0016358///GO:0021700///GO:0061162///GO:0061162///GO:0051915///GO:0001578///GO:0001578///GO:0001578///GO:0047497///GO:0047497///GO:0032387///GO:0032387///GO:0007026///GO:0007399///GO:0048666///GO:0014012///GO:0045773///GO:0045773///GO:0045773///GO:0031116///GO:0045666///GO:0048678///GO:0009743///GO:004249…	GO:0030424///GO:0030054///GO:0005737///GO:0005856///GO:0005829///GO:0005829///GO:0030425///GO:0043197///GO:0030426///GO:0005874///GO:0005875///GO:0043025///GO:0043204///GO:0048471///GO:0001750///GO:0001750///GO:0005886///GO:0005886///GO:0005886///GO:0014069///GO:0014069///GO:0014069///GO:0043196
1373410_at	1.333	0.803	0.941	1.041	1.011	0.676	1.078	0.806	1.408	1	1.004	0.658	0.593	1.129	0.678	myocyte enhancer factor 2C	Mef2c	499497				UI-R-BX0-arm-c-01-0-UI.s1 UI-R-BX0 Rattus norvegicus cDNA clone UI-R-BX0-arm-c-01-0-UI 3-, mRNA sequence	8496319	BE104219				2q11	Chromosome 2, NC_005101.4 (11678513..11822788)	AT DNA binding///AT DNA binding///DNA binding///DNA binding///HMG box domain binding///HMG box domain binding///RNA polymerase II core promoter proximal region sequence-specific DNA binding///RNA polymerase II core promoter proximal region sequence-specific DNA binding///RNA polymerase II distal enhancer sequence-specific DNA binding///RNA polymerase II distal enhancer sequence-specific DNA bindi…	B cell homeostasis///B cell homeostasis///B cell proliferation///B cell proliferation///B cell receptor signaling pathway///B cell receptor signaling pathway///MAPK cascade///MAPK cascade///blood vessel development///blood vessel development///blood vessel remodeling///blood vessel remodeling///cardiac muscle cell differentiation///cardiac muscle hypertrophy in response to stress///cardiac muscle…	cytoplasm///cytoplasm///intracellular membrane-bounded organelle///nuclear speck///nuclear speck///nucleoplasm///nucleus///nucleus///postsynapse///protein complex///protein complex	GO:0003680///GO:0003680///GO:0003677///GO:0003677///GO:0071837///GO:0071837///GO:0000978///GO:0000978///GO:0000980///GO:0000980///GO:0000977///GO:0000981///GO:0000981///GO:0033613///GO:0033613///GO:0003682///GO:0003682///GO:0000987///GO:0001046///GO:0001046///GO:0042826///GO:0042826///GO:0035198///GO:0035198///GO:0005515///GO:0046983///GO:0046982///GO:0046982///GO:0043565///GO:0000983///GO:000098…	GO:0001782///GO:0001782///GO:0042100///GO:0042100///GO:0050853///GO:0050853///GO:0000165///GO:0000165///GO:0001568///GO:0001568///GO:0001974///GO:0001974///GO:0055007///GO:0014898///GO:0014898///GO:0003211///GO:0003211///GO:0060536///GO:0060536///GO:0045165///GO:0048667///GO:0048667///GO:0071277///GO:0071277///GO:0035690///GO:0035690///GO:0071498///GO:0071498///GO:0071333///GO:0071222///GO:007122…	GO:0005737///GO:0005737///GO:0043231///GO:0016607///GO:0016607///GO:0005654///GO:0005634///GO:0005634///GO:0098794///GO:0043234///GO:0043234
1373773_at	1.12	0.238	1.112	0.615	0.753	0.405	0.989	1.254	1.872	0.97	0.0952	0.575	0.734	0.842	0.215	glycoprotein m6a	Gpm6a	306439				UI-R-CA0-bha-h-01-0-UI.s1 UI-R-CA0 Rattus norvegicus cDNA clone UI-R-CA0-bha-h-01-0-UI 3-, mRNA sequence	11379030	BF394166				16p11	Chromosome 16, NC_005115.4 (39367697..39476765, complement)	calcium channel activity///protein binding	calcium ion transmembrane transport///neural retina development///neural retina development///neuron migration///neuron migration///neuron projection morphogenesis///neuron projection morphogenesis///positive regulation of filopodium assembly///stem cell differentiation///stem cell differentiation///synapse assembly	axonal growth cone///axonal growth cone///dendritic spine///extracellular exosome///extracellular exosome///extracellular vesicle///filopodium///integral component of membrane///neuron projection///neuronal cell body///plasma membrane	GO:0005262///GO:0005515	GO:0070588///GO:0003407///GO:0003407///GO:0001764///GO:0001764///GO:0048812///GO:0048812///GO:0051491///GO:0048863///GO:0048863///GO:0007416	GO:0044295///GO:0044295///GO:0043197///GO:0070062///GO:0070062///GO:1903561///GO:0030175///GO:0016021///GO:0043005///GO:0043025///GO:0005886
1374192_at	0.624	1.929	0.504	0.475	0.687	0.519	1.451	0.225	0.529	1.127	2.091	0.441	2.118	4.017	2.777	bassoon (presynaptic cytomatrix protein)	Bsn	29138				UI-R-BX0-asg-h-06-0-UI.s1 UI-R-BX0 Rattus norvegicus cDNA clone UI-R-BX0-asg-h-06-0-UI 3-, mRNA sequence	8497238	BE105137				8q32	Chromosome 8, NC_005107.4 (116873721..116965396, complement)	metal ion binding///protein binding///transcription corepressor binding	cytoskeleton organization///protein localization to synapse///synapse assembly	axon///axon///cell junction///cell surface///cell surface///cytoskeleton of presynaptic active zone///dendrite///dendrite///excitatory synapse///inhibitory synapse///neuron projection///neuron projection terminus///neuron projection terminus///neuronal cell body///postsynaptic density///postsynaptic density///presynapse///presynaptic active zone///presynaptic active zone///presynaptic active zone…	GO:0046872///GO:0005515///GO:0001222	GO:0007010///GO:0035418///GO:0007416	GO:0030424///GO:0030424///GO:0030054///GO:0009986///GO:0009986///GO:0048788///GO:0030425///GO:0030425///GO:0060076///GO:0060077///GO:0043005///GO:0044306///GO:0044306///GO:0043025///GO:0014069///GO:0014069///GO:0098793///GO:0048786///GO:0048786///GO:0048786///GO:0097470///GO:0045202///GO:0045202///GO:0005802
1374280_at	1.639	1.464	0.757	0.548	0.612	1.514	1.073	1.93	1.163	0.824	0.65	1.065	0.799	1	0.687	cerebellin 2 precursor	Cbln2	291388										18q13	Chromosome 18, NC_005117.4 (83775477..83784510)		positive regulation of synapse assembly///positive regulation of synapse assembly	extracellular space///extracellular space		GO:0051965///GO:0051965	GO:0005615///GO:0005615
1375149_at	0.214	0.112	0.304	0.168	0.368	0.243	0.355	0.247	0.374	0.227	0.22	0.459	0.141	0.421	0.258	leucine rich repeat containing 4B	Lrrc4b	308571				UI-R-BT0-pz-a-09-0-UI.s1 UI-R-BT0 Rattus norvegicus cDNA clone UI-R-BT0-pz-a-09-0-UI 3-, mRNA sequence	3667790	AI145991				1q22	Chromosome 1, NC_005100.4 (100434418..100468914)	protein kinase inhibitor activity///receptor binding///receptor binding	cytokine-mediated signaling pathway///negative regulation of JAK-STAT cascade///negative regulation of protein kinase activity///positive regulation of synapse assembly///positive regulation of synapse assembly	cell junction///cerebellar mossy fiber///cerebellar mossy fiber///cytoplasm///integral component of membrane///presynaptic membrane	GO:0004860///GO:0005102///GO:0005102	GO:0019221///GO:0046426///GO:0006469///GO:0051965///GO:0051965	GO:0030054///GO:0044300///GO:0044300///GO:0005737///GO:0016021///GO:0042734
1375494_a_at	1	1.119	0.509	0.908	0.864	0.569	1.082	1.286	1.157	1.002	0.855	1.138	0.703	0.388	1.419	neuroligin 3	Nlgn3	171297				UI-R-CA0-boh-f-11-0-UI.s1 UI-R-CA0 Rattus norvegicus cDNA clone UI-R-CA0-boh-f-11-0-UI 3-, mRNA sequence	11401704	BF413715				Xq31	Chromosome X, NC_005120.4 (71199357..71227460)	carboxylic ester hydrolase activity///cell adhesion molecule binding///neurexin family protein binding///neurexin family protein binding///receptor activity///scaffold protein binding///scaffold protein binding	adult behavior///adult behavior///axon extension///excitatory postsynaptic potential///excitatory postsynaptic potential///excitatory postsynaptic potential///inhibitory postsynaptic potential///inhibitory postsynaptic potential///inhibitory postsynaptic potential///learning///long-term synaptic potentiation///long-term synaptic potentiation///modulation of synaptic transmission///modulation of s…	cell junction///cell surface///cell surface///cell surface///colocalizes_with dendrite///endocytic vesicle///excitatory synapse///colocalizes_with excitatory synapse///excitatory synapse///excitatory synapse///NOT extracellular space///inhibitory synapse///inhibitory synapse///colocalizes_with inhibitory synapse///integral component of membrane///integral component of plasma membrane///neuronal c…	GO:0052689///GO:0050839///GO:0042043///GO:0042043///GO:0004872///GO:0097110///GO:0097110	GO:0030534///GO:0030534///GO:0048675///GO:0060079///GO:0060079///GO:0060079///GO:0060080///GO:0060080///GO:0060080///GO:0007612///GO:0060291///GO:0060291///GO:0050804///GO:0050804///GO:0061002///GO:0061002///GO:0090394///GO:0090394///GO:0007158///GO:0048709///GO:0048709///GO:2000969///GO:2000969///GO:2000969///GO:0060999///GO:2000463///GO:2000463///GO:2000463///GO:0097151///GO:1902474///GO:005196…	GO:0030054///GO:0009986///GO:0009986///GO:0009986///colocalizes_with GO:0030425///GO:0030139///GO:0060076///colocalizes_with GO:0060076///GO:0060076///GO:0060076///NOT GO:0005615///GO:0060077///GO:0060077///colocalizes_with GO:0060077///GO:0016021///GO:0005887///GO:0043025///GO:0098794///GO:0045202
1375615_at	1.542	1.774	1.557	1.119	1.079	0.875	0.29	1.376	0.631	1	0.579	0.775	0.655	1.415	0.258	neurotrophic receptor tyrosine kinase 1	Ntrk1	59109				UI-R-Y0-vh-b-08-0-UI.s1 UI-R-Y0 Rattus norvegicus cDNA clone UI-R-Y0-vh-b-08-0-UI 3-, mRNA sequence	4559686	AI575310				2q34	Chromosome 2, NC_005101.4 (187143562..187160373, complement)	ATP binding///GPI-linked ephrin receptor activity///kinase binding///nerve growth factor binding///nerve growth factor binding///NOT nerve growth factor binding///nerve growth factor binding///nerve growth factor receptor activity///nerve growth factor receptor activity///neurotrophin p75 receptor binding///protein binding///protein homodimerization activity///protein homodimerization activity///…	B cell differentiation///B cell differentiation///Ras protein signal transduction///Sertoli cell development///activation of MAPKK activity///activation of adenylate cyclase activity///activation of phospholipase C activity///aging///axon guidance///axonogenesis involved in innervation///axonogenesis involved in innervation///behavioral response to formalin induced pain///behavioral response to f…	Golgi membrane///axon///axon///cell surface///cell surface///cytoplasm///cytoplasmic vesicle///dendrite///early endosome///early endosome///early endosome membrane///integral component of plasma membrane///integral component of plasma membrane///late endosome///late endosome///late endosome membrane///neuronal cell body///plasma membrane///plasma membrane///protein complex///receptor complex///re…	GO:0005524///GO:0005004///GO:0019900///GO:0048406///GO:0048406///NOT GO:0048406///GO:0048406///GO:0010465///GO:0010465///GO:0005166///GO:0005515///GO:0042803///GO:0042803///GO:0004713///GO:0004675///GO:0004714///GO:0004714	GO:0030183///GO:0030183///GO:0007265///GO:0060009///GO:0000186///GO:0007190///GO:0007202///GO:0007568///GO:0007411///GO:0060385///GO:0060385///GO:0061368///GO:0061368///GO:0071363///GO:1990090///GO:1990090///GO:0071316///GO:0007623///GO:0050966///GO:0050965///GO:0048013///GO:0060384///GO:0007611///GO:0042490///GO:0042490///GO:0008285///NOT GO:0008285///GO:0008285///GO:0043524///GO:0043524///GO:19…	GO:0000139///GO:0030424///GO:0030424///GO:0009986///GO:0009986///GO:0005737///GO:0031410///GO:0030425///GO:0005769///GO:0005769///GO:0031901///GO:0005887///GO:0005887///GO:0005770///GO:0005770///GO:0031902///GO:0043025///GO:0005886///GO:0005886///GO:0043234///GO:0043235///GO:0043235
1375647_at	1.077	0.886	1.208	1.37	1.227	0.873	0.909	1.106	1	0.97	0.985	1.198	0.863	1.357	0.899	ephrin A5	Efna5	116683				DRNBZH09 Rat DRG Library Rattus norvegicus cDNA clone DRNBZH09 5-, mRNA sequence	13894042	BG671943				9q37	Chromosome 9, NC_005108.4 (110053843..110329880, complement)	chemorepellent activity///chemorepellent activity///ephrin receptor binding///ephrin receptor binding///ephrin receptor binding///ephrin receptor binding///neurotrophin TRKB receptor binding///neurotrophin TRKB receptor binding	NOT apoptotic process///axon guidance///axon guidance///axonal fasciculation///brain development///cellular response to follicle-stimulating hormone stimulus///cellular response to forskolin///central nervous system development///collateral sprouting///collateral sprouting///ephrin receptor signaling pathway///ephrin receptor signaling pathway///ephrin receptor signaling pathway///ephrin receptor…	adherens junction///anchored component of external side of plasma membrane///anchored component of external side of plasma membrane///anchored component of external side of plasma membrane///anchored component of plasma membrane///basement membrane///caveola///cell periphery///plasma membrane///plasma membrane	GO:0045499///GO:0045499///GO:0046875///GO:0046875///GO:0046875///GO:0046875///GO:0005169///GO:0005169	NOT GO:0006915///GO:0007411///GO:0007411///GO:0007413///GO:0007420///GO:0071372///GO:1904322///GO:0007417///GO:0048668///GO:0048668///GO:0048013///GO:0048013///GO:0048013///GO:0048013///GO:0050919///GO:1900025///GO:0048672///GO:0048672///GO:0050731///GO:0050731///GO:0050731///GO:0051965///GO:0051965///GO:0043087///GO:0043087///GO:0043087///GO:0032956///GO:0032956///GO:0032956///GO:0032956///GO:00…	GO:0005912///GO:0031362///GO:0031362///GO:0031362///GO:0046658///GO:0005604///GO:0005901///GO:0071944///GO:0005886///GO:0005886
1376504_at	2.487	1.182	0.551	2.683	2.608	0.768	1.962	0.571	0.646	0.75	0.791	0.387	2.354	0.809	0.892	adhesion G protein-coupled receptor B1	Adgrb1	362931				UI-R-BT0-qd-c-03-0-UI.s1 UI-R-BT0 Rattus norvegicus cDNA clone UI-R-BT0-qd-c-03-0-UI 3-, mRNA sequence	3667484	AI145685				7q34	Chromosome 7, NC_005106.4 (115766484..115828514)	G-protein coupled receptor activity	positive regulation of synapse assembly	postsynaptic density	GO:0004930	GO:0051965	GO:0014069
1376535_at	0.844	1.07	1.451	0.927	1.106	1	1.43	1.122	0.806	0.91	0.543	1.14	0.941	0.826	1.262	MAM domain containing glycosylphosphatidylinositol anchor 1	Mdga1	309659	MAM domain containing glycosylphosphatidylinositol anchor 1	Mdga1	Rn.133657	UI-R-BX0-arn-e-07-0-UI.s1 UI-R-BX0 Rattus norvegicus cDNA clone UI-R-BX0-arn-e-07-0-UI 3-, mRNA sequence	8496430	BE104330				20p12	Chromosome 20, NC_005119.4 (8515142..8574654, complement)	molecular_function	brain development///cerebral cortex radially oriented cell migration///negative regulation of synapse assembly///neuron migration///neuron migration///spinal cord association neuron differentiation	Golgi apparatus///anchored component of plasma membrane///anchored component of plasma membrane///extracellular space///membrane///plasma membrane	GO:0003674	GO:0007420///GO:0021799///GO:0051964///GO:0001764///GO:0001764///GO:0021527	GO:0005794///GO:0046658///GO:0046658///GO:0005615///GO:0016020///GO:0005886
1376657_at	0.66	0.739	0.728	1.593	1.094	0.509	1.438	1.71	0.803	2.756	1.488	0.63	1.396	1	0.889	cell adhesion molecule 1	Cadm1	363058				UI-R-BS1-azf-g-02-0-UI.s1 UI-R-BS1 Rattus norvegicus cDNA clone UI-R-BS1-azf-g-02-0-UI 3-, mRNA sequence	8509872	BE117767				8q23	Chromosome 8, NC_005107.4 (51858906..52189716)	PDZ domain binding///cell adhesion molecule binding///protein homodimerization activity///receptor binding///receptor binding	NOT T cell mediated cytotoxicity///NOT activated T cell proliferation///bone development///brain development///calcium-independent cell-cell adhesion via plasma membrane cell-adhesion molecules///cell adhesion///cell recognition///cell recognition///detection of stimulus///detection of stimulus///heterophilic cell-cell adhesion via plasma membrane cell adhesion molecules///homophilic cell adhesio…	axon///basolateral plasma membrane///cell body fiber///cell-cell junction///dendrite///extracellular exosome///extracellular exosome///integral component of membrane///neuron projection///plasma membrane///plasma membrane///synapse///synaptic vesicle///varicosity	GO:0030165///GO:0050839///GO:0042803///GO:0005102///GO:0005102	NOT GO:0001913///NOT GO:0050798///GO:0060348///GO:0007420///GO:0016338///GO:0007155///GO:0008037///GO:0008037///GO:0051606///GO:0051606///GO:0007157///GO:0007156///GO:0001889///GO:0050715///GO:0050715///GO:0045954///GO:0042271///GO:0042271///GO:0007416///GO:0009826	GO:0030424///GO:0016323///GO:0070852///GO:0005911///GO:0030425///GO:0070062///GO:0070062///GO:0016021///GO:0043005///GO:0005886///GO:0005886///GO:0045202///GO:0008021///GO:0043196
1376787_at	0.361	0.256	0.573	0.483	0.324	0.388	0.223	0.191	0.29	0.406	0.245	0.243	0.306	0.491	0.396	leucine rich repeat and Ig domain containing 2	Lingo2	313156				UI-R-BO1-apv-c-08-0-UI.s1 UI-R-BO1 Rattus norvegicus cDNA clone UI-R-BO1-apv-c-08-0-UI 3-, mRNA sequence	8488198	BE097267				5q22	Chromosome 5, NC_005104.4 (51466367..51638161, complement)		NOT axonogenesis///positive regulation of synapse assembly///positive regulation of synapse assembly	integral component of membrane		NOT GO:0007409///GO:0051965///GO:0051965	GO:0016021
1376804_at	1.033	0.893	1.061	1.344	1.128	1.13	0.712	0.961	1.28	1.016	0.794	0.862	0.676	1	0.952	myosin VI	Myo6	315840				UI-R-CN1-cjg-p-18-0-UI.s1 UI-R-CN1 Rattus norvegicus cDNA clone UI-R-CN1-cjg-p-18-0-UI 3-, mRNA sequence	18186830	BM386777				8q31	Chromosome 8, NC_005107.4 (87583649..87731271)	ATP binding///actin filament binding///motor activity///protein binding	DNA damage response, signal transduction by p53 class mediator///DNA damage response, signal transduction by p53 class mediator///auditory receptor cell differentiation///cellular response to electrical stimulus///chemical synaptic transmission///dendrite development///endocytosis///glutamate secretion///inner ear development///inner ear morphogenesis///locomotory behavior///positive regulation o…	DNA-directed RNA polymerase II, holoenzyme///DNA-directed RNA polymerase II, holoenzyme///Golgi apparatus///Golgi apparatus///apical part of cell///axon///brush border///clathrin-coated endocytic vesicle///colocalizes_with clathrin-coated endocytic vesicle///cytoplasm///cytoplasm///cytoplasmic, membrane-bounded vesicle///cytoplasmic, membrane-bounded vesicle///endocytic vesicle///extracellular ex…	GO:0005524///GO:0051015///GO:0003774///GO:0005515	GO:0030330///GO:0030330///GO:0042491///GO:0071257///GO:0007268///GO:0016358///GO:0006897///GO:0014047///GO:0048839///GO:0042472///GO:0007626///GO:0045944///GO:0045944///GO:0006605///GO:0051046///GO:0051046///GO:0048167///GO:0042493///GO:0007605///GO:0007416	GO:0016591///GO:0016591///GO:0005794///GO:0005794///GO:0045177///GO:0030424///GO:0005903///GO:0045334///colocalizes_with GO:0045334///GO:0005737///GO:0005737///GO:0016023///GO:0016023///GO:0030139///GO:0070062///GO:0070062///GO:0031941///GO:0031941///GO:0043231///GO:0016020///GO:0016020///GO:0005902///GO:0016459///GO:0043025///GO:0031965///GO:0031965///GO:0005654///GO:0005634///GO:0048471///GO:00…
1376873_at	0.531	1.599	0.934	0.408	1	0.588	0.494	1.202	1.705	1.62	0.0986	1.32	1.605	0.344	1.141	cerebellin 1 precursor	Cbln1	498922				EST224524 Normalized rat brain, Bento Soares Rattus sp. cDNA clone RBRCM27 3- end, mRNA sequence	3811716	AI227829				19p11	Chromosome 19, NC_005118.4 (20607507..20611316)	protein homodimerization activity///protein homodimerization activity	cerebellar granule cell differentiation///cerebellar granule cell differentiation///heterophilic cell-cell adhesion via plasma membrane cell adhesion molecules///heterophilic cell-cell adhesion via plasma membrane cell adhesion molecules///positive regulation of synapse assembly///positive regulation of synapse assembly///protein secretion///protein secretion	cell junction///extracellular region///postsynaptic membrane///synapse	GO:0042803///GO:0042803	GO:0021707///GO:0021707///GO:0007157///GO:0007157///GO:0051965///GO:0051965///GO:0009306///GO:0009306	GO:0030054///GO:0005576///GO:0045211///GO:0045202
1378057_at	0.782	0.846	0.756	1.419	1	0.445	1.286	1.079	1.144	0.843	1.34	1.063	1.774	0.605	0.735	fibronectin leucine rich transmembrane protein 3	Flrt3	366205				UI-R-BX0-aqz-h-01-0-UI.s1 UI-R-BX0 Rattus norvegicus cDNA clone UI-R-BX0-aqz-h-01-0-UI 3-, mRNA sequence	8495453	BE103354				3q41	Chromosome 3, NC_005102.4 (134684446..134696586, complement)	chemorepellent activity///chemorepellent activity///fibroblast growth factor receptor binding///fibroblast growth factor receptor binding///protein homodimerization activity///protein homodimerization activity///protein kinase inhibitor activity	axon guidance///axon guidance///axon guidance///cell-cell adhesion///cell-cell adhesion///cell-cell adhesion///cytokine-mediated signaling pathway///embryonic morphogenesis///embryonic morphogenesis///fibroblast growth factor receptor signaling pathway///fibroblast growth factor receptor signaling pathway///fibroblast growth factor receptor signaling pathway///head development///head development/…	axon terminus///axonal growth cone///axonal growth cone///axonal growth cone///cell-cell junction///cell-cell junction///cytoplasm///cytoplasmic, membrane-bounded vesicle///dendrite///endoplasmic reticulum membrane///extracellular region///extracellular space///extracellular space///focal adhesion///colocalizes_with focal adhesion///integral component of plasma membrane///integral component of pl…	GO:0045499///GO:0045499///GO:0005104///GO:0005104///GO:0042803///GO:0042803///GO:0004860	GO:0007411///GO:0007411///GO:0007411///GO:0098609///GO:0098609///GO:0098609///GO:0019221///GO:0048598///GO:0048598///GO:0008543///GO:0008543///GO:0008543///GO:0060322///GO:0060322///GO:0060322///GO:0007507///GO:0007507///GO:0050919///GO:0046426///GO:0006469///GO:0031175///GO:0031175///GO:1990138///GO:1990138///GO:1990138///GO:0051965///GO:0051965///GO:0003345///GO:0003345///GO:0003345///GO:004867…	GO:0043679///GO:0044295///GO:0044295///GO:0044295///GO:0005911///GO:0005911///GO:0005737///GO:0016023///GO:0030425///GO:0005789///GO:0005576///GO:0005615///GO:0005615///GO:0005925///colocalizes_with GO:0005925///GO:0005887///GO:0005887///GO:0005887///GO:0014069///GO:0045211///GO:0042734///GO:0097060
1378271_at	0.319	2.464	1.323	2.767	0.866	1.055	1.797	0.49	0.502	2.26	0.36	0.602	0.986	0.399	1.362	cadherin 2	Cdh2	83501	Cadherin 2	Cdh2	Rn.23200	UI-R-BJ0p-afi-d-05-0-UI.s1 UI-R-BJ0p Rattus norvegicus cDNA clone UI-R-BJ0p-afi-d-05-0-UI 3-, mRNA sequence	6965938	AW434631				18p13	Chromosome 18, NC_005117.4 (8146971..8366037, complement)	alpha-catenin binding///alpha-catenin binding///beta-catenin binding///calcium ion binding///enzyme binding///gamma-catenin binding///gamma-catenin binding///nitric-oxide synthase binding///protein binding///protein complex binding///protein kinase binding///protein phosphatase binding///protein phosphatase binding	blood vessel morphogenesis///blood vessel morphogenesis///brain morphogenesis///brain morphogenesis///calcium-dependent cell-cell adhesion via plasma membrane cell adhesion molecules///calcium-dependent cell-cell adhesion via plasma membrane cell adhesion molecules///calcium-dependent cell-cell adhesion via plasma membrane cell adhesion molecules///cell adhesion///cell migration///cell migration/…	T-tubule///adherens junction///apical plasma membrane///apical plasma membrane///basolateral plasma membrane///basolateral plasma membrane///catenin complex///catenin complex///cell-cell adherens junction///cell-cell adherens junction///cell-cell junction///cortical actin cytoskeleton///colocalizes_with cortical actin cytoskeleton///cytoplasm///extracellular exosome///extracellular exosome///fasc…	GO:0045294///GO:0045294///GO:0008013///GO:0005509///GO:0019899///GO:0045295///GO:0045295///GO:0050998///GO:0005515///GO:0032403///GO:0019901///GO:0019903///GO:0019903	GO:0048514///GO:0048514///GO:0048854///GO:0048854///GO:0016339///GO:0016339///GO:0016339///GO:0007155///GO:0016477///GO:0016477///GO:0044331///GO:0044331///GO:0044331///GO:0021987///GO:0021987///GO:0090002///GO:0090002///GO:0010001///GO:0010001///GO:0007157///GO:0007157///GO:0048872///GO:0048872///GO:0007156///GO:0007156///GO:0090090///GO:0090090///GO:0060563///GO:0060563///GO:0097118///GO:009711…	GO:0030315///GO:0005912///GO:0016324///GO:0016324///GO:0016323///GO:0016323///GO:0016342///GO:0016342///GO:0005913///GO:0005913///GO:0005911///GO:0030864///colocalizes_with GO:0030864///GO:0005737///GO:0070062///GO:0070062///GO:0005916///GO:0005916///GO:0005916///GO:0005925///GO:0005925///GO:0016021///GO:0014704///GO:0014704///GO:0030027///GO:0030027///GO:0016020///GO:0005886///GO:0005886///GO:00…
1378871_at	0.6	0.47	0.531	0.463	0.446	0.367	0.878	0.561	0.37	0.518	0.361	0.324	0.448	0.45	0.382	adhesion G protein-coupled receptor B2	Adgrb2	313058										5q36	Chromosome 5, NC_005104.4 (148168516..148231587)	G-protein coupled receptor activity	G-protein coupled receptor signaling pathway///cell surface receptor signaling pathway///negative regulation of angiogenesis///peripheral nervous system development///peripheral nervous system development///positive regulation of synapse assembly///positive regulation of synapse assembly	integral component of membrane	GO:0004930	GO:0007186///GO:0007166///GO:0016525///GO:0007422///GO:0007422///GO:0051965///GO:0051965	GO:0016021
1379265_at	1.11	1.203	1.016	1.407	1.208	1.065	0.824	0.867	1	0.963	0.872	0.744	0.855	0.991	1.008	methyl CpG binding protein 2	Mecp2	29386				UI-R-BS2-bes-b-11-0-UI.s1 UI-R-BS2 Rattus norvegicus cDNA clone UI-R-BS2-bes-b-11-0-UI 3-, mRNA sequence	11383728	BF398764					Chromosome X, NC_005120.4 (156650389..156713813)	DNA binding///chromatin DNA binding///chromatin binding///chromatin binding///double-stranded methylated DNA binding///double-stranded methylated DNA binding///double-stranded methylated DNA binding///enzyme binding///four-way junction DNA binding///histone deacetylase binding///histone deacetylase binding///mRNA binding///mRNA binding///methyl-CpG binding///methyl-CpG binding///methyl-CpG bindin…	adult locomotory behavior///adult locomotory behavior///behavioral fear response///behavioral fear response///brain development///cardiolipin metabolic process///cardiolipin metabolic process///catecholamine secretion///catecholamine secretion///cellular biogenic amine metabolic process///cellular biogenic amine metabolic process///cerebellum development///cerebellum development///chemical synapt…	cytoplasm///cytosol///cytosol///cytosol///extracellular space///extracellular space///heterochromatin///heterochromatin///heterochromatin///colocalizes_with heterochromatin///mitochondrion///nuclear chromatin///nucleus///nucleus///nucleus///postsynapse///protein complex	GO:0003677///GO:0031490///GO:0003682///GO:0003682///GO:0010385///GO:0010385///GO:0010385///GO:0019899///GO:0000400///GO:0042826///GO:0042826///GO:0003729///GO:0003729///GO:0008327///GO:0008327///GO:0008327///GO:0044822///GO:0047485///GO:0047485///GO:0005515///GO:0019904///GO:0019904///GO:0035197///GO:0035197///GO:0003700///GO:0003700///GO:0008134///GO:0008134///GO:0045322	GO:0008344///GO:0008344///GO:0001662///GO:0001662///GO:0007420///GO:0032048///GO:0032048///GO:0050432///GO:0050432///GO:0006576///GO:0006576///GO:0021549///GO:0021549///GO:0007268///GO:0006342///GO:0006342///GO:0016358///GO:0016358///GO:0060079///GO:0060079///GO:0008211///GO:0008211///GO:0006541///GO:0006541///GO:0007507///GO:0016573///GO:0016573///GO:0016571///GO:0016571///GO:0006020///GO:000602…	GO:0005737///GO:0005829///GO:0005829///GO:0005829///GO:0005615///GO:0005615///GO:0000792///GO:0000792///GO:0000792///colocalizes_with GO:0000792///GO:0005739///GO:0000790///GO:0005634///GO:0005634///GO:0005634///GO:0098794///GO:0043234
1379754_at	1	0.653	1.046	1.156	0.823	1.162	0.989	1.178	0.806	1.645	0.987	0.902	1.252	0.798	1.063	staufen double-stranded RNA binding protein 2	Stau2	171500				UI-R-C2-mr-g-04-0-UI.s1 UI-R-C2 Rattus norvegicus cDNA clone UI-R-C2-mr-g-04-0-UI 3-, mRNA sequence	3396849	AI070598				5q11	Chromosome 5, NC_005104.4 (2257910..2497429)	Hsp70 protein binding///RNA binding///double-stranded RNA binding///kinesin binding///mitogen-activated protein kinase binding///poly(A) RNA binding///protein binding///ribosome binding	cellular response to oxidative stress///eye morphogenesis///positive regulation of dendritic spine morphogenesis///positive regulation of long term synaptic depression///positive regulation of synapse assembly///regulation of actin cytoskeleton organization///regulation of filopodium assembly///regulation of gene expression///transport	axon///cytoplasm///cytoplasmic stress granule///dendrite///dendritic shaft///endoplasmic reticulum///membrane///messenger ribonucleoprotein complex///microtubule///neuronal cell body///nuclear membrane///nucleolus///nucleus	GO:0030544///GO:0003723///GO:0003725///GO:0019894///GO:0051019///GO:0044822///GO:0005515///GO:0043022	GO:0034599///GO:0048592///GO:0061003///GO:1900454///GO:0051965///GO:0032956///GO:0051489///GO:0010468///GO:0006810	GO:0030424///GO:0005737///GO:0010494///GO:0030425///GO:0043198///GO:0005783///GO:0016020///GO:1990124///GO:0005874///GO:0043025///GO:0031965///GO:0005730///GO:0005634
1379833_at	2.009	0.966	1.271	3.445	2.828	1.819	1	0.296	1.234	1.131	0.742	0.247	0.0589	0.614	0.235	leucine rich repeat and Ig domain containing 4///RAR-related orphan receptor C	Lingo4///Rorc	499668///368158				UI-R-BJ1-avf-h-07-0-UI.s1 UI-R-BJ1 Rattus norvegicus cDNA clone UI-R-BJ1-avf-h-07-0-UI 3-, mRNA sequence	8502276	BE110171				2q34///2q34	Chromosome 2, NC_005101.4 (195617044..195643502)///Chromosome 2, NC_005101.4 (195612477..195636797)	RNA polymerase II transcription factor activity, ligand-activated sequence-specific DNA binding///molecular_function///oxysterol binding///oxysterol binding///sequence-specific DNA binding///steroid hormone receptor activity///transcription coactivator binding///transcription factor activity, direct ligand regulated sequence-specific DNA binding///transcription factor activity, sequence-specific …	NOT axonogenesis///positive regulation of synapse assembly///T cell differentiation in thymus///T-helper 17 cell differentiation///adipose tissue development///alpha-beta T cell differentiation///cell differentiation///cellular response to sterol///cellular response to sterol///circadian regulation of gene expression///circadian rhythm///interleukin-17 production///intracellular receptor signalin…	integral component of membrane///cellular_component///intracellular membrane-bounded organelle///nucleolus///nucleolus///nucleus	GO:0004879///GO:0003674///GO:0008142///GO:0008142///GO:0043565///GO:0003707///GO:0001223///GO:0098531///GO:0003700///GO:0008270	NOT GO:0007409///GO:0051965///GO:0033077///GO:0072539///GO:0060612///GO:0046632///GO:0030154///GO:0036315///GO:0036315///GO:0032922///GO:0007623///GO:0032620///GO:0030522///GO:0048535///GO:0048537///GO:0042753///GO:0045893///GO:0006468///GO:0045598///GO:0045586///GO:0010906///GO:0019218///GO:0006355///GO:0043401///GO:0006351///GO:0006805	GO:0016021///GO:0005575///GO:0043231///GO:0005730///GO:0005730///GO:0005634
1380958_at	0.436	0.79	0.535	0.359	0.688	0.185	1.842	0.462	0.607	0.667	0.386	0.657	0.541	0.732	0.467	wingless-type MMTV integration site family, member 7A	Wnt7a	114850				DRNBZG11 Rat DRG Library Rattus norvegicus cDNA clone DRNBZG11 5-, mRNA sequence	13894034	BG671935				4q34	Chromosome 4, NC_005103.4 (122994425..123040609, complement)	cytokine activity///cytokine activity///frizzled binding///frizzled binding///protein binding///receptor agonist activity///receptor agonist activity///receptor binding	Wnt signaling pathway///Wnt signaling pathway involved in wound healing, spreading of epidermal cells///Wnt signaling pathway involved in wound healing, spreading of epidermal cells///angiogenesis///angiogenesis///asymmetric protein localization///asymmetric protein localization///canonical Wnt signaling pathway///canonical Wnt signaling pathway///cartilage condensation///cartilage condensation//…	cell surface///cell surface///cellular_component///extracellular space///presynapse///proteinaceous extracellular matrix///proteinaceous extracellular matrix	GO:0005125///GO:0005125///GO:0005109///GO:0005109///GO:0005515///GO:0048018///GO:0048018///GO:0005102	GO:0016055///GO:0035659///GO:0035659///GO:0001525///GO:0001525///GO:0008105///GO:0008105///GO:0060070///GO:0060070///GO:0001502///GO:0001502///GO:0051216///GO:0045165///GO:0021846///GO:0021846///GO:0071560///GO:0071560///GO:0022009///GO:0022009///GO:0021707///GO:0021707///GO:0002062///GO:0002062///GO:0060997///GO:0060997///GO:0009953///GO:0009953///GO:0000578///GO:0000578///GO:0042733///GO:004273…	GO:0009986///GO:0009986///GO:0005575///GO:0005615///GO:0098793///GO:0005578///GO:0005578
1381475_at	1	1.09	0.946	0.722	0.961	1.005	0.936	1.107	1.003	1.208	0.739	1.098	0.983	0.979	1.126	sidekick cell adhesion molecule 2	Sdk2	360652				UI-R-BS1-ayy-d-10-0-UI.s1 UI-R-BS1 Rattus norvegicus cDNA clone UI-R-BS1-ayy-d-10-0-UI 3-, mRNA sequence	8500892	BE108787				10q32.1	Chromosome 10, NC_005109.4 (102303018..102577721, complement)		camera-type eye photoreceptor cell differentiation///camera-type eye photoreceptor cell differentiation///homophilic cell adhesion via plasma membrane adhesion molecules///homophilic cell adhesion via plasma membrane adhesion molecules///retina layer formation///retina layer formation///synapse assembly///synapse assembly	integral component of membrane///synapse///synapse		GO:0060219///GO:0060219///GO:0007156///GO:0007156///GO:0010842///GO:0010842///GO:0007416///GO:0007416	GO:0016021///GO:0045202///GO:0045202
1381583_at	1.09	0.648	0.854	0.63	1.156	1.049	0.631	0.321	0.471	0.976	0.476	0.826	0.499	0.899	1.014	neuroligin 1	Nlgn1	116647				UI-R-BO0-ahp-g-04-0-UI.s1 UI-R-BO0 Rattus norvegicus cDNA clone UI-R-BO0-ahp-g-04-0-UI 3-, mRNA sequence	7165350	AW522965				2q24	Chromosome 2, NC_005101.4 (111057291..111792962, complement)	PDZ domain binding///PDZ domain binding///carboxylic ester hydrolase activity///cell adhesion molecule binding///neurexin family protein binding///neurexin family protein binding///neurexin family protein binding///neurexin family protein binding///protein binding///protein dimerization activity///receptor activity///scaffold protein binding///scaffold protein binding	AMPA glutamate receptor clustering///AMPA glutamate receptor clustering///AMPA glutamate receptor clustering///NMDA glutamate receptor clustering///calcium-dependent cell-cell adhesion via plasma membrane cell adhesion molecules///calcium-dependent cell-cell adhesion via plasma membrane cell adhesion molecules///cell adhesion///cytoskeletal matrix organization at active zone///cytoskeletal matrix…	Golgi apparatus///colocalizes_with NMDA selective glutamate receptor complex///cell junction///cell surface///cell surface///dendrite///dendritic shaft///dendritic spine///excitatory synapse///excitatory synapse///external side of plasma membrane///external side of plasma membrane///NOT extracellular space///filopodium tip///integral component of plasma membrane///integral component of plasma mem…	GO:0030165///GO:0030165///GO:0052689///GO:0050839///GO:0042043///GO:0042043///GO:0042043///GO:0042043///GO:0005515///GO:0046983///GO:0004872///GO:0097110///GO:0097110	GO:0097113///GO:0097113///GO:0097113///GO:0097114///GO:0016339///GO:0016339///GO:0007155///GO:0048789///GO:0048789///GO:0045184///GO:0045184///GO:0007157///GO:0007157///NOT GO:0060080///NOT GO:0060080///GO:0060291///GO:0050804///GO:0050804///GO:0061002///GO:0061002///GO:0007399///GO:0007399///GO:0097115///GO:0097115///GO:0007158///GO:0007158///GO:0031175///GO:0031175///GO:0045161///GO:0010841///G…	GO:0005794///colocalizes_with GO:0017146///GO:0030054///GO:0009986///GO:0009986///GO:0030425///GO:0043198///GO:0043197///GO:0060076///GO:0060076///GO:0009897///GO:0009897///NOT GO:0005615///GO:0032433///GO:0005887///GO:0005887///GO:0005887///GO:0005887///GO:0005886///colocalizes_with GO:0014069///GO:0045211///GO:0098793///GO:0045202///GO:0045202
1381676_at	0.244	0.616	0.9	0.0848	0.172	0.0962	0.825	0.753	0.519	0.668	0.687	0.455	0.0587	1.152	0.526	neurexin 3	Nrxn3	116508				UI-R-CA0-bks-a-07-0-UI.s1 UI-R-CA0 Rattus norvegicus cDNA clone UI-R-CA0-bks-a-07-0-UI 3-, mRNA sequence	11404377	BF416388				6q31	Chromosome 6, NC_005105.4 (112133204..114069589)	calcium channel regulator activity///calcium channel regulator activity///metal ion binding	adult behavior///adult behavior///cell adhesion///chemical synaptic transmission///learning///learning///neurotransmitter secretion///neurotransmitter secretion///positive regulation of synapse assembly///positive regulation of synapse maturation///social behavior///social behavior///synapse assembly///synapse assembly///vocalization behavior///vocalization behavior	extracellular region///integral component of membrane///plasma membrane///presynapse///protein complex///protein complex	GO:0005246///GO:0005246///GO:0046872	GO:0030534///GO:0030534///GO:0007155///GO:0007268///GO:0007612///GO:0007612///GO:0007269///GO:0007269///GO:0051965///GO:0090129///GO:0035176///GO:0035176///GO:0007416///GO:0007416///GO:0071625///GO:0071625	GO:0005576///GO:0016021///GO:0005886///GO:0098793///GO:0043234///GO:0043234
1382143_at	1.288	1.135	1.074	1.387	1.258	1.174	1.064	0.825	1	0.908	0.827	0.772	0.855	0.912	0.87	FERM, ARH/RhoGEF and pleckstrin domain protein 1	Farp1	306183				UI-R-C0-hb-e-05-0-UI.s1 UI-R-C0 Rattus norvegicus cDNA clone UI-R-C0-hb-e-05-0-UI 3-, mRNA sequence	4279772	AA964898				15q24-q25	Chromosome 15, NC_005114.4 (106376410..106625838)	Rac GTPase binding///Rac guanyl-nucleotide exchange factor activity///cytoskeletal protein binding	dendrite morphogenesis///negative regulation of phosphatase activity///positive regulation of GTPase activity///regulation of Rho protein signal transduction///synapse assembly	cell junction///cytoplasm///cytoskeleton///cytosol///dendrite///dendritic spine///extrinsic component of cytoplasmic side of plasma membrane///filopodium	GO:0048365///GO:0030676///GO:0008092	GO:0048813///GO:0010923///GO:0043547///GO:0035023///GO:0007416	GO:0030054///GO:0005737///GO:0005856///GO:0005829///GO:0030425///GO:0043197///GO:0031234///GO:0030175
1382202_at	0.404	0.877	0.686	0.683	0.422	0.599	0.896	0.383	1.203	0.884	0.735	0.76	0.325	0.875	0.325	cut-like homeobox 2	Cux2	288665				EST211488 Normalized rat brain, Bento Soares Rattus sp. cDNA clone RBRCA47 3- end, mRNA sequence	4134067	AI102199				12q16	Chromosome 12, NC_005111.4 (40018937..40221067)	DNA binding///RNA polymerase II core promoter proximal region sequence-specific DNA binding///RNA polymerase II core promoter proximal region sequence-specific DNA binding///RNA polymerase II regulatory region sequence-specific DNA binding///sequence-specific DNA binding///transcriptional repressor activity, RNA polymerase II core promoter proximal region sequence-specific binding///transcription…	cellular response to organic substance///cellular response to organic substance///cognition///negative regulation of transcription from RNA polymerase II promoter///negative regulation of transcription from RNA polymerase II promoter///negative regulation of transcription, DNA-templated///positive regulation of dendrite morphogenesis///positive regulation of dendritic spine morphogenesis///positi…	extracellular exosome///extracellular exosome///nucleus///nucleus	GO:0003677///GO:0000978///GO:0000978///GO:0000977///GO:0043565///GO:0001078///GO:0001078	GO:0071310///GO:0071310///GO:0050890///GO:0000122///GO:0000122///GO:0045892///GO:0050775///GO:0061003///GO:0061003///GO:2000463///GO:2000463///GO:0010628///GO:0010628///GO:0051965///GO:0051965///GO:0007614///GO:0007614///GO:0006351	GO:0070062///GO:0070062///GO:0005634///GO:0005634
1382696_at	0.376	0.765	0.666	0.325	0.249	0.179	0.152	0.249	0.149	0.569	0.183	0.303	0.122	0.392	0.642	DS cell adhesion molecule	Dscam	171119	Down syndrome cell adhesion molecule	Dscam	Rn.24399	EST225785 Normalized rat brain, Bento Soares Rattus sp. cDNA clone RBRDD85 3- end, mRNA sequence	3812977	AI229090				11q12	Chromosome 11, NC_005110.4 (37004776..37599866, complement)		camera-type eye photoreceptor cell differentiation///cell adhesion///dendrite morphogenesis///dendrite morphogenesis///dendrite self-avoidance///dendrite self-avoidance///dendrite self-avoidance///homophilic cell adhesion via plasma membrane adhesion molecules///locomotory behavior///locomotory behavior///negative regulation of cell adhesion///negative regulation of cell adhesion///negative regul…	axon///axon///axon///cell junction///growth cone///growth cone///growth cone///integral component of plasma membrane///plasma membrane///plasma membrane///synapse		GO:0060219///GO:0007155///GO:0048813///GO:0048813///GO:0070593///GO:0070593///GO:0070593///GO:0007156///GO:0007626///GO:0007626///GO:0007162///GO:0007162///GO:0007162///GO:0048842///GO:0048842///GO:0048842///GO:0042327///GO:0042327///GO:0042327///GO:0060060///GO:0060060///GO:0010842///GO:0007416	GO:0030424///GO:0030424///GO:0030424///GO:0030054///GO:0030426///GO:0030426///GO:0030426///GO:0005887///GO:0005886///GO:0005886///GO:0045202
1383135_at	0.501	1	0.832	0.661	1.165	0.641	0.891	1.102	1.286	1.046	0.919	1.312	1.959	1.035	0.821	neurotrophic receptor tyrosine kinase 2	Ntrk2	25054				DRN05F10 Rat DRG Library Rattus norvegicus cDNA clone DRN05F10 5-, mRNA sequence	13891033	BG669126				17p14	Chromosome 17, NC_005116.4 (5934690..6245662, complement)	ATP binding///brain-derived neurotrophic factor binding///brain-derived neurotrophic factor binding///brain-derived neurotrophic factor binding///brain-derived neurotrophic factor binding///brain-derived neurotrophic factor-activated receptor activity///brain-derived neurotrophic factor-activated receptor activity///brain-derived neurotrophic factor-activated receptor activity///neurotrophin bind…	Ras protein signal transduction///activation of MAPKK activity///activation of adenylate cyclase activity///activation of phospholipase C activity///aging///brain-derived neurotrophic factor receptor signaling pathway///brain-derived neurotrophic factor receptor signaling pathway///brain-derived neurotrophic factor receptor signaling pathway///brain-derived neurotrophic factor receptor signaling …	Golgi membrane///axon///axon terminus///cell surface///cytoplasm///cytosol///cytosol///dendrite///dendritic spine///endosome///endosome///endosome membrane///excitatory synapse///growth cone///integral component of plasma membrane///integral component of plasma membrane///integral component of plasma membrane///neuronal cell body///perikaryon///plasma membrane///plasma membrane///plasma membrane/…	GO:0005524///GO:0048403///GO:0048403///GO:0048403///GO:0048403///GO:0060175///GO:0060175///GO:0060175///GO:0043121///GO:0043121///GO:0043121///GO:0005030///GO:0005030///GO:0005515///GO:0042803///GO:0030971///GO:0004675///GO:0004714	GO:0007265///GO:0000186///GO:0007190///GO:0007202///GO:0007568///GO:0031547///GO:0031547///GO:0031547///GO:0031547///GO:0035584///GO:0071230///GO:0071230///GO:1990416///GO:1990090///GO:0071356///GO:0021954///GO:0021954///GO:0021954///GO:0021987///GO:0021987///GO:0021987///GO:0007623///GO:0007631///GO:0007631///GO:0014047///GO:0014047///GO:0006954///GO:0007612///GO:0007612///GO:0007612///GO:000761…	GO:0000139///GO:0030424///GO:0043679///GO:0009986///GO:0005737///GO:0005829///GO:0005829///GO:0030425///GO:0043197///GO:0005768///GO:0005768///GO:0010008///GO:0060076///GO:0030426///GO:0005887///GO:0005887///GO:0005887///GO:0043025///GO:0043204///GO:0005886///GO:0005886///GO:0005886///GO:0014069///GO:0014069///GO:0045211///GO:0045211///GO:0048786///GO:0043235///GO:0043235///GO:0005791///GO:004319…
1383437_at	0.332	1.166	0.269	0.265	0.22	0.611	0.297	0.184	0.734	0.486	0.173	0.277	0.135	0.209	0.194	RAB17, member RAS oncogene family	Rab17	503269				UI-R-C3-th-c-02-0-UI.s1 UI-R-C3 Rattus norvegicus cDNA clone UI-R-C3-th-c-02-0-UI 3-, mRNA sequence	4465179	AI547691				9q36	Chromosome 9, NC_005108.4 (98118907..98131883, complement)	GDP binding///GDP binding///GTP binding///GTPase activity///GTPase activity	cilium assembly///cilium assembly///endocytic recycling///endocytic recycling///NOT endocytosis///establishment of melanosome localization///filopodium assembly///filopodium assembly///immunoglobulin transcytosis in epithelial cells mediated by polymeric immunoglobulin receptor///immunoglobulin transcytosis in epithelial cells mediated by polymeric immunoglobulin receptor///melanosome transport//…	apical plasma membrane///apical plasma membrane///basolateral plasma membrane///basolateral plasma membrane///dendrite///dendrite///NOT early endosome///endocytic vesicle///extracellular exosome///extracellular exosome///intracellular///melanosome///melanosome///neuronal cell body///neuronal cell body///recycling endosome///recycling endosome membrane///recycling endosome membrane	GO:0019003///GO:0019003///GO:0005525///GO:0003924///GO:0003924	GO:0042384///GO:0042384///GO:0032456///GO:0032456///NOT GO:0006897///GO:0032401///GO:0046847///GO:0046847///GO:0002415///GO:0002415///GO:0032402///GO:0032402///GO:0050773///GO:0050773///GO:0051489///GO:0051489///GO:0051963///GO:0051963///GO:0007264///GO:0045056	GO:0016324///GO:0016324///GO:0016323///GO:0016323///GO:0030425///GO:0030425///NOT GO:0005769///GO:0030139///GO:0070062///GO:0070062///GO:0005622///GO:0042470///GO:0042470///GO:0043025///GO:0043025///GO:0055037///GO:0055038///GO:0055038
1383499_at	1.148	1.037	0.94	1	0.92	1.028	0.808	0.93	1.179	1.083	0.691	1.001	0.655	1.102	0.968	adhesion molecule with Ig like domain 1	Amigo1	295365				UI-R-CV0-brl-a-03-0-UI.s1 UI-R-CV0 Rattus norvegicus cDNA clone UI-R-CV0-brl-a-03-0-UI 3-, mRNA sequence	13268532	BG371995				2q34	Chromosome 2, NC_005101.4 (210977125..210982582)	potassium channel regulator activity///potassium channel regulator activity///protein binding	axonal fasciculation///axonogenesis///cell adhesion///heterophilic cell-cell adhesion via plasma membrane cell adhesion molecules///homophilic cell adhesion via plasma membrane adhesion molecules///myelination///positive regulation of axonogenesis///positive regulation of potassium ion transmembrane transport///positive regulation of potassium ion transmembrane transport///positive regulation of …	axon///dendrite///dendrite///integral component of membrane///integral component of plasma membrane///neuronal cell body membrane///neuronal cell body membrane///perikaryon///colocalizes_with voltage-gated potassium channel complex///colocalizes_with voltage-gated potassium channel complex	GO:0015459///GO:0015459///GO:0005515	GO:0007413///GO:0007409///GO:0007155///GO:0007157///GO:0007156///GO:0042552///GO:0050772///GO:1901381///GO:1901381///GO:0051965///GO:0051965	GO:0030424///GO:0030425///GO:0030425///GO:0016021///GO:0005887///GO:0032809///GO:0032809///GO:0043204///colocalizes_with GO:0008076///colocalizes_with GO:0008076
1384122_at	1.123	0.984	0.866	1.29	1.115	1.105	0.903	0.941	1.2	0.86	1.186	1.025	1	0.852	0.92	F-box protein 45	Fbxo45	288042				UI-R-C0-hf-h-09-0-UI.s1 UI-R-C0 Rattus norvegicus cDNA clone UI-R-C0-hf-h-09-0-UI 3-, mRNA sequence	4280463	AA996697				11q22	Chromosome 11, NC_005110.4 (71795977..71811858)		anterior commissure morphogenesis///anterior commissure morphogenesis///cellular response to DNA damage stimulus///cellular response to DNA damage stimulus///cerebral cortex radially oriented cell migration///cerebral cortex radially oriented cell migration///cerebral cortex tangential migration///cerebral cortex tangential migration///corticospinal tract morphogenesis///corticospinal tract morph…	NOT SCF ubiquitin ligase complex///cell junction///postsynaptic density///postsynaptic density///postsynaptic membrane///presynaptic membrane///synapse		GO:0021960///GO:0021960///GO:0006974///GO:0006974///GO:0021799///GO:0021799///GO:0021800///GO:0021800///GO:0021957///GO:0021957///GO:0060384///GO:0007399///GO:0001764///GO:0001764///GO:0043161///GO:0043161///GO:0016567///GO:0016567///GO:0042787///GO:0042787///GO:0060386///GO:0060386	NOT GO:0019005///GO:0030054///GO:0014069///GO:0014069///GO:0045211///GO:0042734///GO:0045202
1384132_at	0.572	0.697	0.598	1	0.875	0.586	1.468	1.351	0.94	1.994	1.284	1.045	1.415	1.111	0.965	cell adhesion molecule 1	Cadm1	363058				EST104830 Rat PC-12 cells, untreated Rattus norvegicus cDNA clone RPCAB71 5- end, mRNA sequence	976533	H31111				8q23	Chromosome 8, NC_005107.4 (51858906..52189716)	PDZ domain binding///cell adhesion molecule binding///protein homodimerization activity///receptor binding///receptor binding	NOT T cell mediated cytotoxicity///NOT activated T cell proliferation///bone development///brain development///calcium-independent cell-cell adhesion via plasma membrane cell-adhesion molecules///cell adhesion///cell recognition///cell recognition///detection of stimulus///detection of stimulus///heterophilic cell-cell adhesion via plasma membrane cell adhesion molecules///homophilic cell adhesio…	axon///basolateral plasma membrane///cell body fiber///cell-cell junction///dendrite///extracellular exosome///extracellular exosome///integral component of membrane///neuron projection///plasma membrane///plasma membrane///synapse///synaptic vesicle///varicosity	GO:0030165///GO:0050839///GO:0042803///GO:0005102///GO:0005102	NOT GO:0001913///NOT GO:0050798///GO:0060348///GO:0007420///GO:0016338///GO:0007155///GO:0008037///GO:0008037///GO:0051606///GO:0051606///GO:0007157///GO:0007156///GO:0001889///GO:0050715///GO:0050715///GO:0045954///GO:0042271///GO:0042271///GO:0007416///GO:0009826	GO:0030424///GO:0016323///GO:0070852///GO:0005911///GO:0030425///GO:0070062///GO:0070062///GO:0016021///GO:0043005///GO:0005886///GO:0005886///GO:0045202///GO:0008021///GO:0043196
1384178_at	0.108	0.913	1.431	1.067	0.934	0.633	1.139	0.789	1.024	1	0.618	1.005	1.241	1.02	0.801	leucine rich repeat containing 4B	Lrrc4b	308571				UI-R-C1-kh-e-08-0-UI.r1 UI-R-C1 Rattus norvegicus cDNA clone UI-R-C1-kh-e-08-0-UI 5-, mRNA sequence	11638035	BF546934				1q22	Chromosome 1, NC_005100.4 (100434418..100468914)	protein kinase inhibitor activity///receptor binding///receptor binding	cytokine-mediated signaling pathway///negative regulation of JAK-STAT cascade///negative regulation of protein kinase activity///positive regulation of synapse assembly///positive regulation of synapse assembly	cell junction///cerebellar mossy fiber///cerebellar mossy fiber///cytoplasm///integral component of membrane///presynaptic membrane	GO:0004860///GO:0005102///GO:0005102	GO:0019221///GO:0046426///GO:0006469///GO:0051965///GO:0051965	GO:0030054///GO:0044300///GO:0044300///GO:0005737///GO:0016021///GO:0042734
1384304_at	0.796	0.984	1.078	1.063	1.018	1.004	0.868	1.015	0.866	1.023	0.482	0.973	0.693	1.073	1	fibronectin leucine rich transmembrane protein 1	Flrt1	499308				UI-R-BO0-aia-d-11-0-UI.s1 UI-R-BO0 Rattus norvegicus cDNA clone UI-R-BO0-aia-d-11-0-UI 3-, mRNA sequence	7167000	AW524615				1q43	Chromosome 1, NC_005100.4 (222340481..222360684, complement)	fibroblast growth factor receptor binding///fibroblast growth factor receptor binding///protein kinase inhibitor activity	cytokine-mediated signaling pathway///dendrite development///dendrite development///fibroblast growth factor receptor signaling pathway///fibroblast growth factor receptor signaling pathway///negative regulation of JAK-STAT cascade///negative regulation of protein kinase activity///neuron projection extension///neuron projection extension///positive regulation of synapse assembly///positive regul…	cell-cell junction///cell-cell junction///cytoplasm///cytoplasmic vesicle///cytoplasmic vesicle///extracellular space///extracellular space///focal adhesion///colocalizes_with focal adhesion///integral component of plasma membrane///integral component of plasma membrane///neuron projection terminus///neuron projection terminus///neuronal cell body membrane///neuronal cell body membrane///perinucl…	GO:0005104///GO:0005104///GO:0004860	GO:0019221///GO:0016358///GO:0016358///GO:0008543///GO:0008543///GO:0046426///GO:0006469///GO:1990138///GO:1990138///GO:0051965///GO:0051965	GO:0005911///GO:0005911///GO:0005737///GO:0031410///GO:0031410///GO:0005615///GO:0005615///GO:0005925///colocalizes_with GO:0005925///GO:0005887///GO:0005887///GO:0044306///GO:0044306///GO:0032809///GO:0032809///GO:0048471///GO:0048471
1384320_at	0.0294	0.0778	0.0405	0.118	0.01	0.0291	0.0103	0.0259	0.368	0.0174	0.0303	0.0735	0.0849	0.0915	0.0162	adhesion G protein-coupled receptor B3	Adgrb3	301309				UI-R-CA0-baw-f-07-0-UI.s1 UI-R-CA0 Rattus norvegicus cDNA clone UI-R-CA0-baw-f-07-0-UI 3-, mRNA sequence	8513435	BE121330				9q13	Chromosome 9, NC_005108.4 (31280623..32022098, complement)	G-protein coupled receptor activity///GTPase activator activity///GTPase activator activity	G-protein coupled receptor signaling pathway///cell surface receptor signaling pathway///maintenance of synapse structure///motor learning///myoblast fusion///myoblast fusion///negative regulation of angiogenesis///neuron remodeling///positive regulation of GTPase activity///positive regulation of synapse assembly///positive regulation of synapse assembly///regulation of dendrite morphogenesis///…	integral component of membrane///plasma membrane///plasma membrane///postsynapse///synaptic cleft	GO:0004930///GO:0005096///GO:0005096	GO:0007186///GO:0007166///GO:0099558///GO:0061743///GO:0007520///GO:0007520///GO:0016525///GO:0016322///GO:0043547///GO:0051965///GO:0051965///GO:0048814///GO:0048814	GO:0016021///GO:0005886///GO:0005886///GO:0098794///GO:0043083
1384655_at	0.453	1.325	1.196	1	1.007	0.712	1.273	0.523	1.178	1.216	0.99	1.029	0.916	0.774	0.901	kin of IRRE like 3 (Drosophila)	Kirrel3	315546				EST293074 Normalized rat brain, Bento Soares Rattus sp. cDNA clone RGIAW35 5- end, mRNA sequence	6162719	AW142820				8q21	Chromosome 8, NC_005107.4 (35692431..36254755)		glomerulus morphogenesis///glomerulus morphogenesis///hemopoiesis///hemopoiesis///hippocampus development///homophilic cell adhesion via plasma membrane adhesion molecules///inter-male aggressive behavior///inter-male aggressive behavior///neuron migration///neuron migration///neuron projection morphogenesis///neuron projection morphogenesis///principal sensory nucleus of trigeminal nerve develop…	axon///axon///dendrite///dendritic shaft///dendritic shaft///extracellular region///extracellular region///integral component of membrane///integral component of membrane///plasma membrane///plasma membrane		GO:0072102///GO:0072102///GO:0030097///GO:0030097///GO:0021766///GO:0007156///GO:0002121///GO:0002121///GO:0001764///GO:0001764///GO:0048812///GO:0048812///GO:0021740///GO:0021740///GO:0007416	GO:0030424///GO:0030424///GO:0030425///GO:0043198///GO:0043198///GO:0005576///GO:0005576///GO:0016021///GO:0016021///GO:0005886///GO:0005886
1384910_at	0.584	0.436	0.469	0.223	0.421	0.513	0.657	0.239	0.506	0.33	1.236	0.462	0.601	0.571	0.482	leucine-rich repeats and transmembrane domains 2	Lrtm2	680883				UI-R-BT0-qa-b-09-0-UI.s1 UI-R-BT0 Rattus norvegicus cDNA clone UI-R-BT0-qa-b-09-0-UI 3-, mRNA sequence	4290773	AI454016				4q42	Chromosome 4, NC_005103.4 (151375568..151391153, complement)		axonogenesis///positive regulation of synapse assembly///positive regulation of synapse assembly	integral component of membrane		GO:0007409///GO:0051965///GO:0051965	GO:0016021
1385751_at	1.052	0.607	0.769	1.177	1.171	0.923	0.773	0.827	1	0.687	1.283	1.216	0.986	1.214	1.313	thrombospondin 2	Thbs2	292406				UI-R-BJ2-brc-e-01-0-UI.s1 UI-R-BJ2 Rattus norvegicus cDNA clone UI-R-BJ2-brc-e-01-0-UI 3-, mRNA sequence	11396388	BF408413				1q12	Chromosome 1, NC_005100.4 (56653929..56683571, complement)	calcium ion binding///heparin binding	cell adhesion///negative regulation of angiogenesis///negative regulation of angiogenesis///negative regulation of angiogenesis///positive regulation of synapse assembly	basement membrane///basement membrane///platelet alpha granule///platelet alpha granule///proteinaceous extracellular matrix	GO:0005509///GO:0008201	GO:0007155///GO:0016525///GO:0016525///GO:0016525///GO:0051965	GO:0005604///GO:0005604///GO:0031091///GO:0031091///GO:0005578
1385788_at	0.892	0.656	0.364	1.168	1	1.109	0.593	0.87	1.057	0.312	1.581	1.502	1.73	1.087	0.576	Eph receptor B3	Ephb3	287989				UI-R-BS0-any-d-05-0-UI.s1 UI-R-BS0 Rattus norvegicus cDNA clone UI-R-BS0-any-d-05-0-UI 3-, mRNA sequence	7177363	AW534949				11q23	Chromosome 11, NC_005110.4 (83527962..83546802, complement)	ATP binding///axon guidance receptor activity///axon guidance receptor activity///ephrin receptor activity///ephrin receptor activity	angiogenesis///angiogenesis///axon guidance///axonal fasciculation///axonal fasciculation///cell migration///cell migration///central nervous system projection neuron axonogenesis///central nervous system projection neuron axonogenesis///corpus callosum development///corpus callosum development///dendritic spine development///dendritic spine morphogenesis///dendritic spine morphogenesis///digesti…	integral component of plasma membrane///integral component of plasma membrane	GO:0005524///GO:0008046///GO:0008046///GO:0005003///GO:0005003	GO:0001525///GO:0001525///GO:0007411///GO:0007413///GO:0007413///GO:0016477///GO:0016477///GO:0021952///GO:0021952///GO:0022038///GO:0022038///GO:0060996///GO:0060997///GO:0060997///GO:0048546///GO:0048546///GO:0048013///GO:0048013///GO:0060021///GO:0060021///GO:0018108///GO:0051965///GO:0051965///GO:0046777///GO:0046777///GO:0043087///GO:0043087///GO:0050770///GO:0050770///GO:0022407///GO:002240…	GO:0005887///GO:0005887
1386076_at	0.694	0.345	0.66	0.823	0.278	0.632	0.249	0.551	0.438	0.877	0.665	0.828	0.514	0.637	0.676	F-box protein 45	Fbxo45	288042				UI-R-BO1-ajg-a-04-0-UI.r1 UI-R-BO1 Rattus norvegicus cDNA clone UI-R-BO1-ajg-a-04-0-UI 5-, mRNA sequence	11672906	BF563176				11q22	Chromosome 11, NC_005110.4 (71795977..71811858)		anterior commissure morphogenesis///anterior commissure morphogenesis///cellular response to DNA damage stimulus///cellular response to DNA damage stimulus///cerebral cortex radially oriented cell migration///cerebral cortex radially oriented cell migration///cerebral cortex tangential migration///cerebral cortex tangential migration///corticospinal tract morphogenesis///corticospinal tract morph…	NOT SCF ubiquitin ligase complex///cell junction///postsynaptic density///postsynaptic density///postsynaptic membrane///presynaptic membrane///synapse		GO:0021960///GO:0021960///GO:0006974///GO:0006974///GO:0021799///GO:0021799///GO:0021800///GO:0021800///GO:0021957///GO:0021957///GO:0060384///GO:0007399///GO:0001764///GO:0001764///GO:0043161///GO:0043161///GO:0016567///GO:0016567///GO:0042787///GO:0042787///GO:0060386///GO:0060386	NOT GO:0019005///GO:0030054///GO:0014069///GO:0014069///GO:0045211///GO:0042734///GO:0045202
1386446_at	0.591	0.481	0.567	0.481	0.658	0.47	0.5	1.039	0.0949	0.395	0.535	0.211	1.367	0.419	0.838	cadherin 1	Cdh1	83502										19q12	Chromosome 19, NC_005118.4 (38768467..38838395)	GTPase activating protein binding///GTPase activating protein binding///alpha-catenin binding///ankyrin binding///ankyrin binding///beta-catenin binding///beta-catenin binding///calcium ion binding///calcium ion binding///cell adhesion molecule binding///cell adhesion molecule binding///gamma-catenin binding///gamma-catenin binding///glycoprotein binding///glycoprotein binding///protein binding//…	adherens junction organization///adherens junction organization///bicellular tight junction assembly///calcium-dependent cell-cell adhesion via plasma membrane cell adhesion molecules///cellular response to amino acid stimulus///cellular response to indole-3-methanol///cellular response to indole-3-methanol///cellular response to lithium ion///cellular response to lithium ion///cochlea developmen…	Schmidt-Lanterman incisure///actin cytoskeleton///adherens junction///aggresome///aggresome///apical junction complex///apical junction complex///apical part of cell///axon///axon terminus///basolateral plasma membrane///catenin complex///catenin complex///colocalizes_with catenin complex///cell junction///cell periphery///cell surface///cell-cell adherens junction///cell-cell adherens junction//…	GO:0032794///GO:0032794///GO:0045294///GO:0030506///GO:0030506///GO:0008013///GO:0008013///GO:0005509///GO:0005509///GO:0050839///GO:0050839///GO:0045295///GO:0045295///GO:0001948///GO:0001948///GO:0005515///GO:0019904///GO:0019903	GO:0034332///GO:0034332///GO:0070830///GO:0016339///GO:0071230///GO:0071681///GO:0071681///GO:0071285///GO:0071285///GO:0090102///GO:0046697///GO:0007566///GO:0003382///GO:0090002///GO:0090002///GO:0007156///GO:0001701///GO:0060576///GO:0090090///GO:0022408///GO:0022408///GO:0050680///GO:0010955///GO:0031175///GO:0021983///GO:0042993///GO:0042993///GO:0045893///GO:0045893///GO:0051260///GO:007265…	GO:0043220///GO:0015629///GO:0005912///GO:0016235///GO:0016235///GO:0043296///GO:0043296///GO:0045177///GO:0030424///GO:0043679///GO:0016323///GO:0016342///GO:0016342///colocalizes_with GO:0016342///GO:0030054///GO:0071944///GO:0009986///GO:0005913///GO:0005913///GO:0005911///GO:0030864///colocalizes_with GO:0030864///GO:0005737///GO:0005737///GO:0009898///GO:0009898///GO:0005768///GO:0070062///G…
1386939_a_at	0.292	0.571	1.116	1.016	1.231	0.8	0.292	0.413	0.9	0.328	1.197	0.64	0.669	1.24	0.287	calcium voltage-gated channel subunit alpha1 A	Cacna1a	25398				Rattus norvegicus class A calcium channel variant riA-II (BCCA1) mRNA, partial cds	2961611	AF051527				19q11	Chromosome 19, NC_005118.4 (25453195..25749550)	calmodulin binding///high voltage-gated calcium channel activity///high voltage-gated calcium channel activity///high voltage-gated calcium channel activity///high voltage-gated calcium channel activity///metal ion binding///protein binding///syntaxin binding///syntaxin binding///voltage-gated calcium channel activity///voltage-gated calcium channel activity///voltage-gated calcium channel activi…	adult walking behavior///adult walking behavior///behavioral response to pain///behavioral response to pain///calcium ion import///calcium ion import///calcium ion regulated exocytosis///calcium ion transmembrane transport///calcium ion transport///calcium ion transport///calcium ion transport///calcium ion-regulated exocytosis of neurotransmitter///calcium ion-regulated exocytosis of neurotransm…	cell projection///cytoplasm///cytoplasm///dendrite///dendrite///neuronal cell body///neuronal cell body///nucleus///nucleus///perikaryon///plasma membrane///plasma membrane///presynapse///protein complex///voltage-gated calcium channel complex///voltage-gated calcium channel complex///voltage-gated calcium channel complex///voltage-gated calcium channel complex	GO:0005516///GO:0008331///GO:0008331///GO:0008331///GO:0008331///GO:0046872///GO:0005515///GO:0019905///GO:0019905///GO:0005245///GO:0005245///GO:0005245///GO:0005245	GO:0007628///GO:0007628///GO:0048266///GO:0048266///GO:0070509///GO:0070509///GO:0017156///GO:0070588///GO:0006816///GO:0006816///GO:0006816///GO:0048791///GO:0048791///GO:0008219///GO:0008219///GO:0016049///GO:0016049///GO:0030644///GO:0030644///GO:0021953///GO:0021702///GO:0021702///GO:0021680///GO:0021679///GO:0021679///GO:0021590///GO:0021590///GO:0007268///GO:0007268///GO:0048813///GO:004881…	GO:0042995///GO:0005737///GO:0005737///GO:0030425///GO:0030425///GO:0043025///GO:0043025///GO:0005634///GO:0005634///GO:0043204///GO:0005886///GO:0005886///GO:0098793///GO:0043234///GO:0005891///GO:0005891///GO:0005891///GO:0005891
1386947_at	0.349	0.0967	0.168	0.131	0.167	0.156	0.174	0.154	0.0783	0.301	0.216	0.149	0.158	0.0993	0.173	cadherin 1	Cdh1	83502				Rattus norvegicus cadherin 1 (Cdh1), mRNA	13786163	NM_031334				19q12	Chromosome 19, NC_005118.4 (38768467..38838395)	GTPase activating protein binding///GTPase activating protein binding///alpha-catenin binding///ankyrin binding///ankyrin binding///beta-catenin binding///beta-catenin binding///calcium ion binding///calcium ion binding///cell adhesion molecule binding///cell adhesion molecule binding///gamma-catenin binding///gamma-catenin binding///glycoprotein binding///glycoprotein binding///protein binding//…	adherens junction organization///adherens junction organization///bicellular tight junction assembly///calcium-dependent cell-cell adhesion via plasma membrane cell adhesion molecules///cellular response to amino acid stimulus///cellular response to indole-3-methanol///cellular response to indole-3-methanol///cellular response to lithium ion///cellular response to lithium ion///cochlea developmen…	Schmidt-Lanterman incisure///actin cytoskeleton///adherens junction///aggresome///aggresome///apical junction complex///apical junction complex///apical part of cell///axon///axon terminus///basolateral plasma membrane///catenin complex///catenin complex///colocalizes_with catenin complex///cell junction///cell periphery///cell surface///cell-cell adherens junction///cell-cell adherens junction//…	GO:0032794///GO:0032794///GO:0045294///GO:0030506///GO:0030506///GO:0008013///GO:0008013///GO:0005509///GO:0005509///GO:0050839///GO:0050839///GO:0045295///GO:0045295///GO:0001948///GO:0001948///GO:0005515///GO:0019904///GO:0019903	GO:0034332///GO:0034332///GO:0070830///GO:0016339///GO:0071230///GO:0071681///GO:0071681///GO:0071285///GO:0071285///GO:0090102///GO:0046697///GO:0007566///GO:0003382///GO:0090002///GO:0090002///GO:0007156///GO:0001701///GO:0060576///GO:0090090///GO:0022408///GO:0022408///GO:0050680///GO:0010955///GO:0031175///GO:0021983///GO:0042993///GO:0042993///GO:0045893///GO:0045893///GO:0051260///GO:007265…	GO:0043220///GO:0015629///GO:0005912///GO:0016235///GO:0016235///GO:0043296///GO:0043296///GO:0045177///GO:0030424///GO:0043679///GO:0016323///GO:0016342///GO:0016342///colocalizes_with GO:0016342///GO:0030054///GO:0071944///GO:0009986///GO:0005913///GO:0005913///GO:0005911///GO:0030864///colocalizes_with GO:0030864///GO:0005737///GO:0005737///GO:0009898///GO:0009898///GO:0005768///GO:0070062///G…
1387016_a_at	1.361	0.831	0.997	1.327	1.111	1.16	0.98	1	1.107	0.953	1.202	0.858	0.844	0.951	1.089	neuroplastin	Nptn	56064				Rattus norvegicus neuroplastin (Nptn), mRNA	9507072	NM_019380				8q24	Chromosome 8, NC_005107.4 (63379063..63445693)	cell adhesion molecule binding///fibroblast growth factor receptor binding///ion channel binding///transmembrane receptor protein tyrosine kinase activity	chemical synaptic transmission///excitatory synapse assembly///homophilic cell adhesion via plasma membrane adhesion molecules///modulation of synaptic transmission///peptidyl-tyrosine phosphorylation///positive regulation of ERK1 and ERK2 cascade///positive regulation of cellular protein localization///positive regulation of cytosolic calcium ion concentration///positive regulation of long-term …	cell surface///cell surface///cell surface///dendrite///dendrite///inhibitory synapse///integral component of membrane///integral component of membrane///plasma membrane///postsynaptic density///postsynaptic membrane///presynaptic membrane///synaptic membrane	GO:0050839///GO:0005104///GO:0044325///GO:0004714	GO:0007268///GO:1904861///GO:0007156///GO:0050804///GO:0018108///GO:0070374///GO:1903829///GO:0007204///GO:0048170///GO:1900273///GO:0010976///GO:0030155///GO:1902683///GO:0050808///GO:0007169///GO:0008542	GO:0009986///GO:0009986///GO:0009986///GO:0030425///GO:0030425///GO:0060077///GO:0016021///GO:0016021///GO:0005886///GO:0014069///GO:0045211///GO:0042734///GO:0097060
1387073_at	0.545	0.863	1.002	0.544	0.394	0.334	0.497	0.413	0.48	0.64	0.438	1.247	0.558	0.586	0.832	synaptosomal-associated protein 25	Snap25	25012				Rattus norvegicus synaptosomal-associated protein 25 (Snap25), transcript variant 3, mRNA	396080312	NM_030991				3q36	Chromosome 3, NC_005102.4 (129697408..129788417)	SNAP receptor activity///SNARE binding///SNARE binding///SNARE binding///calcium-dependent protein binding///ion channel binding///myosin binding///protein N-terminus binding///protein binding///protein domain specific binding///syntaxin-1 binding///syntaxin-1 binding///syntaxin-1 binding///syntaxin-1 binding///voltage-gated potassium channel activity	associative learning///associative learning///axonogenesis///calcium ion-regulated exocytosis of neurotransmitter///endosomal transport///exocytosis///growth hormone secretion///locomotory behavior///locomotory behavior///long-term memory///long-term synaptic potentiation///long-term synaptic potentiation///neurotransmitter secretion///neurotransmitter secretion///positive regulation of hormone s…	BLOC-1 complex///colocalizes_with BLOC-1 complex///colocalizes_with BLOC-1 complex///SNARE complex///SNARE complex///actin cytoskeleton///axon///axonal growth cone///cell junction///cytoplasm///cytoplasm///cytosol///endosome///filopodium///growth cone///intracellular organelle///lamellipodium///membrane///membrane///membrane raft///myelin sheath///myelin sheath///neuron projection///neuron projec…	GO:0005484///GO:0000149///GO:0000149///GO:0000149///GO:0048306///GO:0044325///GO:0017022///GO:0047485///GO:0005515///GO:0019904///GO:0017075///GO:0017075///GO:0017075///GO:0017075///GO:0005249	GO:0008306///GO:0008306///GO:0007409///GO:0048791///GO:0016197///GO:0006887///GO:0030252///GO:0007626///GO:0007626///GO:0007616///GO:0060291///GO:0060291///GO:0007269///GO:0007269///GO:0046887///GO:0032024///GO:0071805///GO:0070201///GO:0070201///GO:0010975///GO:0010975///GO:0010975///GO:0051963///GO:0030431///GO:0031629///GO:0016082	GO:0031083///colocalizes_with GO:0031083///colocalizes_with GO:0031083///GO:0031201///GO:0031201///GO:0015629///GO:0030424///GO:0044295///GO:0030054///GO:0005737///GO:0005737///GO:0005829///GO:0005768///GO:0030175///GO:0030426///GO:0043229///GO:0030027///GO:0016020///GO:0016020///GO:0045121///GO:0043209///GO:0043209///GO:0043005///GO:0043005///GO:0043005///GO:0043025///GO:0048471///GO:0048471///G…
1387254_at	0.884	0.918	0.929	0.81	0.571	0.771	0.974	0.772	0.599	0.723	0.673	0.692	0.75	0.814	0.313	ghrelin/obestatin prepropeptide	Ghrl	59301				Rattus norvegicus ghrelin/obestatin prepropeptide (Ghrl), mRNA	291463294	NM_021669				4q42	Chromosome 4, NC_005103.4 (145674157..145678066, complement)	G-protein coupled receptor binding///ghrelin receptor binding///growth hormone-releasing hormone activity///hormone activity///protein tyrosine kinase activator activity///protein tyrosine kinase activator activity	G-protein coupled receptor signaling pathway///actin polymerization or depolymerization///actin polymerization or depolymerization///activation of MAPK activity///activation of MAPK activity///adult feeding behavior///decidualization///decidualization///dendrite development///dendrite development///excitatory postsynaptic potential///excitatory postsynaptic potential///gastric acid secretion///ho…	axon///axon///cytoplasm///cytoplasm///extracellular region///extracellular region///extracellular region///extracellular space///extracellular space///extracellular space///extracellular space///postsynapse	GO:0001664///GO:0031768///GO:0016608///GO:0005179///GO:0030296///GO:0030296	GO:0007186///GO:0008154///GO:0008154///GO:0000187///GO:0000187///GO:0008343///GO:0046697///GO:0046697///GO:0016358///GO:0016358///GO:0060079///GO:0060079///GO:0001696///GO:0009755///GO:0043066///GO:0043066///GO:0043066///GO:0042322///GO:0042322///GO:0001937///GO:0001937///GO:2000506///GO:2000506///GO:0050728///GO:0050728///GO:0050728///GO:0046676///GO:0046676///GO:0032691///GO:0032691///GO:004540…	GO:0030424///GO:0030424///GO:0005737///GO:0005737///GO:0005576///GO:0005576///GO:0005576///GO:0005615///GO:0005615///GO:0005615///GO:0005615///GO:0098794
1387259_at	0.577	0.671	0.792	1.051	1	0.631	1.248	1.179	0.693	2.332	2.076	1.175	1.813	0.765	0.907	cadherin 2	Cdh2	83501				Rattus norvegicus testicular N-cadherin mRNA, complete cds	3983130	AF097593				18p13	Chromosome 18, NC_005117.4 (8146971..8366037, complement)	alpha-catenin binding///alpha-catenin binding///beta-catenin binding///calcium ion binding///enzyme binding///gamma-catenin binding///gamma-catenin binding///nitric-oxide synthase binding///protein binding///protein complex binding///protein kinase binding///protein phosphatase binding///protein phosphatase binding	blood vessel morphogenesis///blood vessel morphogenesis///brain morphogenesis///brain morphogenesis///calcium-dependent cell-cell adhesion via plasma membrane cell adhesion molecules///calcium-dependent cell-cell adhesion via plasma membrane cell adhesion molecules///calcium-dependent cell-cell adhesion via plasma membrane cell adhesion molecules///cell adhesion///cell migration///cell migration/…	T-tubule///adherens junction///apical plasma membrane///apical plasma membrane///basolateral plasma membrane///basolateral plasma membrane///catenin complex///catenin complex///cell-cell adherens junction///cell-cell adherens junction///cell-cell junction///cortical actin cytoskeleton///colocalizes_with cortical actin cytoskeleton///cytoplasm///extracellular exosome///extracellular exosome///fasc…	GO:0045294///GO:0045294///GO:0008013///GO:0005509///GO:0019899///GO:0045295///GO:0045295///GO:0050998///GO:0005515///GO:0032403///GO:0019901///GO:0019903///GO:0019903	GO:0048514///GO:0048514///GO:0048854///GO:0048854///GO:0016339///GO:0016339///GO:0016339///GO:0007155///GO:0016477///GO:0016477///GO:0044331///GO:0044331///GO:0044331///GO:0021987///GO:0021987///GO:0090002///GO:0090002///GO:0010001///GO:0010001///GO:0007157///GO:0007157///GO:0048872///GO:0048872///GO:0007156///GO:0007156///GO:0090090///GO:0090090///GO:0060563///GO:0060563///GO:0097118///GO:009711…	GO:0030315///GO:0005912///GO:0016324///GO:0016324///GO:0016323///GO:0016323///GO:0016342///GO:0016342///GO:0005913///GO:0005913///GO:0005911///GO:0030864///colocalizes_with GO:0030864///GO:0005737///GO:0070062///GO:0070062///GO:0005916///GO:0005916///GO:0005916///GO:0005925///GO:0005925///GO:0016021///GO:0014704///GO:0014704///GO:0030027///GO:0030027///GO:0016020///GO:0005886///GO:0005886///GO:00…
1387399_at	0.89	0.119	0.656	0.732	0.0863	0.553	1.294	0.62	0.606	0.0731	0.153	0.489	0.188	0.0546	0.082	piccolo (presynaptic cytomatrix protein)	Pclo	56768				Rattus norvegicus piccolo (presynaptic cytomatrix protein) (Pclo), transcript variant 1, mRNA	10048482	NM_020098				4q12	Chromosome 4, NC_005103.4 (16454904..16669367, complement)///Chromosome 4, NC_005103.4 (16950803..17058922, complement)	calcium ion binding///calcium-dependent phospholipid binding///profilin binding///profilin binding///profilin binding///protein binding///transcription corepressor binding	biological_process///cAMP-mediated signaling///cAMP-mediated signaling///cytoskeleton organization///cytoskeleton organization///cytoskeleton organization///insulin secretion///insulin secretion///protein localization to synapse///regulation of exocytosis///regulation of exocytosis///synapse assembly///synaptic vesicle targeting	axon///cell junction///cone cell pedicle///cytoskeleton of presynaptic active zone///dendrite///extracellular exosome///extracellular exosome///growth cone///inhibitory synapse///neuromuscular junction///neuron projection///neuronal cell body///perinuclear region of cytoplasm///postsynaptic density///postsynaptic density///presynaptic active zone///presynaptic active zone///ribbon synapse///rod s…	GO:0005509///GO:0005544///GO:0005522///GO:0005522///GO:0005522///GO:0005515///GO:0001222	GO:0008150///GO:0019933///GO:0019933///GO:0007010///GO:0007010///GO:0007010///GO:0030073///GO:0030073///GO:0035418///GO:0017157///GO:0017157///GO:0007416///GO:0016080	GO:0030424///GO:0030054///GO:0044316///GO:0048788///GO:0030425///GO:0070062///GO:0070062///GO:0030426///GO:0060077///GO:0031594///GO:0043005///GO:0043025///GO:0048471///GO:0014069///GO:0014069///GO:0048786///GO:0048786///GO:0097470///GO:0044317///GO:0045202///GO:0045202///GO:0043195///GO:0005802///GO:0030133
1387409_x_at	0.727	0.831	3.235	0.737	0.718	0.772	0.662	0.466	2.483	0.734	0.492	0.622	0.676	0.844	0.539	neuroligin 3	Nlgn3	171297				Rattus norvegicus neuroligin 3 (Nlgn3), mRNA	145966693	NM_134336				Xq31	Chromosome X, NC_005120.4 (71199357..71227460)	carboxylic ester hydrolase activity///cell adhesion molecule binding///neurexin family protein binding///neurexin family protein binding///receptor activity///scaffold protein binding///scaffold protein binding	adult behavior///adult behavior///axon extension///excitatory postsynaptic potential///excitatory postsynaptic potential///excitatory postsynaptic potential///inhibitory postsynaptic potential///inhibitory postsynaptic potential///inhibitory postsynaptic potential///learning///long-term synaptic potentiation///long-term synaptic potentiation///modulation of synaptic transmission///modulation of s…	cell junction///cell surface///cell surface///cell surface///colocalizes_with dendrite///endocytic vesicle///excitatory synapse///colocalizes_with excitatory synapse///excitatory synapse///excitatory synapse///NOT extracellular space///inhibitory synapse///inhibitory synapse///colocalizes_with inhibitory synapse///integral component of membrane///integral component of plasma membrane///neuronal c…	GO:0052689///GO:0050839///GO:0042043///GO:0042043///GO:0004872///GO:0097110///GO:0097110	GO:0030534///GO:0030534///GO:0048675///GO:0060079///GO:0060079///GO:0060079///GO:0060080///GO:0060080///GO:0060080///GO:0007612///GO:0060291///GO:0060291///GO:0050804///GO:0050804///GO:0061002///GO:0061002///GO:0090394///GO:0090394///GO:0007158///GO:0048709///GO:0048709///GO:2000969///GO:2000969///GO:2000969///GO:0060999///GO:2000463///GO:2000463///GO:2000463///GO:0097151///GO:1902474///GO:005196…	GO:0030054///GO:0009986///GO:0009986///GO:0009986///colocalizes_with GO:0030425///GO:0030139///GO:0060076///colocalizes_with GO:0060076///GO:0060076///GO:0060076///NOT GO:0005615///GO:0060077///GO:0060077///colocalizes_with GO:0060077///GO:0016021///GO:0005887///GO:0043025///GO:0098794///GO:0045202
1387456_at	1.654	1.138	0.877	0.36	0.253	0.357	1.729	1.05	1.183	1.593	0.589	0.948	1	1.829	0.601	staufen double-stranded RNA binding protein 2	Stau2	171500				Rattus norvegicus staufen double-stranded RNA binding protein 2 (Stau2), transcript variant LS, mRNA	51592097	NM_134466				5q11	Chromosome 5, NC_005104.4 (2257910..2497429)	Hsp70 protein binding///RNA binding///double-stranded RNA binding///kinesin binding///mitogen-activated protein kinase binding///poly(A) RNA binding///protein binding///ribosome binding	cellular response to oxidative stress///eye morphogenesis///positive regulation of dendritic spine morphogenesis///positive regulation of long term synaptic depression///positive regulation of synapse assembly///regulation of actin cytoskeleton organization///regulation of filopodium assembly///regulation of gene expression///transport	axon///cytoplasm///cytoplasmic stress granule///dendrite///dendritic shaft///endoplasmic reticulum///membrane///messenger ribonucleoprotein complex///microtubule///neuronal cell body///nuclear membrane///nucleolus///nucleus	GO:0030544///GO:0003723///GO:0003725///GO:0019894///GO:0051019///GO:0044822///GO:0005515///GO:0043022	GO:0034599///GO:0048592///GO:0061003///GO:1900454///GO:0051965///GO:0032956///GO:0051489///GO:0010468///GO:0006810	GO:0030424///GO:0005737///GO:0010494///GO:0030425///GO:0043198///GO:0005783///GO:0016020///GO:1990124///GO:0005874///GO:0043025///GO:0031965///GO:0005730///GO:0005634
1387507_at	0.978	1.016	0.939	1.124	1	1.069	1.171	0.67	0.784	1.021	1.535	1.033	0.877	0.869	0.941	interleukin 1 receptor accessory protein	Il1rap	25466				Rattus norvegicus interleukin 1 receptor accessory protein (Il1rap), transcript variant 1, mRNA	6981095	NM_012968				11q22	Chromosome 11, NC_005110.4 (77463242..77593207, complement)	interleukin-1 binding///interleukin-1 receptor activity///interleukin-1 receptor activity///interleukin-1 receptor binding///interleukin-1 receptor binding///interleukin-33 receptor activity///protein binding, bridging///protein tyrosine kinase binding///signal transducer activity	cytokine-mediated signaling pathway///cytokine-mediated signaling pathway///interleukin-2 biosynthetic process///interleukin-33-mediated signaling pathway///interleukin-4 secretion///positive regulation of NF-kappaB transcription factor activity///positive regulation of dendrite development///positive regulation of interleukin-13 production///positive regulation of interleukin-5 production///posi…	cytoplasm///integral component of membrane///membrane///protein complex	GO:0019966///GO:0004908///GO:0004908///GO:0005149///GO:0005149///GO:0002114///GO:0030674///GO:1990782///GO:0004871	GO:0019221///GO:0019221///GO:0042094///GO:0038172///GO:0072602///GO:0051092///GO:1900006///GO:0032736///GO:0032754///GO:2000778///GO:0051965	GO:0005737///GO:0016021///GO:0016020///GO:0043234
1387658_at	0.91	0.188	1.298	3.036	3.754	1.52	0.928	0.858	0.662	1.089	2.306	0.883	1	0.93	1.287	eukaryotic elongation factor-2 kinase	Eef2k	25435				Rattus norvegicus elongation factor-2 kinase mRNA, complete cds	2104702	U93849				1q35	Chromosome 1, NC_005100.4 (190780211..190839926)	ATP binding///calcium ion binding///calmodulin binding///calmodulin binding///elongation factor-2 kinase activity///elongation factor-2 kinase activity	cellular response to anoxia///cellular response to brain-derived neurotrophic factor stimulus///cellular response to cAMP///cellular response to calcium ion///cellular response to insulin stimulus///negative regulation of apoptotic process///positive regulation of dendritic spine morphogenesis///positive regulation of endocytosis///positive regulation of synapse assembly///protein autophosphoryla…	postsynaptic density	GO:0005524///GO:0005509///GO:0005516///GO:0005516///GO:0004686///GO:0004686	GO:0071454///GO:1990416///GO:0071320///GO:0071277///GO:0032869///GO:0043066///GO:0061003///GO:0045807///GO:0051965///GO:0046777///GO:0046777///GO:0031952///GO:0031952///GO:0002931///GO:1990637	GO:0014069
1387696_a_at	0.252	0.229	0.198	0.164	0.136	0.178	0.258	0.118	0.101	0.187	0.205	0.146	0.19	0.119	0.105	glycine receptor, alpha 2	Glra2	24397				R.norvegicus mRNA for inhibitory glycine receptor alpha 2A subunit	288344	X61159				Xq21	Chromosome X, NC_005120.4 (30612903..30831546, complement)	extracellular-glycine-gated chloride channel activity///extracellular-glycine-gated chloride channel activity///extracellular-glycine-gated chloride channel activity///contributes_to glycine binding///glycine binding///glycine binding///glycine-gated chloride ion channel activity///metal ion binding///transmitter-gated ion channel activity	cellular response to amino acid stimulus///cellular response to ethanol///cellular response to zinc ion///chloride transmembrane transport///chloride transmembrane transport///ion transmembrane transport///neuropeptide signaling pathway///neuropeptide signaling pathway///neuropeptide signaling pathway///response to amino acid///spinal cord development///synapse assembly///synaptic transmission, g…	cell junction///cell projection///chloride channel complex///integral component of plasma membrane///integral component of plasma membrane///postsynaptic membrane	GO:0016934///GO:0016934///GO:0016934///contributes_to GO:0016594///GO:0016594///GO:0016594///GO:0022852///GO:0046872///GO:0022824	GO:0071230///GO:0071361///GO:0071294///GO:1902476///GO:1902476///GO:0034220///GO:0007218///GO:0007218///GO:0007218///GO:0043200///GO:0021510///GO:0007416///GO:0060012	GO:0030054///GO:0042995///GO:0034707///GO:0005887///GO:0005887///GO:0045211
1387710_at	1.598	0.632	0.373	0.28	0.176	0.316	0.35	0.409	0.344	0.316	0.223	0.377	0.425	0.39	0.357	oxytocin receptor	Oxtr	25342				Rattus norvegicus oxytocin receptor mRNA, complete cds	18654463	L81169				4q42	Chromosome 4, NC_005103.4 (144401098..144417598, complement)	oxytocin receptor activity///peptide hormone binding///protein binding///vasopressin receptor activity	ERK1 and ERK2 cascade///G-protein coupled receptor signaling pathway///cellular response to hormone stimulus///digestive tract development///eating behavior///estrous cycle///female pregnancy///heart development///lactation///maternal behavior///maternal process involved in parturition///memory///negative regulation of gastric acid secretion///positive regulation of blood pressure///positive regu…	apical plasma membrane///cell-cell adherens junction///integral component of plasma membrane///intracellular///microvillus	GO:0004990///GO:0017046///GO:0005515///GO:0005000	GO:0070371///GO:0007186///GO:0032870///GO:0048565///GO:0042755///GO:0044849///GO:0007565///GO:0007507///GO:0007595///GO:0042711///GO:0060137///GO:0007613///GO:0060455///GO:0045777///GO:0045777///GO:0007204///GO:0010701///GO:0060406///GO:0051965///GO:0032230///GO:0051968///GO:0070474///GO:0045907///GO:0044058///GO:0001992///GO:0001975///GO:0034059///GO:0042220///GO:0034097///GO:0042493///GO:003235…	GO:0016324///GO:0005913///GO:0005887///GO:0005622///GO:0005902
1387720_at	1.449	1	1.151	0.897	1.396	0.994	1.765	0.917	0.982	1.195	0.678	0.967	0.713	1.11	1.375	calsyntenin 2	Clstn2	171394				Rattus norvegicus calsyntenin 2 (Clstn2), mRNA	19705482	NM_134377				8q31	Chromosome 8, NC_005107.4 (105322577..106036695, complement)	calcium ion binding	chemical synaptic transmission///homophilic cell adhesion via plasma membrane adhesion molecules///positive regulation of synapse assembly///positive regulation of synapse assembly///positive regulation of synaptic transmission///positive regulation of synaptic transmission	Golgi membrane///cell surface///cell surface///endoplasmic reticulum membrane///integral component of membrane///postsynaptic density///postsynaptic membrane///postsynaptic membrane///postsynaptic membrane	GO:0005509	GO:0007268///GO:0007156///GO:0051965///GO:0051965///GO:0050806///GO:0050806	GO:0000139///GO:0009986///GO:0009986///GO:0005789///GO:0016021///GO:0014069///GO:0045211///GO:0045211///GO:0045211
1387875_at	0.769	1	0.854	0.997	0.747	0.906	0.894	1.081	1.038	1.079	0.953	1.238	1.126	1.224	1.196	protein tyrosine kinase 2	Ptk2	25614				UI-R-DK0-cec-c-07-0-UI.s1 UI-R-DK0 Rattus norvegicus cDNA clone UI-R-DK0-cec-c-07-0-UI 3-, mRNA sequence	14957603	BI294798				7q34	Chromosome 7, NC_005106.4 (114436419..114611334, complement)	ATP binding///JUN kinase binding///JUN kinase binding///SH2 domain binding///SH2 domain binding///actin binding///actin binding///identical protein binding///integrin binding///non-membrane spanning protein tyrosine kinase activity///non-membrane spanning protein tyrosine kinase activity///non-membrane spanning protein tyrosine kinase activity///non-membrane spanning protein tyrosine kinase activ…	JNK cascade///MAPK cascade///angiogenesis///angiogenesis///angiogenesis///blood vessel development///cellular chloride ion homeostasis///cellular response to transforming growth factor beta stimulus///central nervous system neuron axonogenesis///central nervous system neuron axonogenesis///cytoskeleton organization///endothelial cell migration///endothelial cell migration///ephrin receptor signal…	apical plasma membrane///apical plasma membrane///apical plasma membrane///basolateral plasma membrane///cytoplasm///cytoskeleton///cytosol///cytosol///cytosol///extrinsic component of cytoplasmic side of plasma membrane///focal adhesion///focal adhesion///focal adhesion///focal adhesion///intercalated disc///lamellipodium///lamellipodium///microtubule organizing center///nuclear body///nucleolus…	GO:0005524///GO:0008432///GO:0008432///GO:0042169///GO:0042169///GO:0003779///GO:0003779///GO:0042802///GO:0005178///GO:0004715///GO:0004715///GO:0004715///GO:0004715///GO:0043548///GO:0005515///GO:0032403///GO:0019901///GO:0004713///GO:0004713///GO:0004713///GO:0004871	GO:0007254///GO:0000165///GO:0001525///GO:0001525///GO:0001525///GO:0001568///GO:0030644///GO:0071560///GO:0021955///GO:0021955///GO:0007010///GO:0043542///GO:0043542///GO:0048013///GO:0048013///GO:0048013///GO:0007173///GO:0040023///GO:0040023///GO:0030198///GO:0030198///GO:0045444///GO:0060396///GO:0060396///GO:0045087///GO:0007229///GO:0007229///GO:0007229///GO:0000226///GO:0000226///GO:200081…	GO:0016324///GO:0016324///GO:0016324///GO:0016323///GO:0005737///GO:0005856///GO:0005829///GO:0005829///GO:0005829///GO:0031234///GO:0005925///GO:0005925///GO:0005925///GO:0005925///GO:0014704///GO:0030027///GO:0030027///GO:0005815///GO:0016604///GO:0005730///GO:0005634///GO:0005634///GO:0005634///GO:0048471///GO:0005886///GO:0042383///GO:0001725///GO:0001725
1388061_a_at	0.0715	0.372	0.0753	0.068	0.232	0.141	0.066	0.155	0.838	0.099	0.131	0.104	0.107	0.0788	0.439	Eph receptor A7	Epha7	171287				Rattus norvegicus tyrosine kinase receptor Ehk-3, truncated form, mRNA, complete cds	755569	U21955				5q21	Chromosome 5, NC_005104.4 (43602745..43761198)	ATP binding///GPI-linked ephrin receptor activity///GPI-linked ephrin receptor activity///axon guidance receptor activity///axon guidance receptor activity///chemorepellent activity///chemorepellent activity///ephrin receptor activity///ephrin receptor binding///protein binding///protein tyrosine kinase activity	apoptotic process///brain development///brain development///branching morphogenesis of a nerve///branching morphogenesis of a nerve///ephrin receptor signaling pathway///ephrin receptor signaling pathway///negative chemotaxis///negative regulation of collateral sprouting///negative regulation of collateral sprouting///negative regulation of synapse assembly///negative regulation of synapse assemb…	dendrite///integral component of plasma membrane///neuromuscular junction///neuronal cell body///postsynaptic membrane	GO:0005524///GO:0005004///GO:0005004///GO:0008046///GO:0008046///GO:0045499///GO:0045499///GO:0005003///GO:0046875///GO:0005515///GO:0004713	GO:0006915///GO:0007420///GO:0007420///GO:0048755///GO:0048755///GO:0048013///GO:0048013///GO:0050919///GO:0048671///GO:0048671///GO:0051964///GO:0051964///GO:0072178///GO:0072178///GO:0018108///GO:0016310///GO:0043065///GO:0043525///GO:0043525///GO:0001934///GO:0001934///GO:0070372///GO:0070372///GO:0022407///GO:0022407///GO:0043281///GO:0043281///GO:0050730///GO:0050730///GO:0031952///GO:003195…	GO:0030425///GO:0005887///GO:0031594///GO:0043025///GO:0045211
1388245_a_at	1.643	1.163	1.478	0.647	1	1.201	1.294	0.917	0.75	0.692	1	0.933	1.138	1.316	0.43	neuregulin 1	Nrg1	112400				Rattus norvegicus clone ndf04 neu differentiation factor mRNA, partial cds	408380	U02315				16q12.3	Chromosome 16, NC_005115.4 (62969988..64057434)	ErbB-2 class receptor binding///ErbB-2 class receptor binding///ErbB-3 class receptor binding///ErbB-3 class receptor binding///ErbB-3 class receptor binding///chemorepellent activity///chemorepellent activity///growth factor activity///growth factor activity///integrin binding///integrin binding///molecular_function///protein tyrosine kinase activator activity///protein tyrosine kinase activator…	ERBB signaling pathway///ERBB signaling pathway///ERBB signaling pathway///MAPK cascade///MAPK cascade///activation of MAPK activity///activation of MAPK activity///activation of protein kinase B activity///activation of protein kinase B activity///activation of transmembrane receptor protein tyrosine kinase activity///activation of transmembrane receptor protein tyrosine kinase activity///activa…	apical plasma membrane///apical plasma membrane///axolemma///axolemma///axon///cell body///cell body///cytoplasm///cytoplasm///dendrite///dendrite///external side of plasma membrane///external side of plasma membrane///extracellular region///extracellular space///extracellular space///extracellular space///integral component of membrane///integral component of plasma membrane///integral component…	GO:0005176///GO:0005176///GO:0043125///GO:0043125///GO:0043125///GO:0045499///GO:0045499///GO:0008083///GO:0008083///GO:0005178///GO:0005178///GO:0003674///GO:0030296///GO:0030296///GO:0030296///GO:0005102///GO:0005102///GO:0030971///GO:0003712///GO:0003712	GO:0038127///GO:0038127///GO:0038127///GO:0000165///GO:0000165///GO:0000187///GO:0000187///GO:0032148///GO:0032148///GO:0007171///GO:0007171///GO:0007171///GO:0048513///GO:0008366///GO:0008366///GO:0007420///GO:0003161///GO:0003161///GO:0060379///GO:0060379///GO:0048738///GO:0016477///GO:0000902///GO:0000902///GO:0008283///GO:0008283///GO:0043624///GO:0043624///GO:0021842///GO:0021842///GO:006095…	GO:0016324///GO:0016324///GO:0030673///GO:0030673///GO:0030424///GO:0044297///GO:0044297///GO:0005737///GO:0005737///GO:0030425///GO:0030425///GO:0009897///GO:0009897///GO:0005576///GO:0005615///GO:0005615///GO:0005615///GO:0016021///GO:0005887///GO:0005887///GO:0005622///GO:0031594///GO:0031594///GO:0005634///GO:0005634///GO:0005886///GO:0005886///GO:0045202///GO:0045202
1388258_at	0.974	1.604	1.109	0.886	1.234	1.524	0.987	0.957	0.88	0.95	1.279	1	1.186	0.8	1.01	neuregulin 1	Nrg1	112400				Rattus norvegicus SMDF neuregulin beta 3 (Nrg1) mRNA, partial cds, alternatively spliced	11066047	AF194443				16q12.3	Chromosome 16, NC_005115.4 (62969988..64057434)	ErbB-2 class receptor binding///ErbB-2 class receptor binding///ErbB-3 class receptor binding///ErbB-3 class receptor binding///ErbB-3 class receptor binding///chemorepellent activity///chemorepellent activity///growth factor activity///growth factor activity///integrin binding///integrin binding///molecular_function///protein tyrosine kinase activator activity///protein tyrosine kinase activator…	ERBB signaling pathway///ERBB signaling pathway///ERBB signaling pathway///MAPK cascade///MAPK cascade///activation of MAPK activity///activation of MAPK activity///activation of protein kinase B activity///activation of protein kinase B activity///activation of transmembrane receptor protein tyrosine kinase activity///activation of transmembrane receptor protein tyrosine kinase activity///activa…	apical plasma membrane///apical plasma membrane///axolemma///axolemma///axon///cell body///cell body///cytoplasm///cytoplasm///dendrite///dendrite///external side of plasma membrane///external side of plasma membrane///extracellular region///extracellular space///extracellular space///extracellular space///integral component of membrane///integral component of plasma membrane///integral component…	GO:0005176///GO:0005176///GO:0043125///GO:0043125///GO:0043125///GO:0045499///GO:0045499///GO:0008083///GO:0008083///GO:0005178///GO:0005178///GO:0003674///GO:0030296///GO:0030296///GO:0030296///GO:0005102///GO:0005102///GO:0030971///GO:0003712///GO:0003712	GO:0038127///GO:0038127///GO:0038127///GO:0000165///GO:0000165///GO:0000187///GO:0000187///GO:0032148///GO:0032148///GO:0007171///GO:0007171///GO:0007171///GO:0048513///GO:0008366///GO:0008366///GO:0007420///GO:0003161///GO:0003161///GO:0060379///GO:0060379///GO:0048738///GO:0016477///GO:0000902///GO:0000902///GO:0008283///GO:0008283///GO:0043624///GO:0043624///GO:0021842///GO:0021842///GO:006095…	GO:0016324///GO:0016324///GO:0030673///GO:0030673///GO:0030424///GO:0044297///GO:0044297///GO:0005737///GO:0005737///GO:0030425///GO:0030425///GO:0009897///GO:0009897///GO:0005576///GO:0005615///GO:0005615///GO:0005615///GO:0016021///GO:0005887///GO:0005887///GO:0005622///GO:0031594///GO:0031594///GO:0005634///GO:0005634///GO:0005886///GO:0005886///GO:0045202///GO:0045202
1389088_at	1.064	1.219	0.874	1.127	1.043	0.651	0.89	0.873	1.133	0.949	0.863	0.79	1	1.034	1.122	activity-dependent neuroprotector homeobox	Adnp	64622				EST251732 Normalized rat embryo, Bento Soares Rattus sp. cDNA clone REMDO40 3- end, mRNA sequence	4609077	AI600029				3q42	Chromosome 3, NC_005102.4 (164937188..164964819, complement)	DNA binding///beta-tubulin binding///chromatin binding///chromatin binding///copper ion binding///peptide binding	activation of protein kinase activity///cellular response to extracellular stimulus///estrous cycle///negative regulation of gene expression///negative regulation of neuron apoptotic process///negative regulation of neuron apoptotic process///negative regulation of protein binding///negative regulation of synaptic transmission///nitric oxide homeostasis///positive regulation of axon extension///p…	axon///cytoplasm///dendrite///extracellular space///extracellular space///neuronal cell body///nucleus	GO:0003677///GO:0048487///GO:0003682///GO:0003682///GO:0005507///GO:0042277	GO:0032147///GO:0031668///GO:0044849///GO:0010629///GO:0043524///GO:0043524///GO:0032091///GO:0050805///GO:0033484///GO:0045773///GO:0030828///GO:0010976///GO:0050731///GO:0051965///GO:0010835///GO:0006355///GO:0009743///GO:0010035///GO:0007614///GO:0006351	GO:0030424///GO:0005737///GO:0030425///GO:0005615///GO:0005615///GO:0043025///GO:0005634
1389341_at	0.769	1.045	1.142	1	1.09	0.961	0.966	1.149	0.897	0.682	1.622	1.147	1.16	0.103	0.94	plexin D1	Plxnd1	312652				EST211537 Normalized rat brain, Bento Soares Rattus sp. cDNA clone RBRCB08 3- end, mRNA sequence	4134070	AI102248				4q42	Chromosome 4, NC_005103.4 (147854309..147894173, complement)	protein domain specific binding///protein domain specific binding///semaphorin receptor activity///semaphorin receptor activity	angiogenesis///aorta development///aorta development///branchiomotor neuron axon guidance///cardiac septum development///cardiac septum development///coronary vasculature development///coronary vasculature development///dichotomous subdivision of terminal units involved in salivary gland branching///dichotomous subdivision of terminal units involved in salivary gland branching///endothelial cell …	integral component of plasma membrane///integral component of plasma membrane///lamellipodium///lamellipodium///semaphorin receptor complex	GO:0019904///GO:0019904///GO:0017154///GO:0017154	GO:0001525///GO:0035904///GO:0035904///GO:0021785///GO:0003279///GO:0003279///GO:0060976///GO:0060976///GO:0060666///GO:0060666///GO:0043542///GO:0043542///GO:0003151///GO:0003151///GO:0001569///GO:0001569///GO:0032092///GO:0032092///GO:0045765///GO:0045765///GO:0048841///GO:0030334///GO:0030334///GO:0071526///GO:1902287///GO:0007416///GO:0007416	GO:0005887///GO:0005887///GO:0030027///GO:0030027///GO:0002116
1389346_at	1.217	1.199	1.134	1.273	1	1.146	1.082	0.987	0.998	0.968	1.223	0.904	0.97	0.997	0.95	activity-dependent neuroprotector homeobox	Adnp	64622				UI-R-CW0-bwf-d-06-0-UI.s1 UI-R-CW0 Rattus norvegicus cDNA clone UI-R-CW0-bwf-d-06-0-UI 3-, mRNA sequence	14884775	BI274136				3q42	Chromosome 3, NC_005102.4 (164937188..164964819, complement)	DNA binding///beta-tubulin binding///chromatin binding///chromatin binding///copper ion binding///peptide binding	activation of protein kinase activity///cellular response to extracellular stimulus///estrous cycle///negative regulation of gene expression///negative regulation of neuron apoptotic process///negative regulation of neuron apoptotic process///negative regulation of protein binding///negative regulation of synaptic transmission///nitric oxide homeostasis///positive regulation of axon extension///p…	axon///cytoplasm///dendrite///extracellular space///extracellular space///neuronal cell body///nucleus	GO:0003677///GO:0048487///GO:0003682///GO:0003682///GO:0005507///GO:0042277	GO:0032147///GO:0031668///GO:0044849///GO:0010629///GO:0043524///GO:0043524///GO:0032091///GO:0050805///GO:0033484///GO:0045773///GO:0030828///GO:0010976///GO:0050731///GO:0051965///GO:0010835///GO:0006355///GO:0009743///GO:0010035///GO:0007614///GO:0006351	GO:0030424///GO:0005737///GO:0030425///GO:0005615///GO:0005615///GO:0043025///GO:0005634
1389585_at	1.131	1.137	0.936	1.061	1	0.963	1.095	1.165	0.812	0.837	0.945	0.931	1.152	1.214	0.844	nectin cell adhesion molecule 1	Nectin1	192183				UI-R-CU0-bvd-f-02-0-UI.s1 UI-R-CU0 Rattus norvegicus cDNA clone UI-R-CU0-bvd-f-02-0-UI 3-, mRNA sequence	13301982	BG377510				8q22	Chromosome 8, NC_005107.4 (48094233..48157315)	carbohydrate binding///cell adhesion molecule binding///cell adhesion molecule binding///protein binding///protein heterodimerization activity///protein homodimerization activity///protein homodimerization activity///receptor activity///receptor activity///receptor binding///virion binding	axon guidance///camera-type eye morphogenesis///cell recognition///desmosome organization///desmosome organization///enamel mineralization///enamel mineralization///heterophilic cell-cell adhesion via plasma membrane cell adhesion molecules///heterophilic cell-cell adhesion via plasma membrane cell adhesion molecules///homophilic cell adhesion via plasma membrane adhesion molecules///homophilic c…	apical junction complex///axon///colocalizes_with catenin complex///cell-cell adherens junction///cell-cell adherens junction///cell-cell contact zone///growth cone membrane///integral component of plasma membrane///intracellular membrane-bounded organelle///neuron projection///plasma membrane///synapse	GO:0030246///GO:0050839///GO:0050839///GO:0005515///GO:0046982///GO:0042803///GO:0042803///GO:0004872///GO:0004872///GO:0005102///GO:0046790	GO:0007411///GO:0048593///GO:0008037///GO:0002934///GO:0002934///GO:0070166///GO:0070166///GO:0007157///GO:0007157///GO:0007156///GO:0007156///GO:0006826///GO:0006826///GO:0002089///GO:0002089///GO:1902414///GO:0051963///GO:0060041///GO:0060041///GO:0016337///GO:0016337///GO:0046718	GO:0043296///GO:0030424///colocalizes_with GO:0016342///GO:0005913///GO:0005913///GO:0044291///GO:0032584///GO:0005887///GO:0043231///GO:0043005///GO:0005886///GO:0045202
1389660_at	1.086	0.868	1.077	0.89	0.702	1.474	0.876	0.951	1	0.94	1.49	1.183	1.286	0.787	1.137	adhesion molecule with Ig like domain 3	Amigo3	316003				UI-R-C4-alz-h-06-0-UI.s1 UI-R-C4 Rattus norvegicus cDNA clone UI-R-C4-alz-h-06-0-UI 3-, mRNA sequence	8487029	BE096098				8q32	Chromosome 8, NC_005107.4 (116830773..116832299)	protein binding	heterophilic cell-cell adhesion via plasma membrane cell adhesion molecules///nervous system development///positive regulation of synapse assembly	integral component of membrane	GO:0005515	GO:0007157///GO:0007399///GO:0051965	GO:0016021
1389900_at	0.274	0.557	0.641	1	0.594	0.435	1.372	1.507	1.215	0.274	1.159	2.13	1.245	1.428	0.799	glutamate ionotropic receptor NMDA type subunit 1	Grin1	24408				UI-R-CA0-bgz-f-02-0-UI.s1 UI-R-CA0 Rattus norvegicus cDNA clone UI-R-CA0-bgz-f-02-0-UI 3-, mRNA sequence	11378979	BF394115				3p13	Chromosome 3, NC_005102.4 (2507745..2534669, complement)	NMDA glutamate receptor activity///NMDA glutamate receptor activity///NMDA glutamate receptor activity///NMDA glutamate receptor activity///NMDA glutamate receptor activity///contributes_to NMDA glutamate receptor activity///NMDA glutamate receptor activity///calcium channel activity///calcium channel activity///contributes_to calcium channel activity///calcium ion binding///calcium ion binding//…	adult locomotory behavior///adult locomotory behavior///associative learning///calcium ion homeostasis///calcium ion transmembrane transport///calcium ion transport///cation transport///cellular calcium ion homeostasis///cellular calcium ion homeostasis///cellular response to manganese ion///cerebral cortex development///cerebral cortex development///conditioned taste aversion///conditioned taste…	NMDA selective glutamate receptor complex///NMDA selective glutamate receptor complex///NMDA selective glutamate receptor complex///NMDA selective glutamate receptor complex///cell junction///cell surface///cell surface///cytoplasm///dendrite///dendrite membrane///dendritic branch///dendritic spine///dendritic spine///dendritic spine///endoplasmic reticulum///endoplasmic reticulum///excitatory sy…	GO:0004972///GO:0004972///GO:0004972///GO:0004972///GO:0004972///contributes_to GO:0004972///GO:0004972///GO:0005262///GO:0005262///contributes_to GO:0005262///GO:0005509///GO:0005509///GO:0005516///GO:0005516///GO:0005261///GO:0019899///GO:0005234///GO:0016595///GO:0016595///GO:0016595///GO:0035254///GO:0016594///GO:0016594///GO:0016594///GO:0004970///GO:0004970///GO:0042165///GO:0005515///GO:00…	GO:0008344///GO:0008344///GO:0008306///GO:0055074///GO:0070588///GO:0006816///GO:0006812///GO:0006874///GO:0006874///GO:0071287///GO:0021987///GO:0021987///GO:0001661///GO:0001661///GO:0060079///GO:0060079///GO:0034220///GO:0035235///GO:0035235///GO:0035235///GO:0007612///GO:0007611///GO:0007611///GO:0007616///GO:0007616///GO:0060179///GO:0060179///GO:0007613///GO:0043524///GO:0043524///GO:005090…	GO:0017146///GO:0017146///GO:0017146///GO:0017146///GO:0030054///GO:0009986///GO:0009986///GO:0005737///GO:0030425///GO:0032590///GO:0044307///GO:0043197///GO:0043197///GO:0043197///GO:0005783///GO:0005783///GO:0060076///GO:0005887///GO:0016020///GO:0043025///GO:0014069///GO:0014069///GO:0014069///GO:0045211///GO:0045211///GO:0045202///GO:0045202///GO:0043083///GO:0008021///GO:0008021///GO:0043195
1389999_at	0.798	0.965	1.181	1.602	1.667	0.943	0.764	0.818	1	0.846	1.274	1.048	1.09	0.795	1.082	eukaryotic elongation factor-2 kinase	Eef2k	25435	Eukaryotic elongation factor-2 kinase	Eef2k	Rn.10958	UI-R-DK0-cfg-d-07-0-UI.s1 UI-R-DK0 Rattus norvegicus cDNA clone UI-R-DK0-cfg-d-07-0-UI 3-, mRNA sequence	14946913	BI289392				1q35	Chromosome 1, NC_005100.4 (190780211..190839926)	ATP binding///calcium ion binding///calmodulin binding///calmodulin binding///elongation factor-2 kinase activity///elongation factor-2 kinase activity	cellular response to anoxia///cellular response to brain-derived neurotrophic factor stimulus///cellular response to cAMP///cellular response to calcium ion///cellular response to insulin stimulus///negative regulation of apoptotic process///positive regulation of dendritic spine morphogenesis///positive regulation of endocytosis///positive regulation of synapse assembly///protein autophosphoryla…	postsynaptic density	GO:0005524///GO:0005509///GO:0005516///GO:0005516///GO:0004686///GO:0004686	GO:0071454///GO:1990416///GO:0071320///GO:0071277///GO:0032869///GO:0043066///GO:0061003///GO:0045807///GO:0051965///GO:0046777///GO:0046777///GO:0031952///GO:0031952///GO:0002931///GO:1990637	GO:0014069
1390213_at	1.08	1.136	1.135	0.864	0.876	0.895	1.39	1.178	1	1.009	0.836	0.97	0.934	1.141	0.922	methyl CpG binding protein 2	Mecp2	29386				UI-R-BS2-bde-c-06-0-UI.s1 UI-R-BS2 Rattus norvegicus cDNA clone UI-R-BS2-bde-c-06-0-UI 3-, mRNA sequence	11373587	BF388763					Chromosome X, NC_005120.4 (156650389..156713813)	DNA binding///chromatin DNA binding///chromatin binding///chromatin binding///double-stranded methylated DNA binding///double-stranded methylated DNA binding///double-stranded methylated DNA binding///enzyme binding///four-way junction DNA binding///histone deacetylase binding///histone deacetylase binding///mRNA binding///mRNA binding///methyl-CpG binding///methyl-CpG binding///methyl-CpG bindin…	adult locomotory behavior///adult locomotory behavior///behavioral fear response///behavioral fear response///brain development///cardiolipin metabolic process///cardiolipin metabolic process///catecholamine secretion///catecholamine secretion///cellular biogenic amine metabolic process///cellular biogenic amine metabolic process///cerebellum development///cerebellum development///chemical synapt…	cytoplasm///cytosol///cytosol///cytosol///extracellular space///extracellular space///heterochromatin///heterochromatin///heterochromatin///colocalizes_with heterochromatin///mitochondrion///nuclear chromatin///nucleus///nucleus///nucleus///postsynapse///protein complex	GO:0003677///GO:0031490///GO:0003682///GO:0003682///GO:0010385///GO:0010385///GO:0010385///GO:0019899///GO:0000400///GO:0042826///GO:0042826///GO:0003729///GO:0003729///GO:0008327///GO:0008327///GO:0008327///GO:0044822///GO:0047485///GO:0047485///GO:0005515///GO:0019904///GO:0019904///GO:0035197///GO:0035197///GO:0003700///GO:0003700///GO:0008134///GO:0008134///GO:0045322	GO:0008344///GO:0008344///GO:0001662///GO:0001662///GO:0007420///GO:0032048///GO:0032048///GO:0050432///GO:0050432///GO:0006576///GO:0006576///GO:0021549///GO:0021549///GO:0007268///GO:0006342///GO:0006342///GO:0016358///GO:0016358///GO:0060079///GO:0060079///GO:0008211///GO:0008211///GO:0006541///GO:0006541///GO:0007507///GO:0016573///GO:0016573///GO:0016571///GO:0016571///GO:0006020///GO:000602…	GO:0005737///GO:0005829///GO:0005829///GO:0005829///GO:0005615///GO:0005615///GO:0000792///GO:0000792///GO:0000792///colocalizes_with GO:0000792///GO:0005739///GO:0000790///GO:0005634///GO:0005634///GO:0005634///GO:0098794///GO:0043234
1390306_at	1.042	0.867	1.105	1.421	1.39	1.025	0.793	0.882	0.941	1.054	1.135	0.889	0.929	1	0.963	fibronectin leucine rich transmembrane protein 2	Flrt2	299236				UI-R-BS0-amj-g-06-0-UI.s1 UI-R-BS0 Rattus norvegicus cDNA clone UI-R-BS0-amj-g-06-0-UI 3-, mRNA sequence	7174323	AW531909				6q31-q32	Chromosome 6, NC_005105.4 (119518455..119613534)	chemorepellent activity///chemorepellent activity///fibroblast growth factor receptor binding///fibroblast growth factor receptor binding///protein kinase inhibitor activity	axon guidance///axon guidance///basement membrane organization///basement membrane organization///cell adhesion involved in heart morphogenesis///cell adhesion involved in heart morphogenesis///cytokine-mediated signaling pathway///fibroblast growth factor receptor signaling pathway///fibroblast growth factor receptor signaling pathway///heart morphogenesis///heart morphogenesis///negative chemot…	cell-cell junction///cell-cell junction///cytoplasm///endoplasmic reticulum membrane///extracellular exosome///extracellular exosome///extracellular space///extracellular space///focal adhesion///colocalizes_with focal adhesion///colocalizes_with focal adhesion///integral component of plasma membrane///integral component of plasma membrane///neuron projection///organelle membrane///proteinaceous …	GO:0045499///GO:0045499///GO:0005104///GO:0005104///GO:0004860	GO:0007411///GO:0007411///GO:0071711///GO:0071711///GO:0061343///GO:0061343///GO:0019221///GO:0008543///GO:0008543///GO:0003007///GO:0003007///GO:0050919///GO:0046426///GO:0006469///GO:0051965///GO:0051965///GO:2001222///GO:2001222	GO:0005911///GO:0005911///GO:0005737///GO:0005789///GO:0070062///GO:0070062///GO:0005615///GO:0005615///GO:0005925///colocalizes_with GO:0005925///colocalizes_with GO:0005925///GO:0005887///GO:0005887///GO:0043005///GO:0031090///GO:0005578///GO:0045202
1390397_at	1.342	1.069	1.097	1	0.948	1.042	0.764	0.828	0.973	1.009	0.629	1.072	0.716	1.174	0.901	synapse differentiation inducing 1	Syndig1	362235				UI-R-BT1-bnx-c-11-0-UI.s1 UI-R-BT1 Rattus norvegicus cDNA clone UI-R-BT1-bnx-c-11-0-UI 3-, mRNA sequence	11401141	BF413152				3q41	Chromosome 3, NC_005102.4 (145032177..145199196)	glutamate receptor binding///glutamate receptor binding///molecular_function///protein homodimerization activity///protein homodimerization activity	biological_process///intracellular protein transport///intracellular protein transport///positive regulation of synapse assembly///positive regulation of synapse assembly///synaptic vesicle clustering	NOT Golgi membrane///cell body///cell junction///cellular_component///dendritic shaft///dendritic spine///early endosome membrane///early endosome membrane///excitatory synapse///integral component of plasma membrane///integral component of plasma membrane///postsynaptic density///postsynaptic density///postsynaptic membrane///presynapse	GO:0035254///GO:0035254///GO:0003674///GO:0042803///GO:0042803	GO:0008150///GO:0006886///GO:0006886///GO:0051965///GO:0051965///GO:0097091	NOT GO:0000139///GO:0044297///GO:0030054///GO:0005575///GO:0043198///GO:0043197///GO:0031901///GO:0031901///GO:0060076///GO:0005887///GO:0005887///GO:0014069///GO:0014069///GO:0045211///GO:0098793
1390558_at	0.803	1.05	1	1.168	1.097	0.668	0.937	1.095	1.022	1.106	0.703	0.839	1.032	0.925	0.766	staufen double-stranded RNA binding protein 2	Stau2	171500				UI-R-C0-jb-e-05-0-UI.s1 UI-R-C0 Rattus norvegicus cDNA clone UI-R-C0-jb-e-05-0-UI 3-, mRNA sequence	4400080	AI502229				5q11	Chromosome 5, NC_005104.4 (2257910..2497429)	Hsp70 protein binding///RNA binding///double-stranded RNA binding///kinesin binding///mitogen-activated protein kinase binding///poly(A) RNA binding///protein binding///ribosome binding	cellular response to oxidative stress///eye morphogenesis///positive regulation of dendritic spine morphogenesis///positive regulation of long term synaptic depression///positive regulation of synapse assembly///regulation of actin cytoskeleton organization///regulation of filopodium assembly///regulation of gene expression///transport	axon///cytoplasm///cytoplasmic stress granule///dendrite///dendritic shaft///endoplasmic reticulum///membrane///messenger ribonucleoprotein complex///microtubule///neuronal cell body///nuclear membrane///nucleolus///nucleus	GO:0030544///GO:0003723///GO:0003725///GO:0019894///GO:0051019///GO:0044822///GO:0005515///GO:0043022	GO:0034599///GO:0048592///GO:0061003///GO:1900454///GO:0051965///GO:0032956///GO:0051489///GO:0010468///GO:0006810	GO:0030424///GO:0005737///GO:0010494///GO:0030425///GO:0043198///GO:0005783///GO:0016020///GO:1990124///GO:0005874///GO:0043025///GO:0031965///GO:0005730///GO:0005634
1390622_at	0.119	0.163	0.171	0.151	0.141	0.189	0.143	0.228	0.0938	0.5	0.0747	0.121	0.178	0.0676	0.145	cut-like homeobox 2	Cux2	288665				UI-R-BJ1-awc-b-02-0-UI.s1 UI-R-BJ1 Rattus norvegicus cDNA clone UI-R-BJ1-awc-b-02-0-UI 3-, mRNA sequence	8505254	BE113149				12q16	Chromosome 12, NC_005111.4 (40018937..40221067)	DNA binding///RNA polymerase II core promoter proximal region sequence-specific DNA binding///RNA polymerase II core promoter proximal region sequence-specific DNA binding///RNA polymerase II regulatory region sequence-specific DNA binding///sequence-specific DNA binding///transcriptional repressor activity, RNA polymerase II core promoter proximal region sequence-specific binding///transcription…	cellular response to organic substance///cellular response to organic substance///cognition///negative regulation of transcription from RNA polymerase II promoter///negative regulation of transcription from RNA polymerase II promoter///negative regulation of transcription, DNA-templated///positive regulation of dendrite morphogenesis///positive regulation of dendritic spine morphogenesis///positi…	extracellular exosome///extracellular exosome///nucleus///nucleus	GO:0003677///GO:0000978///GO:0000978///GO:0000977///GO:0043565///GO:0001078///GO:0001078	GO:0071310///GO:0071310///GO:0050890///GO:0000122///GO:0000122///GO:0045892///GO:0050775///GO:0061003///GO:0061003///GO:2000463///GO:2000463///GO:0010628///GO:0010628///GO:0051965///GO:0051965///GO:0007614///GO:0007614///GO:0006351	GO:0070062///GO:0070062///GO:0005634///GO:0005634
1390869_at	1.209	0.683	0.631	0.96	1.113	0.916	1.015	1.29	0.116	1.21	1.812	0.641	1.231	0.753	0.395	cerebellin 1 precursor	Cbln1	498922				EST350618 Rat gene index, normalized rat, norvegicus, Bento Soares Rattus norvegicus cDNA clone RGIFP64 5- end, mRNA sequence	8085107	AW919314				19p11	Chromosome 19, NC_005118.4 (20607507..20611316)	protein homodimerization activity///protein homodimerization activity	cerebellar granule cell differentiation///cerebellar granule cell differentiation///heterophilic cell-cell adhesion via plasma membrane cell adhesion molecules///heterophilic cell-cell adhesion via plasma membrane cell adhesion molecules///positive regulation of synapse assembly///positive regulation of synapse assembly///protein secretion///protein secretion	cell junction///extracellular region///postsynaptic membrane///synapse	GO:0042803///GO:0042803	GO:0021707///GO:0021707///GO:0007157///GO:0007157///GO:0051965///GO:0051965///GO:0009306///GO:0009306	GO:0030054///GO:0005576///GO:0045211///GO:0045202
1390899_at	1.022	1.37	1.188	0.841	1	0.829	0.746	1.04	1.172	0.817	0.324	0.561	0.29	1.232	1.385	leucine rich repeat transmembrane neuronal 1	LRRTM1	679668				UI-R-CA0-axr-c-08-0-UI.s1 UI-R-CA0 Rattus norvegicus cDNA clone UI-R-CA0-axr-c-08-0-UI 3-, mRNA sequence	8507374	BE115269				4q33	Chromosome 4, NC_005103.4 (108300931..108316373)	protein kinase inhibitor activity	cytokine-mediated signaling pathway///exploration behavior///exploration behavior///locomotory behavior///locomotory behavior///long-term synaptic potentiation///long-term synaptic potentiation///negative regulation of JAK-STAT cascade///negative regulation of protein kinase activity///negative regulation of receptor internalization///negative regulation of receptor internalization///positive reg…	axon///axon///cell junction///NOT cell surface///cytoplasm///endoplasmic reticulum///endoplasmic reticulum///excitatory synapse///growth cone///growth cone///integral component of membrane///postsynaptic membrane	GO:0004860	GO:0019221///GO:0035640///GO:0035640///GO:0007626///GO:0007626///GO:0060291///GO:0060291///GO:0046426///GO:0006469///GO:0002091///GO:0002091///GO:0051965///GO:0051965///GO:0035418///GO:0035418///GO:0050808///GO:0050808	GO:0030424///GO:0030424///GO:0030054///NOT GO:0009986///GO:0005737///GO:0005783///GO:0005783///GO:0060076///GO:0030426///GO:0030426///GO:0016021///GO:0045211
1391017_at	3.172	0.588	1.444	2.587	2.135	1.936	0.411	0.793	0.982	0.663	1.589	0.451	0.625	1	2.164	FERM, ARH/RhoGEF and pleckstrin domain protein 1	Farp1	306183				UI-R-C1-kv-a-03-0-UI.s1 UI-R-C1 Rattus norvegicus cDNA clone UI-R-C1-kv-a-03-0-UI 3-, mRNA sequence	3332267	AI058490				15q24-q25	Chromosome 15, NC_005114.4 (106376410..106625838)	Rac GTPase binding///Rac guanyl-nucleotide exchange factor activity///cytoskeletal protein binding	dendrite morphogenesis///negative regulation of phosphatase activity///positive regulation of GTPase activity///regulation of Rho protein signal transduction///synapse assembly	cell junction///cytoplasm///cytoskeleton///cytosol///dendrite///dendritic spine///extrinsic component of cytoplasmic side of plasma membrane///filopodium	GO:0048365///GO:0030676///GO:0008092	GO:0048813///GO:0010923///GO:0043547///GO:0035023///GO:0007416	GO:0030054///GO:0005737///GO:0005856///GO:0005829///GO:0030425///GO:0043197///GO:0031234///GO:0030175
1391019_at	0.726	0.0842	0.0604	0.677	0.472	0.396	0.252	0.121	0.72	0.106	0.649	0.22	0.696	0.744	0.587	SLIT and NTRK-like family, member 1	Slitrk1	306147				EST450289 Rat Gene Index, normalized rat, Rattus norvegicus cDNA Rattus norvegicus cDNA clone RGIFI39 3- sequence, mRNA sequence	11216768	BF285698				15q23	Chromosome 15, NC_005114.4 (93303382..93307420, complement)		adult behavior///adult behavior///axonogenesis///axonogenesis///homeostatic process///homeostatic process///multicellular organism growth///multicellular organism growth///nervous system development///positive regulation of synapse assembly///positive regulation of synapse assembly	integral component of membrane		GO:0030534///GO:0030534///GO:0007409///GO:0007409///GO:0042592///GO:0042592///GO:0035264///GO:0035264///GO:0007399///GO:0051965///GO:0051965	GO:0016021
1391619_at	0.983	1.174	1.41	0.751	1.02	0.957	0.848	1.083	0.793	0.696	1.063	0.901	1.205	1	1.057	basic helix-loop-helix domain containing, class B, 9	Bhlhb9	317407				UI-R-C2p-oc-c-01-0-UI.s1 UI-R-C2p Rattus norvegicus cDNA clone UI-R-C2p-oc-c-01-0-UI 3-, mRNA sequence	3638286	AI137509				Xq35	Chromosome X, NC_005120.4 (106360329..106393457)	protein homodimerization activity///protein homodimerization activity	learning or memory///learning or memory///negative regulation of neuron apoptotic process///negative regulation of neuron apoptotic process///positive regulation of dendritic spine morphogenesis///positive regulation of dendritic spine morphogenesis///positive regulation of neurogenesis///positive regulation of synapse assembly///positive regulation of synapse assembly	cytoplasm///extracellular exosome///extracellular exosome///nucleus	GO:0042803///GO:0042803	GO:0007611///GO:0007611///GO:0043524///GO:0043524///GO:0061003///GO:0061003///GO:0050769///GO:0051965///GO:0051965	GO:0005737///GO:0070062///GO:0070062///GO:0005634
1392063_at	0.457	1.405	0.891	0.846	0.757	1.09	1	1.523	0.835	0.808	0.567	1.078	1.388	1.389	1.324	PDZ and LIM domain 5	Pdlim5	64353	PDZ and LIM domain 5	Pdlim5	Rn.17933	UI-R-BT1-bkc-b-05-0-UI.s1 UI-R-BT1 Rattus norvegicus cDNA clone UI-R-BT1-bkc-b-05-0-UI 3-, mRNA sequence	11380744	BF395773				2q44	Chromosome 2, NC_005101.4 (247815214..247989203, complement)	actin binding///actinin binding///protein N-terminus binding///protein binding///protein kinase C binding///receptor signaling complex scaffold activity///zinc ion binding	cell growth involved in cardiac muscle cell development///heart development///regulation of dendritic spine morphogenesis///regulation of synapse assembly	Z disc///actin cytoskeleton///actin cytoskeleton///cell junction///cytosol///membrane///neuron projection///postsynaptic density///postsynaptic membrane	GO:0003779///GO:0042805///GO:0047485///GO:0005515///GO:0005080///GO:0030159///GO:0008270	GO:0061049///GO:0007507///GO:0061001///GO:0051963	GO:0030018///GO:0015629///GO:0015629///GO:0030054///GO:0005829///GO:0016020///GO:0043005///GO:0014069///GO:0045211
1392178_at	1.346	1.674	1.623	0.921	0.88	1.3	1.094	1.246	0.783	0.811	1	0.581	0.903	1.435	0.9	SLIT and NTRK-like family, member 1	Slitrk1	306147				UI-R-BO1-aso-g-12-0-UI.s1 UI-R-BO1 Rattus norvegicus cDNA clone UI-R-BO1-aso-g-12-0-UI 3-, mRNA sequence	8498611	BE106509				15q23	Chromosome 15, NC_005114.4 (93303382..93307420, complement)		adult behavior///adult behavior///axonogenesis///axonogenesis///homeostatic process///homeostatic process///multicellular organism growth///multicellular organism growth///nervous system development///positive regulation of synapse assembly///positive regulation of synapse assembly	integral component of membrane		GO:0030534///GO:0030534///GO:0007409///GO:0007409///GO:0042592///GO:0042592///GO:0035264///GO:0035264///GO:0007399///GO:0051965///GO:0051965	GO:0016021
1392215_at	0.577	0.707	2.617	0.461	0.622	0.591	0.541	0.797	0.624	0.53	0.51	0.706	0.61	0.684	0.445	Eph receptor B1	Ephb1	24338				UI-R-BS0-aoa-h-02-0-UI.s1 UI-R-BS0 Rattus norvegicus cDNA clone UI-R-BS0-aoa-h-02-0-UI 3-, mRNA sequence	7177481	AW535067				8q32	Chromosome 8, NC_005107.4 (110376954..110813000, complement)	ATP binding///axon guidance receptor activity///axon guidance receptor activity///protein complex binding///protein complex binding///protein tyrosine kinase activity///protein tyrosine kinase activity///transmembrane-ephrin receptor activity///transmembrane-ephrin receptor activity///transmembrane-ephrin receptor activity	angiogenesis///angiogenesis///angiogenesis///axon guidance///axon guidance///camera-type eye morphogenesis///camera-type eye morphogenesis///cell chemotaxis///cell chemotaxis///cell chemotaxis///cell-substrate adhesion///cell-substrate adhesion///cell-substrate adhesion///central nervous system projection neuron axonogenesis///central nervous system projection neuron axonogenesis///central nervou…	axon///axon///cytoplasm///dendrite///early endosome membrane///early endosome membrane///early endosome membrane///extracellular exosome///extracellular exosome///filopodium tip///filopodium tip///integral component of plasma membrane///integral component of plasma membrane///integral component of plasma membrane///membrane///membrane raft///membrane raft	GO:0005524///GO:0008046///GO:0008046///GO:0032403///GO:0032403///GO:0004713///GO:0004713///GO:0005005///GO:0005005///GO:0005005	GO:0001525///GO:0001525///GO:0001525///GO:0007411///GO:0007411///GO:0048593///GO:0048593///GO:0060326///GO:0060326///GO:0060326///GO:0031589///GO:0031589///GO:0031589///GO:0021952///GO:0021952///GO:0021952///GO:0021545///GO:0060996///GO:0060996///GO:0060997///GO:0060997///GO:0060997///GO:0050965///GO:0050965///GO:0048013///GO:0048013///GO:0048013///GO:0030010///GO:0030010///GO:0001771///GO:006135…	GO:0030424///GO:0030424///GO:0005737///GO:0030425///GO:0031901///GO:0031901///GO:0031901///GO:0070062///GO:0070062///GO:0032433///GO:0032433///GO:0005887///GO:0005887///GO:0005887///GO:0016020///GO:0045121///GO:0045121
1392456_at	0.956	0.0816	0.189	0.128	0.703	0.639	0.176	1.423	0.96	0.95	0.533	0.607	0.193	0.307	0.777	activity-dependent neuroprotector homeobox	Adnp	64622				UI-R-BJ1-avj-c-08-0-UI.s1 UI-R-BJ1 Rattus norvegicus cDNA clone UI-R-BJ1-avj-c-08-0-UI 3-, mRNA sequence	8504765	BE112660				3q42	Chromosome 3, NC_005102.4 (164937188..164964819, complement)	DNA binding///beta-tubulin binding///chromatin binding///chromatin binding///copper ion binding///peptide binding	activation of protein kinase activity///cellular response to extracellular stimulus///estrous cycle///negative regulation of gene expression///negative regulation of neuron apoptotic process///negative regulation of neuron apoptotic process///negative regulation of protein binding///negative regulation of synaptic transmission///nitric oxide homeostasis///positive regulation of axon extension///p…	axon///cytoplasm///dendrite///extracellular space///extracellular space///neuronal cell body///nucleus	GO:0003677///GO:0048487///GO:0003682///GO:0003682///GO:0005507///GO:0042277	GO:0032147///GO:0031668///GO:0044849///GO:0010629///GO:0043524///GO:0043524///GO:0032091///GO:0050805///GO:0033484///GO:0045773///GO:0030828///GO:0010976///GO:0050731///GO:0051965///GO:0010835///GO:0006355///GO:0009743///GO:0010035///GO:0007614///GO:0006351	GO:0030424///GO:0005737///GO:0030425///GO:0005615///GO:0005615///GO:0043025///GO:0005634
1393039_a_at	0.939	0.959	1.867	0.326	1.513	1.773	0.626	1.873	1.583	1.117	0.315	1	0.999	1.316	0.539	RAB17, member RAS oncogene family	Rab17	503269				UI-R-C3-th-c-02-0-UI.s1 UI-R-C3 Rattus norvegicus cDNA clone UI-R-C3-th-c-02-0-UI 3-, mRNA sequence	4465179	AI547691				9q36	Chromosome 9, NC_005108.4 (98118907..98131883, complement)	GDP binding///GDP binding///GTP binding///GTPase activity///GTPase activity	cilium assembly///cilium assembly///endocytic recycling///endocytic recycling///NOT endocytosis///establishment of melanosome localization///filopodium assembly///filopodium assembly///immunoglobulin transcytosis in epithelial cells mediated by polymeric immunoglobulin receptor///immunoglobulin transcytosis in epithelial cells mediated by polymeric immunoglobulin receptor///melanosome transport//…	apical plasma membrane///apical plasma membrane///basolateral plasma membrane///basolateral plasma membrane///dendrite///dendrite///NOT early endosome///endocytic vesicle///extracellular exosome///extracellular exosome///intracellular///melanosome///melanosome///neuronal cell body///neuronal cell body///recycling endosome///recycling endosome membrane///recycling endosome membrane	GO:0019003///GO:0019003///GO:0005525///GO:0003924///GO:0003924	GO:0042384///GO:0042384///GO:0032456///GO:0032456///NOT GO:0006897///GO:0032401///GO:0046847///GO:0046847///GO:0002415///GO:0002415///GO:0032402///GO:0032402///GO:0050773///GO:0050773///GO:0051489///GO:0051489///GO:0051963///GO:0051963///GO:0007264///GO:0045056	GO:0016324///GO:0016324///GO:0016323///GO:0016323///GO:0030425///GO:0030425///NOT GO:0005769///GO:0030139///GO:0070062///GO:0070062///GO:0005622///GO:0042470///GO:0042470///GO:0043025///GO:0043025///GO:0055037///GO:0055038///GO:0055038
1393319_a_at	0.847	0.389	0.506	0.219	0.373	0.398	0.665	0.0814	0.11	0.823	0.356	0.358	0.22	0.584	0.402	RAB17, member RAS oncogene family	Rab17	503269				EST293222 Normalized rat ovary, Bento Soares Rattus sp. cDNA clone RGIAZ70 5- end, mRNA sequence	6162830	AW142931				9q36	Chromosome 9, NC_005108.4 (98118907..98131883, complement)	GDP binding///GDP binding///GTP binding///GTPase activity///GTPase activity	cilium assembly///cilium assembly///endocytic recycling///endocytic recycling///NOT endocytosis///establishment of melanosome localization///filopodium assembly///filopodium assembly///immunoglobulin transcytosis in epithelial cells mediated by polymeric immunoglobulin receptor///immunoglobulin transcytosis in epithelial cells mediated by polymeric immunoglobulin receptor///melanosome transport//…	apical plasma membrane///apical plasma membrane///basolateral plasma membrane///basolateral plasma membrane///dendrite///dendrite///NOT early endosome///endocytic vesicle///extracellular exosome///extracellular exosome///intracellular///melanosome///melanosome///neuronal cell body///neuronal cell body///recycling endosome///recycling endosome membrane///recycling endosome membrane	GO:0019003///GO:0019003///GO:0005525///GO:0003924///GO:0003924	GO:0042384///GO:0042384///GO:0032456///GO:0032456///NOT GO:0006897///GO:0032401///GO:0046847///GO:0046847///GO:0002415///GO:0002415///GO:0032402///GO:0032402///GO:0050773///GO:0050773///GO:0051489///GO:0051489///GO:0051963///GO:0051963///GO:0007264///GO:0045056	GO:0016324///GO:0016324///GO:0016323///GO:0016323///GO:0030425///GO:0030425///NOT GO:0005769///GO:0030139///GO:0070062///GO:0070062///GO:0005622///GO:0042470///GO:0042470///GO:0043025///GO:0043025///GO:0055037///GO:0055038///GO:0055038
1393563_at	1.074	0.904	0.629	1.271	0.9	1.031	1.105	0.62	0.87	1.048	1.517	1.088	0.675	0.815	1	interleukin 1 receptor accessory protein	Il1rap	25466				UI-R-CA0-bfh-a-10-0-UI.s1 UI-R-CA0 Rattus norvegicus cDNA clone UI-R-CA0-bfh-a-10-0-UI 3-, mRNA sequence	11376770	BF391914				11q22	Chromosome 11, NC_005110.4 (77463242..77593207, complement)	interleukin-1 binding///interleukin-1 receptor activity///interleukin-1 receptor activity///interleukin-1 receptor binding///interleukin-1 receptor binding///interleukin-33 receptor activity///protein binding, bridging///protein tyrosine kinase binding///signal transducer activity	cytokine-mediated signaling pathway///cytokine-mediated signaling pathway///interleukin-2 biosynthetic process///interleukin-33-mediated signaling pathway///interleukin-4 secretion///positive regulation of NF-kappaB transcription factor activity///positive regulation of dendrite development///positive regulation of interleukin-13 production///positive regulation of interleukin-5 production///posi…	cytoplasm///integral component of membrane///membrane///protein complex	GO:0019966///GO:0004908///GO:0004908///GO:0005149///GO:0005149///GO:0002114///GO:0030674///GO:1990782///GO:0004871	GO:0019221///GO:0019221///GO:0042094///GO:0038172///GO:0072602///GO:0051092///GO:1900006///GO:0032736///GO:0032754///GO:2000778///GO:0051965	GO:0005737///GO:0016021///GO:0016020///GO:0043234
1393841_at	1.233	0.936	1.15	1	1.096	0.0959	0.771	0.217	0.726	1.155	0.566	0.884	1.21	1.089	1.16	leucine rich repeat and Ig domain containing 2	Lingo2	313156				UI-R-E0-cj-c-11-0-UI.s1 UI-R-E0 Rattus norvegicus cDNA clone UI-R-E0-cj-c-11-0-UI 3-, mRNA sequence	4229666	AA859317				5q22	Chromosome 5, NC_005104.4 (51466367..51638161, complement)		NOT axonogenesis///positive regulation of synapse assembly///positive regulation of synapse assembly	integral component of membrane		NOT GO:0007409///GO:0051965///GO:0051965	GO:0016021
1394253_at	0.45	0.394	1.322	0.263	1.35	1.058	0.335	1.733	1	0.479	0.821	1.513	0.265	1.82	1.101	eukaryotic elongation factor-2 kinase	Eef2k	25435	Eukaryotic elongation factor-2 kinase	Eef2k	Rn.10958	UI-R-E0-bv-a-02-0-UI.r1 UI-R-E0 Rattus norvegicus cDNA clone UI-R-E0-bv-a-02-0-UI 5-, mRNA sequence	11659643	BF549913				1q35	Chromosome 1, NC_005100.4 (190780211..190839926)	ATP binding///calcium ion binding///calmodulin binding///calmodulin binding///elongation factor-2 kinase activity///elongation factor-2 kinase activity	cellular response to anoxia///cellular response to brain-derived neurotrophic factor stimulus///cellular response to cAMP///cellular response to calcium ion///cellular response to insulin stimulus///negative regulation of apoptotic process///positive regulation of dendritic spine morphogenesis///positive regulation of endocytosis///positive regulation of synapse assembly///protein autophosphoryla…	postsynaptic density	GO:0005524///GO:0005509///GO:0005516///GO:0005516///GO:0004686///GO:0004686	GO:0071454///GO:1990416///GO:0071320///GO:0071277///GO:0032869///GO:0043066///GO:0061003///GO:0045807///GO:0051965///GO:0046777///GO:0046777///GO:0031952///GO:0031952///GO:0002931///GO:1990637	GO:0014069
1394338_x_at	1.283	0.703	1.209	1.1	0.842	1.478	1.172	1.12	0.801	0.474	1.592	1	0.526	0.215	0.783	protein tyrosine kinase 2	Ptk2	25614				EST454583 Rat Gene Index, normalized rat, Rattus norvegicus cDNA Rattus norvegicus cDNA clone RGIHM41 3- sequence, mRNA sequence	11221062	BF290004				7q34	Chromosome 7, NC_005106.4 (114436419..114611334, complement)	ATP binding///JUN kinase binding///JUN kinase binding///SH2 domain binding///SH2 domain binding///actin binding///actin binding///identical protein binding///integrin binding///non-membrane spanning protein tyrosine kinase activity///non-membrane spanning protein tyrosine kinase activity///non-membrane spanning protein tyrosine kinase activity///non-membrane spanning protein tyrosine kinase activ…	JNK cascade///MAPK cascade///angiogenesis///angiogenesis///angiogenesis///blood vessel development///cellular chloride ion homeostasis///cellular response to transforming growth factor beta stimulus///central nervous system neuron axonogenesis///central nervous system neuron axonogenesis///cytoskeleton organization///endothelial cell migration///endothelial cell migration///ephrin receptor signal…	apical plasma membrane///apical plasma membrane///apical plasma membrane///basolateral plasma membrane///cytoplasm///cytoskeleton///cytosol///cytosol///cytosol///extrinsic component of cytoplasmic side of plasma membrane///focal adhesion///focal adhesion///focal adhesion///focal adhesion///intercalated disc///lamellipodium///lamellipodium///microtubule organizing center///nuclear body///nucleolus…	GO:0005524///GO:0008432///GO:0008432///GO:0042169///GO:0042169///GO:0003779///GO:0003779///GO:0042802///GO:0005178///GO:0004715///GO:0004715///GO:0004715///GO:0004715///GO:0043548///GO:0005515///GO:0032403///GO:0019901///GO:0004713///GO:0004713///GO:0004713///GO:0004871	GO:0007254///GO:0000165///GO:0001525///GO:0001525///GO:0001525///GO:0001568///GO:0030644///GO:0071560///GO:0021955///GO:0021955///GO:0007010///GO:0043542///GO:0043542///GO:0048013///GO:0048013///GO:0048013///GO:0007173///GO:0040023///GO:0040023///GO:0030198///GO:0030198///GO:0045444///GO:0060396///GO:0060396///GO:0045087///GO:0007229///GO:0007229///GO:0007229///GO:0000226///GO:0000226///GO:200081…	GO:0016324///GO:0016324///GO:0016324///GO:0016323///GO:0005737///GO:0005856///GO:0005829///GO:0005829///GO:0005829///GO:0031234///GO:0005925///GO:0005925///GO:0005925///GO:0005925///GO:0014704///GO:0030027///GO:0030027///GO:0005815///GO:0016604///GO:0005730///GO:0005634///GO:0005634///GO:0005634///GO:0048471///GO:0005886///GO:0042383///GO:0001725///GO:0001725
1394914_at	1	1.337	1.206	1.174	0.362	0.727	1.547	0.92	0.184	0.364	0.491	1.314	0.969	1.506	1.212	PDZ and LIM domain 5	Pdlim5	64353	PDZ and LIM domain 5	Pdlim5	Rn.17933	UI-R-BT1-akh-e-07-0-UI.s1 UI-R-BT1 Rattus norvegicus cDNA clone UI-R-BT1-akh-e-07-0-UI 3-, mRNA sequence	7170501	AW528092				2q44	Chromosome 2, NC_005101.4 (247815214..247989203, complement)	actin binding///actinin binding///protein N-terminus binding///protein binding///protein kinase C binding///receptor signaling complex scaffold activity///zinc ion binding	cell growth involved in cardiac muscle cell development///heart development///regulation of dendritic spine morphogenesis///regulation of synapse assembly	Z disc///actin cytoskeleton///actin cytoskeleton///cell junction///cytosol///membrane///neuron projection///postsynaptic density///postsynaptic membrane	GO:0003779///GO:0042805///GO:0047485///GO:0005515///GO:0005080///GO:0030159///GO:0008270	GO:0061049///GO:0007507///GO:0061001///GO:0051963	GO:0030018///GO:0015629///GO:0015629///GO:0030054///GO:0005829///GO:0016020///GO:0043005///GO:0014069///GO:0045211
1395062_at	1.048	0.197	1.763	1.543	0.276	0.877	0.946	0.31	0.266	1.924	0.618	0.21	0.2	0.387	0.199	calcium voltage-gated channel subunit alpha1 A	Cacna1a	25398				UI-R-BO1-apr-c-09-0-UI.s1 UI-R-BO1 Rattus norvegicus cDNA clone UI-R-BO1-apr-c-09-0-UI 3-, mRNA sequence	8493651	BE101553				19q11	Chromosome 19, NC_005118.4 (25453195..25749550)	calmodulin binding///high voltage-gated calcium channel activity///high voltage-gated calcium channel activity///high voltage-gated calcium channel activity///high voltage-gated calcium channel activity///metal ion binding///protein binding///syntaxin binding///syntaxin binding///voltage-gated calcium channel activity///voltage-gated calcium channel activity///voltage-gated calcium channel activi…	adult walking behavior///adult walking behavior///behavioral response to pain///behavioral response to pain///calcium ion import///calcium ion import///calcium ion regulated exocytosis///calcium ion transmembrane transport///calcium ion transport///calcium ion transport///calcium ion transport///calcium ion-regulated exocytosis of neurotransmitter///calcium ion-regulated exocytosis of neurotransm…	cell projection///cytoplasm///cytoplasm///dendrite///dendrite///neuronal cell body///neuronal cell body///nucleus///nucleus///perikaryon///plasma membrane///plasma membrane///presynapse///protein complex///voltage-gated calcium channel complex///voltage-gated calcium channel complex///voltage-gated calcium channel complex///voltage-gated calcium channel complex	GO:0005516///GO:0008331///GO:0008331///GO:0008331///GO:0008331///GO:0046872///GO:0005515///GO:0019905///GO:0019905///GO:0005245///GO:0005245///GO:0005245///GO:0005245	GO:0007628///GO:0007628///GO:0048266///GO:0048266///GO:0070509///GO:0070509///GO:0017156///GO:0070588///GO:0006816///GO:0006816///GO:0006816///GO:0048791///GO:0048791///GO:0008219///GO:0008219///GO:0016049///GO:0016049///GO:0030644///GO:0030644///GO:0021953///GO:0021702///GO:0021702///GO:0021680///GO:0021679///GO:0021679///GO:0021590///GO:0021590///GO:0007268///GO:0007268///GO:0048813///GO:004881…	GO:0042995///GO:0005737///GO:0005737///GO:0030425///GO:0030425///GO:0043025///GO:0043025///GO:0005634///GO:0005634///GO:0043204///GO:0005886///GO:0005886///GO:0098793///GO:0043234///GO:0005891///GO:0005891///GO:0005891///GO:0005891
1395357_at	1	1.186	0.939	0.594	0.9	1.138	0.721	1.294	1.098	1.083	0.917	1.467	1.229	0.885	0.83	microtubule-associated protein 1B	Map1b	29456				DRNCBD05 Rat DRG Library Rattus norvegicus cDNA clone DRNCBD05 5-, mRNA sequence	13894151	BG672052				2q12	Chromosome 2, NC_005101.4 (29675391..29768750, complement)	actin binding///microtubule binding///microtubule binding///phospholipid binding///protein binding///protein complex binding	axon extension///axon extension///axonogenesis///cellular process///cellular response to growth factor stimulus///cellular response to peptide hormone stimulus///dendrite development///dendrite development///developmental maturation///establishment of monopolar cell polarity///establishment of monopolar cell polarity///induction of synaptic plasticity by chemical substance///microtubule bundle fo…	axon///cell junction///cytoplasm///cytoskeleton///cytosol///cytosol///dendrite///dendritic spine///growth cone///microtubule///microtubule associated complex///neuronal cell body///perikaryon///perinuclear region of cytoplasm///photoreceptor outer segment///photoreceptor outer segment///plasma membrane///plasma membrane///plasma membrane///postsynaptic density///postsynaptic density///postsynapti…	GO:0003779///GO:0008017///GO:0008017///GO:0005543///GO:0005515///GO:0032403	GO:0048675///GO:0048675///GO:0007409///GO:0009987///GO:0071363///GO:0071375///GO:0016358///GO:0016358///GO:0021700///GO:0061162///GO:0061162///GO:0051915///GO:0001578///GO:0001578///GO:0001578///GO:0047497///GO:0047497///GO:0032387///GO:0032387///GO:0007026///GO:0007399///GO:0048666///GO:0014012///GO:0045773///GO:0045773///GO:0045773///GO:0031116///GO:0045666///GO:0048678///GO:0009743///GO:004249…	GO:0030424///GO:0030054///GO:0005737///GO:0005856///GO:0005829///GO:0005829///GO:0030425///GO:0043197///GO:0030426///GO:0005874///GO:0005875///GO:0043025///GO:0043204///GO:0048471///GO:0001750///GO:0001750///GO:0005886///GO:0005886///GO:0005886///GO:0014069///GO:0014069///GO:0014069///GO:0043196
1395515_at	0.806	1.561	0.728	0.728	0.901	1	1.068	1.053	0.843	1.277	0.846	0.963	1.267	1.148	1.246	basic helix-loop-helix domain containing, class B, 9	Bhlhb9	317407				DRN03A04 Rat DRG Library Rattus norvegicus cDNA clone DRN03A04 5-, mRNA sequence	13890827	BG668905				Xq35	Chromosome X, NC_005120.4 (106360329..106393457)	protein homodimerization activity///protein homodimerization activity	learning or memory///learning or memory///negative regulation of neuron apoptotic process///negative regulation of neuron apoptotic process///positive regulation of dendritic spine morphogenesis///positive regulation of dendritic spine morphogenesis///positive regulation of neurogenesis///positive regulation of synapse assembly///positive regulation of synapse assembly	cytoplasm///extracellular exosome///extracellular exosome///nucleus	GO:0042803///GO:0042803	GO:0007611///GO:0007611///GO:0043524///GO:0043524///GO:0061003///GO:0061003///GO:0050769///GO:0051965///GO:0051965	GO:0005737///GO:0070062///GO:0070062///GO:0005634
1396289_at	1.07	1.207	1.332	1.127	1	0.89	0.99	1.367	0.614	0.71	0.9	1.185	0.929	1.443	0.874	MAM domain containing glycosylphosphatidylinositol anchor 1	Mdga1	309659				UI-R-CW0s-ccg-h-12-0-UI.s1 UI-R-CW0s Rattus norvegicus cDNA clone UI-R-CW0s-ccg-h-12-0-UI 3-, mRNA sequence	14935741	BI283720				20p12	Chromosome 20, NC_005119.4 (8515142..8574654, complement)	molecular_function	brain development///cerebral cortex radially oriented cell migration///negative regulation of synapse assembly///neuron migration///neuron migration///spinal cord association neuron differentiation	Golgi apparatus///anchored component of plasma membrane///anchored component of plasma membrane///extracellular space///membrane///plasma membrane	GO:0003674	GO:0007420///GO:0021799///GO:0051964///GO:0001764///GO:0001764///GO:0021527	GO:0005794///GO:0046658///GO:0046658///GO:0005615///GO:0016020///GO:0005886
1396532_at	0.677	0.874	0.548	0.237	0.543	1	0.922	1.037	1.472	1.329	0.491	1.243	1.424	1.335	1.01	cerebellin 2 precursor	Cbln2	291388				DRA04F06 Rat DRG Library Rattus norvegicus cDNA clone DRA04F06 5-, mRNA sequence	13884792	BG662870				18q13	Chromosome 18, NC_005117.4 (83775477..83784510)		positive regulation of synapse assembly///positive regulation of synapse assembly	extracellular space///extracellular space		GO:0051965///GO:0051965	GO:0005615///GO:0005615
1397246_at	0.682	0.854	1.177	1.017	1.035	1.081	0.695	1	0.632	0.85	0.956	1.789	1.536	0.939	1.147	neurotrophic receptor tyrosine kinase 2	Ntrk2	25054				UI-R-BT1-aqr-a-10-0-UI.s1 UI-R-BT1 Rattus norvegicus cDNA clone UI-R-BT1-aqr-a-10-0-UI 3-, mRNA sequence	8495095	BE102996				17p14	Chromosome 17, NC_005116.4 (5934690..6245662, complement)	ATP binding///brain-derived neurotrophic factor binding///brain-derived neurotrophic factor binding///brain-derived neurotrophic factor binding///brain-derived neurotrophic factor binding///brain-derived neurotrophic factor-activated receptor activity///brain-derived neurotrophic factor-activated receptor activity///brain-derived neurotrophic factor-activated receptor activity///neurotrophin bind…	Ras protein signal transduction///activation of MAPKK activity///activation of adenylate cyclase activity///activation of phospholipase C activity///aging///brain-derived neurotrophic factor receptor signaling pathway///brain-derived neurotrophic factor receptor signaling pathway///brain-derived neurotrophic factor receptor signaling pathway///brain-derived neurotrophic factor receptor signaling …	Golgi membrane///axon///axon terminus///cell surface///cytoplasm///cytosol///cytosol///dendrite///dendritic spine///endosome///endosome///endosome membrane///excitatory synapse///growth cone///integral component of plasma membrane///integral component of plasma membrane///integral component of plasma membrane///neuronal cell body///perikaryon///plasma membrane///plasma membrane///plasma membrane/…	GO:0005524///GO:0048403///GO:0048403///GO:0048403///GO:0048403///GO:0060175///GO:0060175///GO:0060175///GO:0043121///GO:0043121///GO:0043121///GO:0005030///GO:0005030///GO:0005515///GO:0042803///GO:0030971///GO:0004675///GO:0004714	GO:0007265///GO:0000186///GO:0007190///GO:0007202///GO:0007568///GO:0031547///GO:0031547///GO:0031547///GO:0031547///GO:0035584///GO:0071230///GO:0071230///GO:1990416///GO:1990090///GO:0071356///GO:0021954///GO:0021954///GO:0021954///GO:0021987///GO:0021987///GO:0021987///GO:0007623///GO:0007631///GO:0007631///GO:0014047///GO:0014047///GO:0006954///GO:0007612///GO:0007612///GO:0007612///GO:000761…	GO:0000139///GO:0030424///GO:0043679///GO:0009986///GO:0005737///GO:0005829///GO:0005829///GO:0030425///GO:0043197///GO:0005768///GO:0005768///GO:0010008///GO:0060076///GO:0030426///GO:0005887///GO:0005887///GO:0005887///GO:0043025///GO:0043204///GO:0005886///GO:0005886///GO:0005886///GO:0014069///GO:0014069///GO:0045211///GO:0045211///GO:0048786///GO:0043235///GO:0043235///GO:0005791///GO:004319…
1397632_at	1.03	1.392	1.203	0.828	0.987	1	0.891	1.092	1.075	0.888	0.868	1.203	0.782	1.129	0.623	SLIT and NTRK-like family, member 1	Slitrk1	306147				UI-R-BO0-ahq-d-07-0-UI.s1 UI-R-BO0 Rattus norvegicus cDNA clone UI-R-BO0-ahq-d-07-0-UI 3-, mRNA sequence	7165492	AW523107				15q23	Chromosome 15, NC_005114.4 (93303382..93307420, complement)		adult behavior///adult behavior///axonogenesis///axonogenesis///homeostatic process///homeostatic process///multicellular organism growth///multicellular organism growth///nervous system development///positive regulation of synapse assembly///positive regulation of synapse assembly	integral component of membrane		GO:0030534///GO:0030534///GO:0007409///GO:0007409///GO:0042592///GO:0042592///GO:0035264///GO:0035264///GO:0007399///GO:0051965///GO:0051965	GO:0016021
1397705_at	1.537	1.053	0.958	1.458	1.185	1.538	0.617	0.749	1	0.73	1.103	1	0.928	1.041	0.878	neuroligin 2	Nlgn2	117096				UI-R-C3-sr-d-12-0-UI.r1 UI-R-C3 Rattus norvegicus cDNA clone UI-R-C3-sr-d-12-0-UI 5-, mRNA sequence	11633899	BF542792				10q24	Chromosome 10, NC_005109.4 (56431586..56444847, complement)	carboxylic ester hydrolase activity///cell adhesion molecule binding///cell adhesion molecule binding///neurexin family protein binding///neurexin family protein binding///neurexin family protein binding///neurexin family protein binding///protein binding///receptor activity	brain development///cell adhesion///gephyrin clustering involved in postsynaptic density assembly///gephyrin clustering involved in postsynaptic density assembly///insulin metabolic process///jump response///locomotory exploration behavior///locomotory exploration behavior///modulation of synaptic transmission///modulation of synaptic transmission///modulation of synaptic transmission///neuromusc…	cell junction///cell surface///cytoplasm///dendritic shaft///excitatory synapse///NOT extracellular space///inhibitory synapse///inhibitory synapse///integral component of plasma membrane///integral component of plasma membrane///plasma membrane///postsynaptic membrane///presynaptic membrane///ribbon synapse///synapse///synapse	GO:0052689///GO:0050839///GO:0050839///GO:0042043///GO:0042043///GO:0042043///GO:0042043///GO:0005515///GO:0004872	GO:0007420///GO:0007155///GO:0097116///GO:0097116///GO:1901142///GO:0007630///GO:0035641///GO:0035641///GO:0050804///GO:0050804///GO:0050804///GO:0050885///GO:0050885///GO:0007158///GO:0008284///GO:0060999///GO:2000463///GO:2000463///GO:0097151///GO:0097151///GO:0032024///GO:0032024///GO:0032024///GO:1902474///GO:1902474///GO:0051965///GO:0032230///GO:0032230///GO:0051968///GO:0051968///GO:200080…	GO:0030054///GO:0009986///GO:0005737///GO:0043198///GO:0060076///NOT GO:0005615///GO:0060077///GO:0060077///GO:0005887///GO:0005887///GO:0005886///GO:0045211///GO:0042734///GO:0097470///GO:0045202///GO:0045202
1398174_at	0.98	0.834	0.692	0.55	1.191	1	1.86	1.295	2.612	0.474	0.466	1.706	1.074	0.77	1.025	methyl CpG binding protein 2	Mecp2	29386	Methyl CpG binding protein 2	Mecp2	Rn.9680	UI-R-CA0-axo-d-12-0-UI.s1 UI-R-CA0 Rattus norvegicus cDNA clone UI-R-CA0-axo-d-12-0-UI 3-, mRNA sequence	8506321	BE114216					Chromosome X, NC_005120.4 (156650389..156713813)	DNA binding///chromatin DNA binding///chromatin binding///chromatin binding///double-stranded methylated DNA binding///double-stranded methylated DNA binding///double-stranded methylated DNA binding///enzyme binding///four-way junction DNA binding///histone deacetylase binding///histone deacetylase binding///mRNA binding///mRNA binding///methyl-CpG binding///methyl-CpG binding///methyl-CpG bindin…	adult locomotory behavior///adult locomotory behavior///behavioral fear response///behavioral fear response///brain development///cardiolipin metabolic process///cardiolipin metabolic process///catecholamine secretion///catecholamine secretion///cellular biogenic amine metabolic process///cellular biogenic amine metabolic process///cerebellum development///cerebellum development///chemical synapt…	cytoplasm///cytosol///cytosol///cytosol///extracellular space///extracellular space///heterochromatin///heterochromatin///heterochromatin///colocalizes_with heterochromatin///mitochondrion///nuclear chromatin///nucleus///nucleus///nucleus///postsynapse///protein complex	GO:0003677///GO:0031490///GO:0003682///GO:0003682///GO:0010385///GO:0010385///GO:0010385///GO:0019899///GO:0000400///GO:0042826///GO:0042826///GO:0003729///GO:0003729///GO:0008327///GO:0008327///GO:0008327///GO:0044822///GO:0047485///GO:0047485///GO:0005515///GO:0019904///GO:0019904///GO:0035197///GO:0035197///GO:0003700///GO:0003700///GO:0008134///GO:0008134///GO:0045322	GO:0008344///GO:0008344///GO:0001662///GO:0001662///GO:0007420///GO:0032048///GO:0032048///GO:0050432///GO:0050432///GO:0006576///GO:0006576///GO:0021549///GO:0021549///GO:0007268///GO:0006342///GO:0006342///GO:0016358///GO:0016358///GO:0060079///GO:0060079///GO:0008211///GO:0008211///GO:0006541///GO:0006541///GO:0007507///GO:0016573///GO:0016573///GO:0016571///GO:0016571///GO:0006020///GO:000602…	GO:0005737///GO:0005829///GO:0005829///GO:0005829///GO:0005615///GO:0005615///GO:0000792///GO:0000792///GO:0000792///colocalizes_with GO:0000792///GO:0005739///GO:0000790///GO:0005634///GO:0005634///GO:0005634///GO:0098794///GO:0043234
1398271_at	0.607	1.442	0.817	0.399	1.196	0.864	0.553	1	1.303	0.846	0.746	1.387	1.083	1.266	1.226	piccolo (presynaptic cytomatrix protein)	Pclo	56768				Rattus norvegicus multidomain presynaptic cytomatrix protein Piccolo mRNA, complete cds, short splice variant	7493835	AF138789				4q12	Chromosome 4, NC_005103.4 (16454904..16669367, complement)///Chromosome 4, NC_005103.4 (16950803..17058922, complement)	calcium ion binding///calcium-dependent phospholipid binding///profilin binding///profilin binding///profilin binding///protein binding///transcription corepressor binding	biological_process///cAMP-mediated signaling///cAMP-mediated signaling///cytoskeleton organization///cytoskeleton organization///cytoskeleton organization///insulin secretion///insulin secretion///protein localization to synapse///regulation of exocytosis///regulation of exocytosis///synapse assembly///synaptic vesicle targeting	axon///cell junction///cone cell pedicle///cytoskeleton of presynaptic active zone///dendrite///extracellular exosome///extracellular exosome///growth cone///inhibitory synapse///neuromuscular junction///neuron projection///neuronal cell body///perinuclear region of cytoplasm///postsynaptic density///postsynaptic density///presynaptic active zone///presynaptic active zone///ribbon synapse///rod s…	GO:0005509///GO:0005544///GO:0005522///GO:0005522///GO:0005522///GO:0005515///GO:0001222	GO:0008150///GO:0019933///GO:0019933///GO:0007010///GO:0007010///GO:0007010///GO:0030073///GO:0030073///GO:0035418///GO:0017157///GO:0017157///GO:0007416///GO:0016080	GO:0030424///GO:0030054///GO:0044316///GO:0048788///GO:0030425///GO:0070062///GO:0070062///GO:0030426///GO:0060077///GO:0031594///GO:0043005///GO:0043025///GO:0048471///GO:0014069///GO:0014069///GO:0048786///GO:0048786///GO:0097470///GO:0044317///GO:0045202///GO:0045202///GO:0043195///GO:0005802///GO:0030133
1398293_a_at	1.604	1.337	1.207	0.202	1.357	1.925	0.155	1.539	0.876	0.988	0.457	0.727	1	1.308	0.949	growth hormone secretagogue receptor	Ghsr	84022				Rattus norvegicus growth hormone secretagogue receptor type 1a mRNA, complete cds	2055414	U94321				2q24	Chromosome 2, NC_005101.4 (113066885..113070261)	G-protein coupled receptor activity///G-protein coupled receptor activity///growth hormone receptor binding///growth hormone secretagogue receptor activity///growth hormone secretagogue receptor activity///growth hormone secretagogue receptor activity///growth hormone secretagogue receptor activity///growth hormone secretagogue receptor activity///growth hormone-releasing hormone receptor activit…	G-protein coupled receptor signaling pathway///G-protein coupled receptor signaling pathway///G-protein coupled receptor signaling pathway///actin polymerization or depolymerization///actin polymerization or depolymerization///adult feeding behavior///adult feeding behavior///cellular response to insulin stimulus///cellular response to insulin stimulus///decidualization///decidualization///growth…	cell surface///cell surface///integral component of membrane///membrane raft///membrane raft///neuron projection///neuron projection///plasma membrane	GO:0004930///GO:0004930///GO:0005131///GO:0001616///GO:0001616///GO:0001616///GO:0001616///GO:0001616///GO:0016520///GO:0016520///GO:0042562///GO:0017046///GO:0005515	GO:0007186///GO:0007186///GO:0007186///GO:0008154///GO:0008154///GO:0008343///GO:0008343///GO:0032869///GO:0032869///GO:0046697///GO:0046697///GO:0030252///GO:0030252///GO:0009755///GO:0009755///GO:0050728///GO:0050728///GO:0046676///GO:0032691///GO:0032691///GO:0045409///GO:0045409///GO:0042536///GO:0042536///GO:0032100///GO:0032100///GO:0045923///GO:0043568///GO:0043568///GO:0040018///GO:004001…	GO:0009986///GO:0009986///GO:0016021///GO:0045121///GO:0045121///GO:0043005///GO:0043005///GO:0005886
1398430_at	1.131	0.847	1.031	1.483	1.218	1.199	0.875	0.919	1.394	0.967	0.801	1	0.721	1.231	0.879	myosin VI	Myo6	315840				UI-R-BO0-aib-e-04-0-UI.s1 UI-R-BO0 Rattus norvegicus cDNA clone UI-R-BO0-aib-e-04-0-UI 3-, mRNA sequence	7167096	AW524711				8q31	Chromosome 8, NC_005107.4 (87583649..87731271)	ATP binding///actin filament binding///motor activity///protein binding	DNA damage response, signal transduction by p53 class mediator///DNA damage response, signal transduction by p53 class mediator///auditory receptor cell differentiation///cellular response to electrical stimulus///chemical synaptic transmission///dendrite development///endocytosis///glutamate secretion///inner ear development///inner ear morphogenesis///locomotory behavior///positive regulation o…	DNA-directed RNA polymerase II, holoenzyme///DNA-directed RNA polymerase II, holoenzyme///Golgi apparatus///Golgi apparatus///apical part of cell///axon///brush border///clathrin-coated endocytic vesicle///colocalizes_with clathrin-coated endocytic vesicle///cytoplasm///cytoplasm///cytoplasmic, membrane-bounded vesicle///cytoplasmic, membrane-bounded vesicle///endocytic vesicle///extracellular ex…	GO:0005524///GO:0051015///GO:0003774///GO:0005515	GO:0030330///GO:0030330///GO:0042491///GO:0071257///GO:0007268///GO:0016358///GO:0006897///GO:0014047///GO:0048839///GO:0042472///GO:0007626///GO:0045944///GO:0045944///GO:0006605///GO:0051046///GO:0051046///GO:0048167///GO:0042493///GO:0007605///GO:0007416	GO:0016591///GO:0016591///GO:0005794///GO:0005794///GO:0045177///GO:0030424///GO:0005903///GO:0045334///colocalizes_with GO:0045334///GO:0005737///GO:0005737///GO:0016023///GO:0016023///GO:0030139///GO:0070062///GO:0070062///GO:0031941///GO:0031941///GO:0043231///GO:0016020///GO:0016020///GO:0005902///GO:0016459///GO:0043025///GO:0031965///GO:0031965///GO:0005654///GO:0005634///GO:0048471///GO:00…
1398443_at	1.13	1	1.158	0.796	0.939	0.816	1.151	1.082	0.794	1.006	0.491	0.703	1.042	1.091	0.798	leucine rich repeat containing 4B	Lrrc4b	308571	Leucine rich repeat containing 4B	Lrrc4b	Rn.22207	UI-R-AE0-xk-c-04-0-UI.s1 UI-R-AE0 Rattus norvegicus cDNA clone UI-R-AE0-xk-c-04-0-UI 3-, mRNA sequence	4611880	AI602719				1q22	Chromosome 1, NC_005100.4 (100434418..100468914)	protein kinase inhibitor activity///receptor binding///receptor binding	cytokine-mediated signaling pathway///negative regulation of JAK-STAT cascade///negative regulation of protein kinase activity///positive regulation of synapse assembly///positive regulation of synapse assembly	cell junction///cerebellar mossy fiber///cerebellar mossy fiber///cytoplasm///integral component of membrane///presynaptic membrane	GO:0004860///GO:0005102///GO:0005102	GO:0019221///GO:0046426///GO:0006469///GO:0051965///GO:0051965	GO:0030054///GO:0044300///GO:0044300///GO:0005737///GO:0016021///GO:0042734
1398459_at	1.176	1.223	1.388	1.085	1.142	0.422	1.469	1.148	0.451	1	0.506	0.888	0.813	0.419	0.876	calcium voltage-gated channel subunit alpha1 A	Cacna1a	25398	Calcium channel, voltage-dependent, P/Q type, alpha 1A subunit	Cacna1a	Rn.87769	UI-R-CA1-biq-a-08-0-UI.s1 UI-R-CA1 Rattus norvegicus cDNA clone UI-R-CA1-biq-a-08-0-UI 3-, mRNA sequence	11393105	BF405130				19q11	Chromosome 19, NC_005118.4 (25453195..25749550)	calmodulin binding///high voltage-gated calcium channel activity///high voltage-gated calcium channel activity///high voltage-gated calcium channel activity///high voltage-gated calcium channel activity///metal ion binding///protein binding///syntaxin binding///syntaxin binding///voltage-gated calcium channel activity///voltage-gated calcium channel activity///voltage-gated calcium channel activi…	adult walking behavior///adult walking behavior///behavioral response to pain///behavioral response to pain///calcium ion import///calcium ion import///calcium ion regulated exocytosis///calcium ion transmembrane transport///calcium ion transport///calcium ion transport///calcium ion transport///calcium ion-regulated exocytosis of neurotransmitter///calcium ion-regulated exocytosis of neurotransm…	cell projection///cytoplasm///cytoplasm///dendrite///dendrite///neuronal cell body///neuronal cell body///nucleus///nucleus///perikaryon///plasma membrane///plasma membrane///presynapse///protein complex///voltage-gated calcium channel complex///voltage-gated calcium channel complex///voltage-gated calcium channel complex///voltage-gated calcium channel complex	GO:0005516///GO:0008331///GO:0008331///GO:0008331///GO:0008331///GO:0046872///GO:0005515///GO:0019905///GO:0019905///GO:0005245///GO:0005245///GO:0005245///GO:0005245	GO:0007628///GO:0007628///GO:0048266///GO:0048266///GO:0070509///GO:0070509///GO:0017156///GO:0070588///GO:0006816///GO:0006816///GO:0006816///GO:0048791///GO:0048791///GO:0008219///GO:0008219///GO:0016049///GO:0016049///GO:0030644///GO:0030644///GO:0021953///GO:0021702///GO:0021702///GO:0021680///GO:0021679///GO:0021679///GO:0021590///GO:0021590///GO:0007268///GO:0007268///GO:0048813///GO:004881…	GO:0042995///GO:0005737///GO:0005737///GO:0030425///GO:0030425///GO:0043025///GO:0043025///GO:0005634///GO:0005634///GO:0043204///GO:0005886///GO:0005886///GO:0098793///GO:0043234///GO:0005891///GO:0005891///GO:0005891///GO:0005891
1398480_at	0.205	0.148	0.167	0.173	0.0748	0.986	0.275	0.277	0.235	0.678	0.718	0.424	0.237	0.0624	0.447	leucine rich repeat containing 24	Lrrc24	362945				UI-R-BO1-aji-f-04-0-UI.s1 UI-R-BO1 Rattus norvegicus cDNA clone UI-R-BO1-aji-f-04-0-UI 3-, mRNA sequence	7173906	AW531492				7q34	Chromosome 7, NC_005106.4 (117779733..117786872, complement)		positive regulation of synapse assembly///positive regulation of synapse assembly	integral component of membrane		GO:0051965///GO:0051965	GO:0016021
1398645_at	1.449	1.045	1.104	0.796	0.624	1.029	0.815	0.893	0.772	1	0.793	1.125	1.094	1.132	0.95	wingless-type MMTV integration site family, member 7A	Wnt7a	114850				UI-R-BT1-asv-d-06-0-UI.s1 UI-R-BT1 Rattus norvegicus cDNA clone UI-R-BT1-asv-d-06-0-UI 3-, mRNA sequence	8498490	BE106388				4q34	Chromosome 4, NC_005103.4 (122994425..123040609, complement)	cytokine activity///cytokine activity///frizzled binding///frizzled binding///protein binding///receptor agonist activity///receptor agonist activity///receptor binding	Wnt signaling pathway///Wnt signaling pathway involved in wound healing, spreading of epidermal cells///Wnt signaling pathway involved in wound healing, spreading of epidermal cells///angiogenesis///angiogenesis///asymmetric protein localization///asymmetric protein localization///canonical Wnt signaling pathway///canonical Wnt signaling pathway///cartilage condensation///cartilage condensation//…	cell surface///cell surface///cellular_component///extracellular space///presynapse///proteinaceous extracellular matrix///proteinaceous extracellular matrix	GO:0005125///GO:0005125///GO:0005109///GO:0005109///GO:0005515///GO:0048018///GO:0048018///GO:0005102	GO:0016055///GO:0035659///GO:0035659///GO:0001525///GO:0001525///GO:0008105///GO:0008105///GO:0060070///GO:0060070///GO:0001502///GO:0001502///GO:0051216///GO:0045165///GO:0021846///GO:0021846///GO:0071560///GO:0071560///GO:0022009///GO:0022009///GO:0021707///GO:0021707///GO:0002062///GO:0002062///GO:0060997///GO:0060997///GO:0009953///GO:0009953///GO:0000578///GO:0000578///GO:0042733///GO:004273…	GO:0009986///GO:0009986///GO:0005575///GO:0005615///GO:0098793///GO:0005578///GO:0005578
1398649_at	1.662	0.92	1.321	1.634	1.226	0.167	0.861	0.757	0.1	1.075	0.338	0.232	1.132	1.133	1	SLIT and NTRK-like family, member 3	Slitrk3	310519										2q32	Chromosome 2, NC_005101.4 (170449182..170461513, complement)		axonogenesis///axonogenesis///positive regulation of synapse assembly///positive regulation of synapse assembly	integral component of membrane		GO:0007409///GO:0007409///GO:0051965///GO:0051965	GO:0016021

## Sheet: DAVID kegg enrichment result 
DAVID kegg enrichment result for maker genes in C3
Category	Term	Count	%	PValue	Genes	List Total	Pop Hits	Pop Total	Fold Enrichment	Benjamini
KEGG_PATHWAY	hsa05412:Arrhythmogenic right ventricular cardiomyopathy (ARVC)	4	5.97015	0.00104548	DMD, CACNA2D3, CTNNA3, CTNNA2	21	71	6910	18.5379	0.0499641
KEGG_PATHWAY	hsa04724:Glutamatergic synapse	4	5.97015	0.00406298	DLGAP1, GRIK2, GRM7, CACNA1A	21	114	6910	11.5455	0.0949326
KEGG_PATHWAY	hsa04670:Leukocyte transendothelial migration	3	4.47761	0.0449698	VAV3, CTNNA3, CTNNA2	21	118	6910	8.36562	0.528357
KEGG_PATHWAY	hsa04514:Cell adhesion molecules (CAMs)	3	4.47761	0.0625914	CNTNAP2, NRXN1, LRRC4C	21	142	6910	6.95171	0.546968
KEGG_PATHWAY	hsa04390:Hippo signaling pathway	3	4.47761	0.0697266	DLG2, CTNNA3, CTNNA2	21	151	6910	6.53737	0.507525
