# Supplementary material for: Classification of four distinct osteoarthritis subtypes with a knee joint tissue transcriptome atlas
Source: Bone Res. 2020 Nov 12;8:38. doi: 10.1038/s41413-020-00109-x (PMC7658991; doi:10.1038/s41413-020-00109-x)
Supplement: Supplementary file 5 — Supplementary Table 2 [file 41413_2020_109_MOESM5_ESM.xlsx]

## Sheet: hydrathrosis.p_adjust
Supplementary Table 2
	MIP.1alpha	SDF.1alpha	RANTES	IL.8	IFN.gamma	VEGF.A	IL.6	IL.10
C1 vs C2	0.463891	0.832819	0.604482	0.602482	0.647182	0.0544765	0.301056	0.600916
C1 vs C4	0.463891	0.0760514	0.604482	0.602482	0.647182	0.0464011	0.170586	0.0416459
C2 vs C4	0.463891	0.0760514	0.604482	0.721387	0.647182	0.0464011	0.231417	0.0416459

## Sheet: CIBERSORT-leukocyte
Supplementary Table 2: Significant of T Test
CD8.T	T	Sig.		Neutrophils	T	Sig.
C1 vs C2	-2.1968	0.03431		C1 vs C2	-0.9931	0.328
C2 vs C4	22.925	0.003518		C2 vs C4	24.106	0.0104
C1 vs C4	17.372	0.0001716		C1 vs C4	16.845	0.02302
