# Supplementary material for: Classification of four distinct osteoarthritis subtypes with a knee joint tissue transcriptome atlas
Source: Bone Res. 2020 Nov 12;8:38. doi: 10.1038/s41413-020-00109-x (PMC7658991; doi:10.1038/s41413-020-00109-x)
Supplement: Supplementary file 8 — Supplementary Table 3 [file 41413_2020_109_MOESM8_ESM.xls]

## Sheet: sample infro
	sampleID	gender	AGE	age_bin	side	KL	JSN	Osteophytes	treat	sc3_4_clusters
S920	920	M	76	71_80	R	4	5	6	OA	C1
S925	925	F	76	71_80	L	4	5	10	OA	C1
S936	936	F	75	71_80	L	4	6	12	OA	C2
S946	946	F	70	61_70	L	Null	Null	Null	OA	C1
S917	917	M	77	71_80	L	4	3	6	OA	C1
S953	953	F	59	<=60	L	3	4	4	OA	C1
S930	930	F	58	<=60	L	4	5	8	OA	C1
S937	937	M	72	71_80	L	4	5	7	OA	C1
S938	938	M	75	71_80	L	4	4	5	OA	C1
S923	923	F	73	71_80	L	4	3	5	OA	C1
S955	955	M	78	71_80	R	3	4	6	OA	C2
S216	216	M	67	61_70	L	4	6	9	OA	C4
S210	210	F	61	61_70	R	4	4	4	OA	C2
S227	227	F	61	61_70	N	Null	Null	Null	OA	C4
S939	939	F	65	61_70	R	4	6	10	OA	C4
S952	952	M	77	71_80	R	3	5	6	OA	C1
S929	929	F	67	61_70	R	4	5	7	OA	C1
S940	940	F	68	61_70	R	4	5	11	OA	C1
S943	943	F	75	71_80	R	4	5	9	OA	C1
S927	927	F	74	71_80	L	4	4	9	OA	C1
S928	928	M	67	61_70	L	4	4	9	OA	C1
S82	82	F	67	61_70	N	Null	Null	Null	OA	C1
S734	734	F	67	61_70	L	Null	Null	Null	OA	C2
S217	217	F	68	61_70	L	3	2	7	OA	C1
S84	84	F	78	71_80	L	4	4	9	OA	C1
S81	81	Null	0	Null	N	Null	Null	Null	OA	C1
S903	903	M	66	61_70	L	4	4	6	OA	C2
S208	208	F	59	<=60	R	3	3	8	OA	C1
S956	956	F	72	71_80	R	3	4	8	OA	C1
S908	908	M	74	71_80	L	3	3	7	OA	C4
S907	907	F	75	71_80	L	4	5	8	OA	C2
S911	911	M	67	61_70	L	4	4	6	OA	C1
S912	912	F	61	61_70	L	4	4	4	OA	C1
S913	913	F	79	71_80	R	3	3	5	OA	C2
S906	906	F	82	>80	L	Null	Null	Null	OA	C2
S910	910	F	64	61_70	L	3	2	6	OA	C1
S922	922	F	66	61_70	L	4	4	9	OA	C1
S914	914	F	73	71_80	R	4	5	12	OA	C2
S942	942	F	70	61_70	L	Null	Null	Null	OA	C1
S954	954	F	60	<=60	R	Null	Null	Null	OA	C1
S945	945	M	76	71_80	R	4	5	8	OA	C2
S934	934	F	82	>80	R	4	5	9	OA	C1
S921	921	M	70	61_70	R	4	3	5	OA	C1
S924	924	F	73	71_80	R	4	5	8	OA	C4
S947	947	M	77	71_80	R	4	4	9	OA	C1
S709	709	F	67	61_70	R	3	3	6	OA	C1
S710	710	F	64	61_70	L	4	4	10	OA	C1
S51	51	M	76	71_80	L	4	4	7	OA	C2
S708	708	F	65	61_70	R	4	3	8	OA	C1
S212	212	F	73	71_80	L	3	2	6	OA	C2
S716	716	M	73	71_80	L	4	4	8	OA	C1
S746	746	M	67	61_70	R	4	5	8	OA	C1
S732	732	F	78	71_80	R	3	3	7	OA	C2
S750	750	F	81	>80	L	Null	Null	Null	OA	C1
S738	738	F	66	61_70	L	4	4	9	OA	C1
S744	744	M	80	71_80	L	3	3	8	OA	C1
S741	741	F	68	61_70	L	4	4	9	OA	C1
S735	735	F	82	>80	L	4	5	11	OA	C2
S57	57	M	75	71_80	L	4	3	7	OA	C2
S211	211	F	68	61_70	R	4	4	5	OA	C1
S205	205	M	66	61_70	R	4	5	12	OA	C2
S722	722	M	58	<=60	L	3	3	8	OA	C1
S724	724	F	60	<=60	L	Null	Null	Null	OA	C1
S736	736	F	63	61_70	R	3	3	6	OA	C1
S720	720	M	61	61_70	R	3	3	9	OA	C1
S236	236	Null	0	Null	N	4	3	5	OA	C4
S717	717	M	75	71_80	L	3	2	7	OA	C4
S729	729	F	74	71_80	R	4	4	8	OA	C1
S209	209	F	79	71_80	R	4	5	8	OA	C4
S215	215	M	66	61_70	L	3	3	6	OA	C1
S705	705	F	70	61_70	R	3	2	7	OA	C1
S231	231	M	76	71_80	L	4	5	8	OA	C2
S713	713	F	63	61_70	R	4	4	9	OA	C1
S237	237	Null	0	Null	N	Null	Null	Null	OA	C1
S238	238	Null	0	Null	N	Null	Null	Null	OA	C1
S707	707	F	73	71_80	R	4	6	9	OA	C1
S970	970	M	68	61_70	R	3	3	6	OA	C3
S431	431	Null	0	Null	L	Null	Null	Null	OA	C1
S973	973	M	74	71_80	L	3	3	8	OA	C4
S401	401	F	73	71_80	L	3	4	5	OA	C1
S402	402	M	68	61_70	L	4	4	7	OA	C3
S403	403	F	63	61_70	L	3	2	4	OA	C3
S404	404	Null	0	Null	N	Null	Null	Null	OA	C3
S405	405	F	64	61_70	L	3	3	5	OA	C3
S406	406	F	78	71_80	N	Null	Null	Null	OA	C3
S407	407	F	78	71_80	N	Null	Null	Null	OA	C3
S984	984	F	69	61_70	L	3	3	7	OA	C1
S409	409	F	76	71_80	L	4	3	9	OA	C3
S410	410	M	83	>80	R	4	4	6	OA	C2
S411	411	F	65	61_70	R	3	3	8	OA	C1
S412	412	F	73	71_80	L	3	2	6	OA	C1
S413	413	M	75	71_80	L	4	3	8	OA	C2
S415	415	Null	0	Null	L	4	6	6	OA	C3
S416	416	M	75	71_80	R	3	3	5	OA	C4
S418	418	F	75	71_80	R	4	5	10	OA	C1
S419	419	F	59	<=60	R	4	3	9	OA	C1
S420	420	M	88	>80	L	3	4	5	OA	C1
S421	421	M	82	>80	R	4	4	9	OA	C1
S982	982	Null	0	Null	N	Null	Null	Null	OA	C1
S423	423	F	70	61_70	L	3	3	4	OA	C1
S426	426	F	70	61_70	L	4	4	10	OA	C2
S427	427	F	68	61_70	L	4	4	7	OA	C1
S715	715	F	51	<=60	R	4	6	5	OA	C4
S223	223	M	79	71_80	R	4	5	9	OA	C1
S48	48	F	68	61_70	R	3	3	6	OA	C1
S234	234	M	81	>80	L	4	6	4	OA	C4
S55	55	F	56	<=60	L	4	5	9	OA	C1
S233	233	F	74	71_80	R	4	5	10	OA	C2
S65	65	F	67	61_70	L	3	1	5	OA	C1
S905	905	F	69	61_70	R	4	4	9	OA	C4
S67	67	M	75	71_80	R	4	4	8	OA	C1
S226	226	M	79	71_80	N	Null	Null	Null	OA	C1
S53	53	F	79	71_80	L	Null	Null	Null	OA	C1
S896	896	F	67	61_70	L	3	3	6	OA	C1
S222	222	F	69	61_70	N	Null	Null	Null	OA	C1
S213	213	F	67	61_70	L	4	4	8	OA	C2
S898	898	F	72	71_80	R	4	5	9	OA	C2
S206	206	F	71	71_80	L	3	2	5	OA	C1
S219	219	M	67	61_70	R	4	4	8	OA	C4
S225	225	F	70	61_70	N	Null	Null	Null	OA	C1
S718	718	F	67	61_70	L	4	3	7	OA	C1
S201	201	M	69	61_70	L	4	4	6	OA	C3
S86	86	M	54	<=60	L	4	4	5	OA	C1
S220	220	M	72	71_80	R	4	4	9	OA	C4
S202	202	F	59	<=60	R	4	4	9	OA	C1
S204	204	M	58	<=60	L	3	2	5	OA	C1
S232	232	F	67	61_70	L	4	4	6	OA	C1
S711	711	F	75	71_80	R	4	6	9	OA	C4
S891	891	F	76	71_80	L	Null	Null	Null	OA	C1
S932	932	F	66	61_70	L	4	5	5	OA	C1
S909	909	F	78	71_80	L	4	4	9	OA	C4

## Sheet: Cluster result
	sc3_2_clusters	sc3_3_clusters	sc3_4_clusters	sc3_5_clusters	sc3_6_clusters	sc3_7_clusters	sc3_8_clusters	sc3_9_clusters	sc3_10_clusters	sc3_2_log2_outlier_score	sc3_3_log2_outlier_score	sc3_4_log2_outlier_score	sc3_5_log2_outlier_score	sc3_6_log2_outlier_score	sc3_7_log2_outlier_score	sc3_8_log2_outlier_score	sc3_9_log2_outlier_score	sc3_10_log2_outlier_score
S920	2	1	1	5	3	3	3	2	10	0	0	0	0	0	0	0	0	0
S925	2	1	1	5	3	3	4	1	1	0	0	0	0	0	0	0	0	0
S936	2	2	2	3	4	4	6	4	5	0	0	0	0	0	0	0	0	0
S946	2	1	1	1	1	3	4	1	1	0	0	0	0	0	3.10684	4.23444	3.65873	3.12057
S917	2	1	1	3	4	4	6	3	4	0	0	0	0.666059	0	0	0	0	0
S953	2	1	1	1	2	1	1	7	8	0	0	0	0	0	0	0	0	0
S930	2	1	1	5	1	3	4	1	1	0	0	0	0	0	0	0	0	0
S937	2	1	1	1	2	2	2	8	9	0	0	0	0	0	0	0	0	0
S938	2	1	1	3	4	4	6	3	4	0	0	0	1.69846	0	0	0	0	0
S923	2	1	1	1	2	2	2	8	9	0	0	0	0	0	0	0	0	0
S955	2	2	2	4	3	5	8	2	2	0	0	0	0	0.871163	0	0	0	0
S216	2	2	4	2	6	6	7	5	7	0.138658	0	0	0	0	0	0	0	0
S210	2	1	2	3	4	4	6	4	5	0	0	0	0	0	0	0	0	0
S227	2	2	4	2	6	6	7	5	7	0	0	0	0	0	0	0	0	0
S939	2	2	4	2	6	5	8	2	7	0	0	0	0	0	0	0	0	0
S952	2	1	1	5	3	3	4	1	1	0	0	0	0	0	0	0	0	0
S929	2	1	1	1	2	2	2	8	9	0	0	0	0	0	0	0	0	0
S940	2	1	1	1	1	2	2	8	9	0	0	0	0	0	0	2.27461	0	0
S943	2	1	1	1	2	2	2	8	9	0	0	0	0	0	0	0	0	0
S927	2	1	1	1	2	2	2	8	9	0	0	0	0	0	0	0	0	0
S928	2	1	1	1	2	2	2	8	9	0	0	0	0	0	0	0	0	0
S82	2	1	1	1	2	2	2	8	9	0	0	0	0	0	0	3.34415	1.24727	2.30575
S734	2	2	2	3	4	4	6	4	5	0	0	0	0	0	0	0	0	0
S217	2	1	1	5	3	3	4	1	1	0	0	0	0	0	0	0	0	0
S84	2	2	1	5	3	5	8	2	2	0	0	0	0	0	0	0	0	0
S81	2	1	1	5	3	3	4	1	1	0	0	0	0	0	0	0	0	0
S903	2	2	2	3	4	4	6	4	5	0	0	0	1.11022	2.91202	2.91202	2.91202	0	0
S208	2	1	1	3	4	4	6	3	4	0	0	0	0	0	0	0	0	0
S956	2	1	1	1	2	2	2	8	9	0	0	0	0	0	0	0	0	0
S908	2	2	4	2	6	6	7	5	7	0	0	0	0	0	0	0	0	0.317656
S907	2	2	2	3	4	4	6	4	5	0	0	0	0	0	0	0	0	0
S911	2	1	1	3	4	4	6	3	4	0	0	0	0	0	0	0	0	0
S912	2	1	1	5	3	3	3	2	10	0	0	0	0	0	0	0	0	0
S913	2	2	2	5	3	3	4	1	1	0	0	0	0	0	0	0	0	0
S906	2	2	2	4	3	5	8	2	2	0	0	0	0	0	0	0	0	0
S910	2	1	1	5	3	3	4	1	1	0	0	0	0	0	0	0	0	0
S922	2	1	1	5	3	3	4	1	1	0	0	0	0	0	0	0.649638	0.672918	0.916827
S914	2	2	2	5	3	5	8	2	2	0	0	0	0	0	0	0	0	0
S942	2	1	1	1	2	2	2	8	9	0	0	0	0	0	0	0	0	0
S954	2	1	1	1	2	1	1	7	8	0	0	0	0	0	0	0	0	0
S945	2	2	2	4	3	5	8	2	2	0	0	0	0	0	0	0	0	0
S934	2	1	1	1	2	2	2	8	9	0	0	0	0	0	0	0	0	0
S921	2	1	1	5	3	3	3	9	10	0	0	0	0	0	1.0715	0	0	1.49657
S924	2	2	4	4	3	5	8	2	2	0	0	0	0	1.79702	0	0	0	0
S947	2	1	1	3	4	4	6	3	4	0	0	0	0	0.887235	0.887235	0.887235	0	0
S709	2	1	1	5	1	2	3	9	10	0	0	0	0	0	0	0	0	4.02232
S710	2	1	1	5	3	3	4	1	10	0	0	0	0	0	0	0	0	0
S51	2	2	2	4	3	5	8	2	2	0	1.15134	1.18007	0	0	2.06242	4.12107	4.08543	4.73837
S708	2	1	1	1	2	2	2	8	9	0	0	0	0	0	0	0	0	0
S212	2	2	2	3	4	4	6	4	5	0	0	0	0	0	0	0	0	0
S716	2	1	1	3	4	4	6	3	4	0	0	0	0	0	0	0	0	0
S746	2	1	1	5	3	3	4	1	1	0	0	0	0	0	0.822695	3.20908	2.98674	4.08921
S732	2	2	2	4	3	5	8	2	2	0	0	0	0	0	0	0	0	0
S750	2	1	1	1	2	2	1	8	9	0	0	0	0	0	0	0	0	0
S738	2	1	1	1	2	1	1	7	8	0	0	0	0	0.494803	2.18579	1.60323	2.18579	1.59668
S744	2	1	1	1	2	2	1	8	9	0	0	0	0	0	0	0	3.25553	0
S741	2	1	1	1	1	3	1	1	1	0	0	0	0	0	0	0	0	0
S735	2	2	2	3	4	4	6	4	5	0	0	0	0	0	0	0	0	0
S57	2	2	2	4	3	5	8	2	2	0	0	0	0	0	0	0	0	0
S211	2	1	1	1	2	1	1	7	8	0	0	0	0	0	0	0	0	0
S205	2	2	2	4	3	5	8	2	2	0.484973	0	1.94435	0	1.56512	0	1.08071	1.52188	0
S722	2	1	1	1	2	2	2	8	9	0	0	0	0	0	0	0	0	0
S724	2	1	1	1	1	2	2	8	9	0	0	0	0	0	0	4.94591	4.44784	4.15489
S736	2	1	1	1	2	1	1	7	9	0	0	0	0	0	0	0	0	0
S720	2	1	1	1	2	2	2	8	9	0	0	0	0	0	0	2.61944	0	0
S236	2	2	4	2	6	6	7	5	7	0	0	0	0	0	0	0	0	0
S717	2	1	4	2	3	5	3	9	10	0	0	0	0	0	0	0	0	0
S729	2	1	1	1	2	1	1	7	8	0	0	0	0	0	0	0	0	0
S209	2	2	4	2	6	5	8	2	7	0	0	0	0	3.11307	1.11775	0	0	0
S215	2	1	1	1	2	1	1	7	8	0	0	0	0	0	0	0	0	0
S705	2	1	1	1	4	4	6	3	4	0	0	0	0.379845	1.92157	1.92157	1.92157	0	0
S231	2	2	2	4	3	5	8	2	5	0.924174	0	0	0	1.65373	0	2.26648	2.37133	0
S713	2	1	1	5	1	2	3	9	10	0	0	0	0	0	0	0	0	0
S237	2	1	1	1	2	1	1	7	8	0	0	0	0	0	0	0	0	0
S238	2	1	1	5	1	2	3	9	10	0	0	0	0	0	0	0	0	0
S707	2	1	1	1	2	1	1	7	8	0	0	0	0	4.42216	5.15857	4.61284	5.15857	5.59336
S970	1	3	3	2	5	7	5	6	6	0	0	0	0	0	0	0	0	0
S431	2	1	1	5	3	3	3	9	10	0	0	0	0	0	0	0	0	0
S973	2	2	4	2	6	6	7	5	7	0	0	0	0	0	0	0	0	0
S401	2	1	1	5	3	3	4	1	1	0	0	0	0	0	0	0	0	0
S402	1	3	3	2	5	7	5	6	6	0	0	0	0	0	0	0	0	0
S403	1	3	3	2	5	7	5	6	6	0	0	0	0	0	0	0	0	0
S404	1	3	3	2	5	7	5	6	6	0	0	0	0	0	0	0	0	0
S405	1	3	3	2	5	7	5	6	6	0	0	3.79873	1.20421	4.38893	2.51329	2.51329	4.41019	4.14329
S406	1	3	3	2	5	7	5	6	6	0	0	0	0	0	0	0	0	0
S407	1	3	3	2	5	7	5	6	6	0	0	0	0	0	0	0	0	0
S984	2	1	1	1	2	1	1	7	8	0	0	0	0	0	0	0	0	0
S409	1	3	3	2	5	7	5	6	6	0	2.29591	2.00569	0	3.98488	3.86609	3.86609	4.01749	4.0416
S410	2	3	2	5	3	3	4	1	1	0	0	0	0	0	0	0	0	0
S411	2	1	1	5	1	2	3	9	10	0	0	0	0	0	0	0	0	0
S412	2	1	1	1	2	2	2	8	9	0	0	0	0	0	0	0	0	0
S413	1	3	2	4	3	5	4	1	3	1.68811	1.93248	0	0	0	3.16525	3.95931	3.74041	0
S415	1	3	3	2	4	4	6	3	4	1.16229	0	3.67336	0.312159	3.03676	3.03676	3.03676	1.22604	1.19696
S416	2	2	4	2	6	6	7	5	7	0	0	0	0	0	0	0	0	1.13612
S418	2	1	1	5	3	3	4	1	1	0	0	0	0	0	0	0	0	0
S419	2	1	1	5	1	2	3	9	10	0	0	0	0	0	0	0	0	0
S420	2	1	1	5	1	2	3	9	1	0	0	0	3.68945	1.39434	4.90671	3.95967	3.96898	5.56607
S421	2	1	1	1	1	2	3	9	3	0	1.11437	1.38681	0.998984	0.111502	0.518904	0.8985	1.57937	0
S982	2	1	1	1	2	2	2	8	9	0	0	0	0	0	0	0	0	0
S423	2	1	1	1	1	2	3	9	3	0	0	0	3.58322	2.25668	2.19347	2.7744	2.09362	0
S426	2	2	2	4	3	5	8	2	3	0	0	0	0	0	3.10066	1.48512	1.90617	0
S427	2	1	1	1	1	2	3	9	3	0	1.96358	1.94894	2.44128	0.287578	2.00207	1.57909	1.39853	0
S715	2	2	4	4	3	5	8	2	2	0	0	1.96023	0	1.02569	0	0.341903	0.350575	0
S223	2	1	1	1	3	3	3	9	10	0	0	0	0	1.91751	2.05822	0.647543	0.724497	3.6459
S48	2	1	1	1	2	2	2	8	9	0	0	0	0	0	0	0	0	0
S234	2	2	4	2	6	6	7	5	7	0.418458	0	0	0	0	0	0	0	0
S55	2	1	1	1	2	1	1	7	8	0	0	0	0	3.2955	4.02958	2.94047	4.02958	2.92163
S233	2	2	2	3	4	4	6	3	5	0	0	0	0	0	0	0	0	0
S65	2	1	1	1	2	1	1	7	9	0	0	0	0	0	0	0	0	0
S905	2	2	4	2	3	5	8	2	7	0	0	0	0	0	0	0	0	0
S67	2	1	1	5	3	3	4	1	1	0	0	0	1.32301	0.658522	0	1.68601	1.44473	2.09321
S226	2	1	1	1	2	1	1	7	8	0	0	0	0	0	0	0	0	0
S53	2	1	1	5	3	3	4	1	1	0	0	0	0	0	0	0	0	0
S896	2	1	1	5	3	3	4	1	1	0	0	0	0	0	0	0	0	0
S222	2	1	1	5	3	3	3	9	10	0	0	0	0	0	0	0	0	0
S213	2	2	2	3	4	4	6	4	5	0	0	0	0.382359	1.42669	1.42669	1.42669	0	0
S898	2	2	2	2	3	5	8	2	7	0	0	0	0	0	0	0	0	0
S206	2	1	1	1	2	1	1	7	8	0	0	0	0	0	0	0	0	1.85815
S219	2	2	4	2	6	5	8	2	7	0	0	0	0	0	0	0	0	0.78502
S225	2	1	1	1	2	2	2	8	9	0	0	0	0	0	0	0	0	0
S718	2	1	1	5	3	3	4	1	1	0	0	0	0	0	0	0	0	0
S201	1	3	3	2	5	7	5	6	8	0	0	0	0	0	0	0	0	2.58065
S86	2	1	1	1	2	1	1	7	8	0	0	0	0	0	0	0	0	0
S220	2	2	4	2	6	6	7	5	7	0.464289	0	0	0	0	0	0	0	0
S202	2	1	1	5	3	3	4	1	1	0	0	0	0	0	0	0	0	0
S204	2	1	1	1	2	1	1	7	8	0	0	0	0	0	0	0	0	0
S232	2	1	1	5	3	3	4	1	1	0	0	0	0	0	0	0	0	0
S711	2	2	4	2	3	5	8	2	7	0	0	0	0	0	0	0	0	0
S891	2	1	1	1	2	2	2	8	9	0	0	0	0	0	0	0	0	0
S932	2	1	1	1	2	2	2	8	9	0	0	0	0	0	0	0	0	0
S909	2	2	4	2	6	6	7	5	7	0	0	0	0	0	0	0	0	0

## Sheet: Genes result of SC3
	feature_symbol	sc3_gene_filter	sc3_2_markers_clusts	sc3_2_markers_padj	sc3_2_markers_auroc	sc3_3_markers_clusts	sc3_3_markers_padj	sc3_3_markers_auroc	sc3_4_markers_clusts	sc3_4_markers_padj	sc3_4_markers_auroc	sc3_5_markers_clusts	sc3_5_markers_padj	sc3_5_markers_auroc	sc3_6_markers_clusts	sc3_6_markers_padj	sc3_6_markers_auroc	sc3_7_markers_clusts	sc3_7_markers_padj	sc3_7_markers_auroc	sc3_8_markers_clusts	sc3_8_markers_padj	sc3_8_markers_auroc	sc3_9_markers_clusts	sc3_9_markers_padj	sc3_9_markers_auroc	sc3_10_markers_clusts	sc3_10_markers_padj	sc3_10_markers_auroc	sc3_2_de_padj	sc3_3_de_padj	sc3_4_de_padj	sc3_5_de_padj	sc3_6_de_padj	sc3_7_de_padj	sc3_8_de_padj	sc3_9_de_padj	sc3_10_de_padj
1	COL2A1	TRUE	2	1	0.674242	1	1	0.655052	1	1	0.671852	5	1	0.678977	3	1	0.64366	1	1	0.678261	3	1	0.666848	7	1	0.678261	10	1	0.683833	1	1	0.64295	0.136863	1	0.344472	0.974656	1	0.876663
2	MT-RNR2	TRUE	1	0.000826585	0.974242	3	0.000189378	0.978291	3	0.00177899	0.980165	2	8.20293e-07	0.903663	5	0.00924079	0.971767	7	0.00939775	0.971767	5	0.00947249	0.971767	6	0.00947	0.971767	6	0.0377806	0.966463	0.000809177	1.29412e-06	7.12068e-07	2.00889e-05	8.42318e-05	1.09195e-06	0.000171121	7.36204e-05	3.14063e-05
3	FN1	TRUE	2	1	0.559091	2	1	0.506325	2	1	0.735105	3	1	0.759195	4	0.682682	0.779154	4	0.6799	0.779154	4	0.00484155	0.834632	4	1	0.791667	1	0.000682993	0.860606	1	1	0.270375	0.0008951	0.00233328	0.00198182	4.92083e-05	4.67578e-05	7.89633e-05
4	COMP	TRUE	2	1	0.806061	1	1.25057e-05	0.809607	1	1.28496e-05	0.808395	5	0.0187474	0.768939	1	1	0.749695	3	0.0287451	0.779915	4	0.114611	0.787013	1	0.0328301	0.801084	1	0.0050471	0.833766	1	4.5659e-05	2.44394e-07	9.85973e-08	0.000124523	1.12093e-06	1.02951e-05	2.43214e-05	3.45899e-05
5	C2orf40	TRUE	2	1	0.815909	1	2.75765e-14	0.950971	1	2.05307e-13	0.937037	1	0.0499939	0.730691	1	1	0.699634	2	0.0884331	0.748422	2	1	0.734199	9	1	0.722833	10	1	0.740548	1	2.92049e-13	4.00024e-12	1.05329e-08	5.45165e-06	6.56274e-09	2.76282e-08	1.07879e-08	8.48024e-08
6	DCN	TRUE	2	1	0.765909	1	9.10372e-14	0.943753	1	4.78723e-12	0.917284	5	0.138628	0.742424	1	1	0.733822	3	0.27397	0.746795	4	0.134042	0.784416	1	0.110165	0.782319	1	0.0141585	0.819048	1	8.70574e-13	5.99332e-11	1.05784e-08	4.48111e-05	1.92925e-09	3.75242e-09	4.13804e-10	9.2009e-10
7	COL1A2	TRUE	2	1	0.556061	2	5.84703e-13	0.964635	4	0.0111564	0.851393	4	0.00080736	0.955882	6	0.414824	0.836835	5	1.43886e-06	0.9329	8	5.86878e-07	0.960996	2	4.05601e-07	0.94632	2	0.00169491	0.961364	1	3.5415e-12	1.76231e-09	1.1835e-07	3.70625e-07	1.04686e-08	1.35231e-08	3.3035e-10	1.46918e-09
8	COL1A1	TRUE	2	1	0.515909	2	4.90926e-11	0.93387	4	0.0248278	0.838493	4	0.00219398	0.939076	6	1	0.807423	5	2.3245e-06	0.927706	8	1.26026e-06	0.952538	2	9.22269e-07	0.937662	2	0.00332359	0.949242	1	1.6814e-10	6.38301e-08	2.38201e-06	8.61554e-06	9.48492e-08	2.12375e-07	2.01647e-08	6.32938e-08
9	SPARC	TRUE	2	1	0.70303	2	1	0.63571	2	1	0.658615	4	0.379951	0.839636	3	0.00208724	0.771803	5	0.022845	0.812121	8	0.0192609	0.828008	2	0.00139269	0.851515	2	0.0265056	0.909848	1	1	1	0.572249	0.108188	0.0310383	0.107947	0.0453325	0.0920444
10	COL3A1	TRUE	2	1	0.568182	2	2.03527e-06	0.849339	2	0.000412635	0.853462	4	0.000842463	0.955182	3	3.77755e-05	0.811396	5	0.00527509	0.833333	8	0.00325981	0.854323	2	0.00110683	0.854545	2	0.0167076	0.918939	1	1.43231e-05	7.2791e-05	3.00648e-07	7.13672e-06	0.000105102	2.00684e-05	2.00699e-07	4.8134e-08
11	MT-ND4	TRUE	1	0.00159825	0.962879	3	0.000364502	0.967787	3	0.0042606	0.963636	2	0.000910356	0.828205	5	0.0218145	0.953552	7	0.0221258	0.953552	5	0.0223413	0.953552	6	0.0223293	0.953552	6	0.0914642	0.945122	0.00156538	0.00149879	0.000952882	0.000139532	0.00412178	0.000188623	0.00182071	0.00274938	0.00461064
12	MALAT1	TRUE	1	1	0.7	3	1	0.656863	3	1	0.768595	2	1	0.640293	5	1	0.796903	1	0.00236172	0.88587	1	0.00758251	0.842105	7	0.00238011	0.88587	8	0.000563362	0.918391	1	1	1	1	0.0334618	0.000420818	0.000465707	0.000204928	0.000153156
13	CLU	TRUE	2	1	0.651515	1	0.00311413	0.757342	1	0.0059017	0.749877	3	1	0.62931	1	1	0.791819	2	0.162693	0.739899	2	1	0.704762	8	1	0.6719	3	1	0.811111	1	0.0148072	0.00165557	0.00388355	0.000111724	7.00037e-05	0.000208559	0.00132455	0.00105582
14	PRELP	TRUE	2	1	0.787879	1	5.62775e-10	0.887008	1	4.03857e-09	0.871605	5	1	0.6875	1	1	0.74359	3	1	0.702991	4	1	0.67619	3	1	0.690346	1	1	0.734632	1	4.96914e-09	5.67613e-09	4.86415e-07	3.99795e-05	2.10168e-07	5.69004e-06	3.99661e-06	1.47423e-05
15	MT-CO3	TRUE	1	0.00117704	0.968182	3	0.000246536	0.97409	3	0.00314981	0.969421	2	1.6508e-07	0.919048	5	0.0148599	0.961749	7	0.0151232	0.961749	5	0.015265	0.961749	6	0.015261	0.961749	6	0.0554473	0.957317	0.00115257	8.19745e-05	3.80696e-06	1.89485e-07	3.67693e-05	3.71499e-07	2.10498e-05	1.29949e-05	3.86308e-05
16	CHI3L1	TRUE	2	1	0.764394	1	0.0131602	0.741911	1	0.0382948	0.729136	1	0.00807773	0.751407	1	1	0.728938	2	4.11945e-05	0.837437	2	0.0172343	0.81645	8	0.0149711	0.807166	9	0.002331	0.821509	1	0.0532415	0.157015	0.0063868	0.000301104	2.65644e-05	0.00445563	0.00465071	0.0192001
17	MT-CO2	TRUE	1	0.000986898	0.971212	3	0.000235937	0.97479	3	0.00253035	0.973554	2	3.68012e-08	0.932967	5	0.0142386	0.962659	7	0.0144907	0.962659	5	0.0146225	0.962659	6	0.0146264	0.962659	6	0.0578159	0.956301	0.000966244	4.74054e-06	3.0623e-07	5.11746e-07	0.000232598	5.41432e-07	9.05682e-06	9.02585e-06	5.9421e-06
18	MT-RNR1	TRUE	1	0.00279683	0.95303	3	0.000754642	0.955882	3	0.00390943	0.965289	2	0.000418653	0.837363	5	0.0218145	0.953552	7	0.0221258	0.953552	5	0.0223413	0.953552	6	0.0223293	0.953552	6	0.0877796	0.946138	0.0027405	0.000119434	0.000239864	0.0034614	0.00884163	0.00620357	0.0552834	0.047444	0.0266094
19	LUM	TRUE	2	1	0.698485	1	1	0.60453	2	1	0.648148	5	5.40641e-05	0.834596	3	0.00806757	0.757089	3	0.0137631	0.789886	4	0.00117947	0.85368	1	0.00234194	0.838198	1	0.000638351	0.861472	1	1	0.455885	5.69146e-06	8.49566e-05	4.74081e-05	1.37563e-05	5.54732e-05	7.63251e-05
20	MT-ND3	TRUE	1	0.000632485	0.978788	3	0.000121211	0.985294	3	0.00221917	0.976033	2	5.42221e-07	0.907692	5	0.0119865	0.966302	7	0.0121946	0.966302	5	0.0122954	0.966302	6	0.0122954	0.966302	6	0.0377806	0.966463	0.000619041	1.67834e-06	3.24734e-07	1.33695e-05	0.000178046	7.14132e-06	0.00037434	0.000163041	0.000159687
21	FMOD	TRUE	2	0.669299	0.842424	1	6.3356e-11	0.901941	1	2.40658e-10	0.891358	5	0.0252754	0.765152	1	1	0.728938	3	0.0344319	0.777422	4	1	0.732035	1	1	0.741034	1	0.297081	0.770563	0.659021	4.47296e-10	1.05781e-10	5.27457e-10	1.5066e-05	7.43836e-09	1.698e-07	2.34309e-06	1.33776e-06
22	MT2A	TRUE	2	1	0.756061	1	1	0.596814	2	1	0.577295	3	0.00023429	0.931034	4	7.05189e-06	0.95356	4	7.07679e-06	0.95356	6	7.08924e-06	0.95356	3	0.00256178	0.998179	4	0.0124758	0.99187	1	1	1	0.00143317	2.15548e-07	3.6325e-06	3.45422e-05	5.48478e-06	7.78586e-05
23	MT-CYB	TRUE	1	0.000723451	0.976515	3	0.000165817	0.980392	3	0.00185918	0.979339	2	3.44773e-06	0.889377	5	0.0100857	0.969945	7	0.0102546	0.969945	5	0.0103335	0.969945	6	0.0103363	0.969945	6	0.0394486	0.965447	0.000708144	6.6481e-05	6.5337e-06	9.10003e-07	0.000524032	9.02488e-07	1.1761e-05	1.77744e-05	1.06884e-05
24	MT-ND1	TRUE	1	0.00246038	0.955303	3	0.00053754	0.961485	3	0.00242246	0.97438	2	1.85672e-06	0.895604	5	0.0119865	0.966302	7	0.0121946	0.966302	5	0.0122954	0.966302	6	0.0122954	0.966302	6	0.0531858	0.958333	0.00241058	3.7007e-05	6.78299e-07	3.83158e-07	0.000167007	7.674e-07	1.11181e-06	5.18927e-06	0.000205398
25	MT-ATP6	TRUE	1	0.000790722	0.975	3	0.000197947	0.977591	3	0.00231836	0.975207	2	9.21591e-05	0.854579	5	0.0125101	0.965392	7	0.0127242	0.965392	5	0.0128398	0.965392	6	0.0128432	0.965392	6	0.0488402	0.960366	0.000774044	0.000181288	0.000106916	6.63697e-05	0.0040163	5.92615e-06	5.29657e-05	5.7083e-05	0.000113578
26	HTRA1	TRUE	2	1	0.548485	2	1	0.636285	2	0.00784807	0.815217	5	0.115855	0.744949	3	0.0107316	0.753879	3	0.0841986	0.764601	4	0.00547801	0.8329	1	0.00200112	0.840284	1	0.000411702	0.8671	1	1	0.112117	0.000992827	0.000406457	0.00163724	0.000488062	1.15012e-05	1.13976e-05
27	PLA2G2A	TRUE	2	0.437344	0.852273	1	3.24145e-11	0.906421	1	6.4582e-11	0.900247	1	3.69024e-07	0.843734	1	1	0.757021	2	1.18399e-05	0.849747	2	0.0117289	0.822078	8	0.00118893	0.840982	9	0.000998808	0.832075	0.430441	3.00298e-10	1.20511e-09	6.0656e-10	1.63728e-08	9.02876e-10	1.22588e-08	7.96124e-08	9.62906e-07
28	VIM	TRUE	2	1	0.776515	2	9.4127e-05	0.813399	4	1	0.728586	4	0.443742	0.836134	6	1	0.691176	5	0.463041	0.762771	8	0.412124	0.776316	5	1	0.714026	3	1	0.812698	1	5.59081e-05	0.0011509	1	0.64014	0.000212088	0.00143643	0.00117627	0.000291984
29	SCRG1	TRUE	2	1	0.683333	1	3.0427e-09	0.875062	1	1.3758e-09	0.879259	5	1	0.699495	2	0.0522707	0.743818	1	1	0.722826	1	1	0.740132	7	1	0.722826	10	1	0.767275	1	1.2079e-08	2.37275e-08	1.39277e-06	0.000173099	2.7253e-06	1.2817e-06	3.28333e-06	4.89592e-06
30	SERPINA3	TRUE	2	0.785264	0.838636	1	1.81715e-13	0.939522	1	2.12359e-12	0.922469	1	1.47751e-05	0.812788	2	0.011376	0.762507	2	0.0122912	0.774306	2	0.130626	0.784848	8	0.0158424	0.806361	9	0.0515703	0.779623	0.773336	1.88488e-12	3.36272e-11	1.05541e-09	4.92216e-06	7.85995e-09	1.96379e-08	1.33771e-08	4.63843e-07
31	GPX3	TRUE	2	1	0.659848	1	1.47721e-10	0.896217	1	1.61473e-10	0.894074	1	2.47356e-06	0.828133	1	1	0.778388	2	1.17027e-06	0.871528	2	0.00342263	0.839394	8	0.00083635	0.845411	9	0.00042798	0.842264	1	6.05886e-10	3.24533e-09	3.72336e-08	1.35768e-07	2.59066e-09	2.33528e-07	6.46985e-09	4.25784e-07
32	CFH	TRUE	2	1	0.732576	1	3.62646e-11	0.905674	1	2.58639e-10	0.890864	1	9.28478e-09	0.872123	2	7.82202e-09	0.895917	2	0.000215572	0.820391	2	0.000604702	0.862338	8	0.000170241	0.864734	9	3.1088e-05	0.872075	1	2.46224e-10	1.12393e-08	8.03375e-09	8.06814e-09	5.20685e-09	3.88154e-09	6.73891e-10	2.74765e-08
33	FGFBP2	TRUE	2	1	0.789394	1	1.84193e-11	0.910154	1	1.56039e-11	0.90963	1	0.000184135	0.78977	2	5.87881e-05	0.818574	1	1	0.738587	1	1	0.74718	8	0.174022	0.770129	9	0.0297043	0.787547	1	1.77821e-10	7.61324e-10	3.38382e-07	1.11517e-06	9.09958e-07	2.8877e-07	2.67926e-08	4.58099e-08
34	ACAN	TRUE	2	1	0.761364	1	9.00716e-13	0.929567	1	4.75817e-13	0.931852	1	6.50125e-14	0.951918	2	1.05315e-10	0.928407	2	4.55681e-07	0.880051	2	0.000669093	0.861039	8	0.000176023	0.864332	9	1.341e-05	0.881132	1	8.21355e-12	9.31157e-12	1.08562e-14	3.82699e-14	7.16373e-14	4.24894e-12	6.51747e-12	4.21968e-11
35	HAPLN1	TRUE	2	1	0.65	1	0.000248252	0.782479	1	6.64632e-05	0.793827	1	0.000216362	0.788235	2	2.25892e-06	0.848764	1	1	0.76413	2	0.213369	0.776623	8	0.0465317	0.79066	8	1	0.76954	1	0.000950353	0.00126892	9.33474e-05	9.00524e-06	1.94725e-05	7.59376e-06	1.08123e-05	2.46587e-05
36	BGN	TRUE	2	0.206856	0.868939	1	0.000581507	0.774266	1	0.000137434	0.78716	5	1	0.682134	1	1	0.675214	2	1	0.678662	3	1	0.686413	9	1	0.650794	3	1	0.774603	0.203441	0.000301451	6.65352e-07	6.35407e-07	8.42197e-06	3.83127e-05	0.000175436	0.00112168	0.000486451
37	EGR1	TRUE	2	1	0.778788	2	1	0.57073	2	1	0.569243	3	0.636557	0.797126	4	0.634174	0.780702	4	0.629833	0.780702	6	0.63891	0.780702	4	1	0.827236	5	1	0.824793	1	1	1	1	0.611193	1	1	1	1
38	C2orf82	TRUE	2	1	0.615152	1	1.23636e-08	0.864858	1	1.73476e-08	0.860988	1	0.0259258	0.738363	1	1	0.664225	1	1	0.675543	3	1	0.768478	9	1	0.775946	10	1	0.791395	1	1.40607e-08	4.0649e-07	0.000146883	0.00167893	1.74148e-05	1.50982e-06	1.93252e-06	1.04335e-05
39	SPP1	TRUE	2	1	0.623485	2	0.000929326	0.789822	4	0.799993	0.775542	4	0.924632	0.819328	6	1	0.728992	5	0.000664487	0.861039	8	0.000730229	0.875	2	0.00103559	0.855411	2	0.0274887	0.909091	1	0.00556573	0.0327977	0.45631	0.0861751	0.00571893	0.0178094	0.059622	0.00840713
40	MT-ND5	TRUE	1	0.000350749	0.988636	3	8.8382e-05	0.990196	3	0.000903987	0.992562	2	1	0.649084	5	0.00518354	0.983607	7	0.00527774	0.983607	5	0.00531791	0.983607	6	0.0053193	0.983607	6	0.0163567	0.985772	0.000343144	5.10284e-05	0.00357809	1	0.0335093	0.00318899	0.00538315	0.00647482	0.0032416
41	FRZB	TRUE	2	1	0.656061	1	6.07116e-08	0.852912	1	3.48425e-08	0.855802	1	4.97558e-09	0.876726	2	1.401e-08	0.891317	1	0.598861	0.78913	2	0.016255	0.817316	8	0.00216058	0.833333	9	0.000248493	0.848679	1	1.85292e-07	9.583e-07	4.69712e-08	7.60038e-08	3.70882e-08	6.09425e-09	3.46569e-09	1.14459e-07
42	COL6A1	TRUE	2	1	0.656061	2	4.42811e-09	0.90023	2	1.79967e-05	0.890097	4	0.00342291	0.931373	6	1	0.707283	5	0.00740451	0.828571	8	0.00178702	0.862782	4	1	0.832317	2	0.04002	0.901515	1	3.82346e-08	2.85733e-07	2.85648e-05	0.000481884	0.000543302	1.70424e-05	1.73415e-07	9.90065e-09
43	CTSK	TRUE	2	1	0.618939	2	6.07487e-05	0.817711	4	0.160128	0.806502	4	0.205649	0.852941	6	1	0.77591	5	3.16979e-05	0.898268	8	5.88451e-05	0.907425	2	3.97913e-05	0.895671	2	0.0236614	0.912121	1	0.00042634	0.00159436	0.026052	0.000365677	3.57462e-05	0.000286629	0.000172626	0.000550883
44	MT-CO1	TRUE	1	0.0134344	0.924242	3	0.00346106	0.929972	3	0.00994011	0.947107	2	0.00535279	0.806227	5	0.053636	0.933515	7	0.0543006	0.933515	5	0.0550424	0.933515	6	0.0550121	0.933515	6	0.211295	0.92378	0.0131805	0.0173882	0.0118813	0.000204136	0.0186552	0.00209782	0.00461465	0.0225682	0.0104726
45	TPT1	TRUE	2	0.186465	0.871212	1	1	0.618965	4	1	0.675439	5	1	0.634154	6	1	0.642157	6	1	0.702186	7	1	0.702186	5	1	0.702186	9	1	0.709434	0.183369	0.628871	0.134486	1	1	0.0374283	0.0719796	0.0214338	0.00020296
46	FOS	TRUE	2	1	0.69697	2	0.849437	0.704428	4	0.368151	0.791022	2	1	0.609524	6	0.513687	0.831933	6	0.562228	0.876138	7	0.570078	0.876138	5	0.571648	0.876138	7	1	0.783908	1	0.78754	0.354386	1	1	1	1	1	1
47	TMSB4X	TRUE	1	1	0.538636	2	4.81169e-12	0.950259	4	3.89117e-07	0.987616	4	0.064596	0.876751	6	0.000299601	0.971989	6	0.00939775	0.971767	7	0.00947249	0.971767	5	0.00947	0.971767	7	2.02695e-05	0.964943	1	4.45097e-12	2.88599e-12	4.64927e-09	5.44092e-09	9.55158e-11	2.46228e-09	5.50884e-10	3.40372e-09
48	SMOC2	TRUE	2	1	0.801515	1	1.64481e-11	0.910901	1	8.35923e-11	0.898519	5	1	0.713068	1	1	0.717338	3	1	0.708689	3	1	0.726087	9	1	0.688034	10	1	0.725554	1	1.56527e-10	5.38877e-10	6.47089e-08	6.96744e-05	1.84735e-07	7.91096e-07	2.44076e-05	9.10521e-05
49	CRISPLD1	TRUE	2	1	0.501515	1	1	0.658785	1	1	0.673333	1	0.030296	0.736573	2	0.000916193	0.790684	1	0.498991	0.792935	1	1	0.745301	7	0.50744	0.792935	8	0.261373	0.814368	1	1	1	0.68425	0.00365795	0.00906054	0.00253365	0.00200916	0.00546606
50	AEBP1	TRUE	2	0.214183	0.868182	2	0.260656	0.721679	2	0.00550705	0.820048	4	1	0.808824	3	1	0.689406	5	0.291885	0.770996	8	0.0302253	0.820959	4	1	0.843496	5	0.451412	0.863636	0.210654	0.00213416	0.000182616	0.0762562	0.0297817	0.00356443	0.000962554	3.73795e-05	0.000264843
51	MT1E	TRUE	2	1	0.729545	1	0.808271	0.690891	1	1	0.650617	3	0.00366689	0.889655	4	0.000140543	0.915377	4	0.000141153	0.915377	6	0.000141978	0.915377	3	0.0112811	0.968124	4	0.0554473	0.957317	1	1	1	0.00074464	1.78717e-07	5.29855e-06	4.93064e-05	8.48357e-06	7.80207e-05
52	TGFBI	TRUE	2	1	0.552273	2	1.10886e-09	0.910868	2	1.34599e-05	0.893317	4	0.000441823	0.965686	3	0.000270057	0.79267	5	0.00179443	0.848052	8	0.000612397	0.87735	2	0.0017518	0.848485	2	0.0219076	0.913636	1	5.95442e-09	1.47417e-07	8.99314e-09	3.85914e-07	5.43152e-07	2.89464e-08	2.98947e-10	9.77207e-11
53	PCOLCE2	TRUE	2	1	0.790152	1	6.56143e-14	0.945744	1	1.21086e-14	0.954074	5	1	0.710543	2	0.0390307	0.747556	3	1	0.711538	1	1	0.706297	8	1	0.707729	9	0.908492	0.733585	1	6.85207e-13	2.04806e-13	1.80766e-10	1.0291e-05	1.533e-09	3.22436e-08	5.81226e-08	6.92676e-08
54	COL9A3	TRUE	2	1	0.781061	1	2.00615e-09	0.878049	1	4.27682e-10	0.887407	1	1.04038e-05	0.815857	2	0.000112296	0.812248	1	0.11538	0.821196	1	0.132671	0.796523	7	0.117237	0.821196	8	0.750282	0.792529	1	1.80737e-08	1.12094e-08	1.20453e-08	9.47023e-07	3.79701e-08	3.54784e-08	1.93432e-07	7.39479e-07
55	LINC00486	TRUE	1	0.335085	0.858333	3	0.288985	0.843838	3	1	0.842975	2	1	0.713553	5	1	0.849727	7	1	0.849727	5	1	0.849727	6	1	0.849727	6	1	0.829268	0.329707	1	1	1	1	1	0.778921	1	1
56	CYR61	TRUE	2	0.346543	0.857576	1	0.700735	0.692882	1	0.886757	0.689136	3	0.000857105	0.912069	4	0.00245822	0.875129	4	0.00250241	0.875129	6	0.0025154	0.875129	3	0.316629	0.891621	4	1	0.873984	0.340993	0.0419391	0.0134301	4.44854e-06	1.87015e-05	9.5145e-05	0.000919656	0.00230589	0.00879058
57	S100A4	TRUE	1	1	0.538636	2	5.79631e-10	0.915756	2	0.000268603	0.858696	4	0.01396	0.906162	6	1	0.744398	5	0.00152517	0.850216	8	0.00410219	0.851034	2	0.0148891	0.818615	2	0.240922	0.862879	1	9.35143e-10	4.23791e-08	1.14497e-08	2.31826e-08	1.58877e-08	1.74864e-08	2.13166e-09	3.64769e-09
58	RPLP1	TRUE	2	1	0.823485	1	1	0.583624	4	1	0.596491	5	1	0.659091	1	1	0.741758	3	1	0.628917	3	1	0.765217	9	0.184743	0.831502	3	1	0.763492	1	1	1	1	0.0244035	0.0862429	0.0529193	0.0101476	0.00980438
59	CHRDL2	TRUE	1	1	0.505303	1	0.00743192	0.748133	1	0.00271453	0.758025	1	2.12351e-06	0.829412	2	1.34005e-06	0.853364	1	0.0758916	0.828804	1	0.252808	0.785244	7	0.077008	0.828804	8	0.527046	0.8	1	0.0019684	0.0101339	0.000137965	1.55277e-05	2.82873e-06	1.44685e-07	9.66983e-08	9.72283e-07
60	PRG4	TRUE	1	1	0.518182	2	1	0.636285	2	1	0.707729	3	1	0.599425	5	1	0.568306	7	1	0.568306	8	1	0.586466	4	1	0.748984	5	1	0.706612	1	1	1	1	1	1	1	1	1
61	GSN	TRUE	2	0.892522	0.835606	1	1	0.60453	4	1	0.706398	1	0.279648	0.709207	2	0.498299	0.713053	2	0.480065	0.723801	2	0.178672	0.779654	8	0.278023	0.76248	9	0.140161	0.764528	0.879083	1	0.0503959	1	0.181825	0.12789	0.00766083	0.0422323	0.0176682
62	CST3	TRUE	2	1	0.664394	2	0.00115134	0.787522	4	0.0154086	0.846233	4	0.952226	0.818627	6	0.212716	0.851541	6	1	0.816029	8	0.00226001	0.859492	5	1	0.816029	7	0.0140222	0.867816	1	0.00670043	0.00265548	0.0457142	0.0952878	0.000233871	0.000256611	0.00130955	2.98417e-05
63	RPL13	TRUE	2	0.161994	0.874242	1	1	0.681931	1	1	0.658765	1	1	0.618414	1	1	0.735043	2	0.0188745	0.768939	3	1	0.730978	9	1	0.789377	9	0.969438	0.732453	0.159283	0.248278	0.0761864	1	0.0803478	0.000455327	0.0018281	0.000360083	0.00123286
64	CTSB	TRUE	2	0.737169	0.840152	2	1.03444e-07	0.874928	4	0.000249635	0.907121	4	0.569516	0.830532	6	0.0225085	0.897059	6	0.0409996	0.939891	7	0.0415089	0.939891	5	0.0414976	0.939891	7	0.00104371	0.909195	0.725923	9.18235e-08	4.98052e-08	1	0.000155313	5.79853e-08	4.93629e-08	2.32649e-08	1.40501e-07
65	COL6A3	TRUE	2	1	0.512121	2	1.79058e-11	0.941058	2	1.86591e-05	0.889694	4	0.00356214	0.930672	6	1	0.806022	6	1	0.857013	7	1	0.857013	5	1	0.857013	2	0.053727	0.895455	1	5.71767e-11	5.59661e-09	8.05164e-08	1.63715e-05	3.3394e-06	3.95931e-08	3.07553e-09	2.93535e-10
66	GPC6	TRUE	1	1	0.670455	3	1	0.672969	3	1	0.698347	1	2.2572e-06	0.8289	2	5.63966e-10	0.916044	1	1.9312e-05	0.952717	1	6.29572e-06	0.934211	7	1.93948e-05	0.952717	8	7.88288e-05	0.946552	1	1.14095e-06	6.44254e-06	2.19682e-05	2.83214e-11	6.51741e-12	3.91917e-12	1.95445e-11	1.76133e-10
67	S100A10	TRUE	2	1	0.643182	2	0.000102638	0.812536	2	0.000470572	0.851852	4	0.0111023	0.910364	3	0.00236675	0.770465	5	0.0488868	0.800433	8	0.0902615	0.803102	4	1	0.788618	2	0.40465	0.850758	1	0.000684924	0.000166892	0.000370811	0.000314171	0.000402807	8.96976e-05	1.25924e-05	7.50328e-07
68	RPS11	TRUE	2	0.16781	0.873485	1	0.172535	0.711548	1	0.411262	0.699753	5	1	0.651831	1	1	0.669719	2	0.257327	0.73327	3	1	0.720652	9	1	0.760684	10	1	0.739896	0.165006	0.072279	0.0310097	0.572249	0.0754567	0.00112748	0.00252346	0.000744242	0.000371179
69	ACTG1	TRUE	2	1	0.770455	2	7.31039e-11	0.930995	4	0.00161054	0.880805	4	0.0236163	0.896359	6	0.0655213	0.87605	6	0.473498	0.880692	7	0.481346	0.880692	5	0.482034	0.880692	2	0.177489	0.869697	1	1.84433e-10	4.07323e-09	0.00315753	2.85187e-05	5.20685e-09	2.18824e-08	4.86976e-09	1.05014e-08
70	TSC22D1	TRUE	2	0.409254	0.853788	1	4.22666e-10	0.889	1	5.88604e-09	0.868889	1	2.78918e-05	0.807161	2	2.95273e-05	0.825187	2	0.00411207	0.787563	2	0.0468697	0.801299	8	0.00917142	0.81401	9	0.00123772	0.829434	0.402767	2.36122e-09	3.88037e-08	1.98064e-08	1.35779e-07	1.08108e-08	6.56407e-09	1.14073e-07	2.65276e-07
71	MT-ND2	TRUE	1	0.0157566	0.921212	3	0.00360119	0.929272	3	0.0138149	0.940496	2	0.00389956	0.810256	5	0.073706	0.92623	7	0.0742943	0.92623	5	0.0755129	0.92623	6	0.0753869	0.92623	6	0.256353	0.918699	0.0154609	0.00901401	0.00583526	0.00677189	0.228065	0.0248624	0.0349472	0.0983573	0.20035
72	RPS6	TRUE	2	0.00525723	0.941667	1	0.156273	0.712792	1	1	0.684691	5	1	0.658144	1	1	0.671551	2	1	0.703283	2	1	0.700866	8	1	0.708937	9	1	0.731698	0.00515392	0.00462798	0.00537213	1	0.261595	0.00418754	0.0116605	0.00473963	0.000292621
73	PSAP	TRUE	2	0.109339	0.882576	2	0.018136	0.756182	4	0.0009085	0.889061	4	1	0.630952	6	0.0416315	0.885154	6	0.621653	0.873406	7	0.630404	0.873406	5	0.632154	0.873406	7	0.00197569	0.899425	0.107469	0.000860586	2.7171e-05	1	0.0157054	0.000276356	1.98048e-05	4.65084e-05	7.4302e-06
74	COL5A2	TRUE	2	1	0.535606	2	0.183307	0.726567	2	0.0654743	0.784622	4	0.0144877	0.905462	3	0.000205769	0.795345	5	0.043805	0.802165	8	0.023803	0.824718	2	0.00547944	0.8329	2	0.0620636	0.892424	1	0.824815	0.582796	0.000817639	0.0193101	0.0164651	0.053384	0.000902979	0.000435394
75	ENO1	TRUE	2	0.0105544	0.928788	1	0.0804967	0.721005	1	0.0677257	0.722469	5	1	0.686553	1	0.0094306	0.885836	2	1	0.702652	3	1	0.752717	9	1	0.763736	3	1	0.796825	0.0103529	0.00119268	8.96508e-06	7.01389e-06	2.89892e-07	3.00438e-05	0.000525938	0.000106107	0.000124416
76	RPS14	TRUE	2	1	0.810606	1	1	0.611747	4	1	0.585655	5	1	0.598169	6	1	0.591036	6	1	0.623862	2	1	0.648485	8	1	0.672705	10	1	0.691004	1	1	1	1	1	0.0855548	0.490453	0.121173	0.00831984
77	IGLC3	TRUE	2	1	0.661364	2	0.722329	0.706153	4	0.000216579	0.907637	2	1	0.71685	6	0.0114469	0.908263	6	0.00243767	0.997268	7	0.00245033	0.997268	5	0.00245666	0.997268	7	0.00040347	0.921839	1	1	0.00315637	1	0.181242	0.0106781	0.0159768	0.0260082	0.194307
78	SOD3	TRUE	2	1	0.780303	1	2.83241e-13	0.936784	1	1.96479e-12	0.922963	1	2.95547e-08	0.863427	1	1	0.787546	2	1.29767e-06	0.870581	2	0.000846144	0.858009	8	0.00111581	0.841787	9	0.000157182	0.853962	1	2.55562e-12	3.38199e-11	6.15133e-11	4.31612e-10	2.84857e-11	1.19918e-09	1.42236e-09	3.01229e-09
79	RPL31	TRUE	2	1	0.604545	2	1	0.511213	4	1	0.588751	5	1	0.693182	3	1	0.685126	3	1	0.723647	4	1	0.731169	1	1	0.729358	1	1	0.690476	1	1	1	1	1	1	1	1	0.495211
80	ITM2B	TRUE	2	1	0.698485	1	0.00561786	0.75112	1	0.0051327	0.751358	1	1	0.658824	2	0.279817	0.721392	2	1	0.707071	2	0.114611	0.787013	8	0.239868	0.764895	9	0.261155	0.754717	1	0.0328559	0.0371366	0.105532	0.0233162	0.020968	0.00544073	0.0595892	0.290717
81	MT-ND6	TRUE	1	0.00140233	0.965152	3	0.000433782	0.964986	3	0.00170166	0.980992	2	1	0.695604	5	0.00924079	0.971767	7	0.00939775	0.971767	5	0.00947249	0.971767	6	0.00947	0.971767	6	0.0411661	0.964431	0.00137335	0.000752423	0.0117937	0.0477368	0.000554432	0.000306353	0.00160569	0.00209034	0.000869918
82	RPL34	TRUE	2	1	0.587879	1	1	0.549278	4	1	0.582043	5	1	0.669192	3	1	0.6145	3	1	0.663818	4	1	0.729437	1	1	0.720183	1	1	0.671861	1	1	1	1	1	1	1	1	1
83	MYL6	TRUE	2	1	0.62803	2	7.57e-08	0.877516	4	7.84674e-06	0.952012	4	1	0.785714	6	0.00237292	0.937675	6	0.0261124	0.949909	7	0.0263825	0.949909	5	0.0263612	0.949909	7	0.000193818	0.933908	1	6.31545e-07	2.83564e-08	6.0123e-06	4.19822e-09	7.40005e-09	3.1949e-07	6.25684e-07	1.29834e-07
84	SERPING1	TRUE	2	0.0980819	0.884848	1	0.00423684	0.754107	1	0.00726887	0.747654	1	7.98065e-06	0.818159	2	0.000413872	0.799022	2	7.48232e-06	0.854167	2	0.00180464	0.848052	8	0.00101407	0.842995	9	0.000120636	0.856981	0.0963951	0.000946735	0.00401901	0.000327724	1.93566e-05	3.86842e-06	0.000182994	0.000556714	0.000119254
85	CDO1	TRUE	2	1	0.661364	1	5.46436e-11	0.902937	1	3.57536e-10	0.888642	1	0.00456883	0.757545	1	1	0.76801	2	4.11945e-05	0.837437	2	0.105773	0.788312	8	0.0375034	0.793881	9	0.0066944	0.807925	1	2.31208e-10	5.67925e-09	1.42171e-07	3.39533e-06	3.43292e-09	4.3384e-08	3.17803e-08	2.67897e-07
86	RPLP2	TRUE	2	0.358558	0.856818	2	1	0.571305	4	1	0.71001	4	1	0.605742	1	1	0.727106	6	1	0.783242	7	1	0.783242	9	0.308149	0.821123	3	1	0.774603	0.352827	1	0.0566635	1	0.00386851	0.000404603	0.00053478	0.000120037	0.000272936
87	RPS5	TRUE	2	1	0.831818	1	1	0.634644	1	1	0.621728	5	1	0.619949	3	1	0.632691	2	1	0.707071	2	1	0.703896	8	1	0.708937	10	1	0.704042	1	1	0.821875	1	1	0.0163761	0.045123	0.0355273	0.0213116
88	LGALS1	TRUE	2	1	0.588636	2	3.12668e-10	0.920357	4	0.00130052	0.883901	4	0.00328892	0.932073	6	0.414824	0.836835	5	1.98216e-06	0.929437	8	4.33569e-05	0.911184	2	0.000231183	0.874459	2	0.0371438	0.90303	1	2.16737e-09	1.08015e-08	4.15171e-06	1.09766e-06	3.50178e-08	1.31124e-07	3.24744e-08	5.12765e-09
89	COL11A1	TRUE	2	1	0.512121	1	1	0.617471	1	1	0.641728	5	1	0.642045	3	1	0.594436	1	1	0.745109	1	1	0.710056	7	1	0.745109	8	1	0.756322	1	1	1	1	1	0.347913	1	1	0.101975
90	UBC	TRUE	2	1	0.72197	2	1	0.566993	4	1	0.691434	3	1	0.732184	4	1	0.727554	6	1	0.728597	7	1	0.728597	3	1	0.839709	4	1	0.820122	1	1	1	1	1	0.0189244	0.163405	0.0135096	0.0219114
91	RPLP0	TRUE	2	0.0562779	0.896212	2	1	0.584531	4	1	0.607843	5	0.0818737	0.749684	1	1	0.681319	3	1	0.678419	4	1	0.734632	1	1	0.706839	1	1	0.731602	0.0552825	1	0.286351	0.753165	0.00128106	0.0001566	0.000221911	0.000264387	7.48011e-05
92	EEF1A1	TRUE	2	0.0522338	0.897727	1	1	0.645097	1	1	0.624444	5	1	0.645518	1	1	0.613553	2	1	0.710859	2	0.652342	0.75671	8	0.396525	0.756441	9	0.376107	0.748679	0.0513065	0.103146	0.327158	1	0.938312	0.000468664	0.00110678	0.00069691	2.95592e-05
93	RPL8	TRUE	2	0.0101395	0.929545	1	0.226435	0.708064	1	0.305139	0.703704	5	1	0.628472	1	1	0.69536	2	0.0373567	0.760101	2	1	0.725541	9	1	0.73199	9	0.393935	0.747925	0.00994556	0.0038839	0.0168694	1	0.978404	0.000547993	0.00892297	0.00127591	0.00195425
94	GDF10	TRUE	2	1	0.67197	1	1.516e-09	0.88004	1	5.29626e-10	0.885926	1	1.94091e-07	0.848849	2	5.65371e-07	0.86084	1	1	0.77663	2	0.0157898	0.817749	8	0.00364396	0.82649	9	0.00200978	0.823396	1	5.49712e-09	1.47943e-08	5.68913e-08	1.54675e-07	5.36183e-09	4.70921e-10	4.96866e-09	1.5613e-08
95	EIF1	TRUE	2	0.113346	0.881818	2	1	0.63341	2	1	0.651771	3	0.00135305	0.905172	4	0.000206234	0.910217	4	0.000207343	0.910217	6	0.000208716	0.910217	3	0.0274885	0.948998	4	0.103238	0.942073	0.111412	0.149253	0.301984	0.029103	1.28563e-05	3.79772e-06	5.48879e-05	2.39095e-05	1.87255e-05
96	RPS8	TRUE	2	0.00426513	0.945455	1	0.536254	0.696615	1	1	0.671605	5	1	0.698232	1	1	0.666056	2	1	0.704861	3	1	0.745652	9	1	0.738095	10	1	0.773142	0.00418062	0.0102125	0.0179342	1	0.100946	0.00029549	0.000608505	0.00112428	0.000169832
97	RPL11	TRUE	2	1	0.756061	1	1	0.596814	4	1	0.616615	5	1	0.657828	3	1	0.655163	3	1	0.64886	2	1	0.663636	8	1	0.668277	10	1	0.699478	1	1	1	1	1	0.0744825	0.319999	0.148459	0.0196194
98	WWP2	TRUE	2	1	0.704545	1	8.95059e-12	0.914883	1	4.78723e-12	0.917284	1	8.90004e-13	0.93555	2	4.74842e-11	0.934158	1	0.0595734	0.833152	2	0.000231008	0.874459	8	0.000101802	0.870773	9	4.23471e-06	0.893208	1	5.4655e-11	9.47654e-11	8.52034e-14	7.78153e-13	1.40148e-13	2.0153e-12	1.82948e-11	1.54272e-10
99	COL5A1	TRUE	2	1	0.659848	2	5.33898e-08	0.880391	2	0.000186051	0.863124	4	0.00164502	0.943978	3	0.000725351	0.782772	5	0.000664487	0.861039	8	7.66994e-05	0.904135	2	7.40411e-05	0.888312	2	0.00192573	0.959091	1	3.86549e-07	1.28022e-05	9.78351e-08	2.87056e-06	5.7631e-06	4.28455e-07	8.54375e-09	3.39241e-09
100	C1R	TRUE	2	1	0.705303	2	0.000105628	0.812248	4	1	0.755934	4	1	0.77521	6	1	0.77521	6	1	0.835155	7	1	0.835155	5	1	0.835155	3	1	0.801587	1	0.000521429	0.00263125	1	1	0.0343918	0.0912807	0.0130343	0.024979
101	CCDC80	TRUE	2	1	0.706061	1	1	0.581135	2	1	0.609501	4	1	0.598039	3	1	0.598983	5	1	0.590476	3	1	0.608152	2	1	0.642857	3	1	0.612698	1	1	1	1	1	1	1	1	1
102	RPL10	TRUE	2	0.358558	0.856818	1	1	0.673718	1	1	0.660988	5	1	0.642677	1	1	0.688645	2	0.202257	0.736742	3	1	0.7	9	1	0.742979	10	1	0.704042	0.352827	0.287955	0.170442	1	0.85353	0.0108639	0.161805	0.0104292	0.0543708
103	RPL19	TRUE	2	0.0283605	0.909848	1	0.463021	0.698606	1	1	0.674815	1	1	0.608696	1	1	0.775336	2	0.00274371	0.792298	3	0.388305	0.79837	9	0.0573036	0.85409	3	1	0.866667	0.0278421	0.0142936	0.0135643	1	0.00757947	7.6905e-05	0.00083746	5.51327e-05	3.69602e-05
104	FTL	TRUE	2	1	0.791667	2	0.240084	0.722829	4	0.00593992	0.861197	4	1	0.744398	6	0.0167174	0.902661	6	0.0212182	0.954463	7	0.0214304	0.954463	5	0.0214189	0.954463	7	0.0765862	0.837931	1	0.0541178	0.00204936	1	0.00581437	1.28313e-06	7.97342e-07	6.91534e-07	6.805e-05
105	PCOLCE	TRUE	2	1	0.774242	2	8.20823e-06	0.836688	2	0.321984	0.759259	4	0.00316082	0.932773	6	1	0.736695	5	0.0042398	0.836364	8	0.00103399	0.870301	2	7.95959e-05	0.887446	2	0.0132313	0.923485	1	1.31666e-05	0.000459782	0.194544	0.0575216	0.00244006	0.00140933	5.76654e-05	1.74023e-05
106	RPL23	TRUE	2	1	0.708333	2	1	0.592582	4	1	0.653767	4	1	0.660364	3	0.625973	0.702247	3	1	0.68839	4	1	0.685281	1	1	0.692244	10	1	0.705997	1	1	1	1	0.411475	0.415337	1	1	0.12905
107	FIBIN	TRUE	2	1	0.721212	1	2.81175e-12	0.922349	1	6.75673e-12	0.915062	5	0.0141855	0.772412	1	1	0.70696	3	0.267782	0.747151	1	1	0.724624	7	1	0.7125	10	1	0.741199	1	2.16496e-11	6.48405e-11	1.7154e-10	6.27606e-06	7.1425e-10	1.30848e-08	5.52048e-07	3.56157e-07
108	S100B	TRUE	2	1	0.756818	1	9.87632e-14	0.943255	1	9.51913e-14	0.941728	1	3.63225e-09	0.879028	2	1.09889e-07	0.874641	1	0.701363	0.78587	2	0.0258651	0.81039	8	0.00332773	0.827697	9	0.000854917	0.833962	1	6.32518e-13	4.35032e-12	5.28624e-12	1.01091e-09	2.48747e-11	1.83155e-11	2.05324e-10	6.90644e-10
109	RPL18	TRUE	2	0.0522338	0.897727	1	5.10253e-05	0.797163	1	0.00112985	0.766914	1	1	0.689514	1	1	0.741758	2	0.000638134	0.808712	3	0.729646	0.785326	9	0.0926947	0.844933	3	1	0.831746	0.0513065	5.34031e-05	0.000407752	0.0887776	0.0148651	7.60162e-05	7.81844e-05	1.54664e-05	4.01729e-05
110	ITM2C	TRUE	2	1	0.830303	1	7.53252e-15	0.958686	1	1.5483e-13	0.938765	1	3.24775e-07	0.844757	2	4.03142e-06	0.843588	2	5.292e-05	0.834912	2	0.0251471	0.810823	8	0.00353425	0.826892	9	0.00167866	0.82566	1	8.00662e-14	2.93923e-12	1.29882e-10	1.8462e-09	1.52864e-10	4.02138e-11	2.56851e-11	1.29989e-09
111	RPS16	TRUE	2	0.03439	0.906061	2	1	0.598332	4	1	0.708978	4	1	0.59944	6	1	0.635854	6	1	0.67122	3	1	0.690761	9	1	0.752747	3	1	0.680952	0.0337671	0.258844	0.0542429	1	0.132019	0.00448358	0.0195571	0.00420513	0.00441368
112	PLAC9	TRUE	2	1	0.621212	1	4.96393e-05	0.797412	1	0.000123553	0.788148	1	0.00540243	0.755754	2	0.00644444	0.76912	1	1	0.727174	2	1	0.731602	7	1	0.727174	8	1	0.759195	1	8.24976e-05	0.00259822	0.00682929	0.0161471	0.000775762	0.000471133	0.000261545	0.000224869
113	TF	TRUE	2	1	0.790152	1	5.24341e-06	0.817073	1	3.84231e-05	0.798765	1	1	0.659591	1	1	0.695971	1	1	0.634239	1	1	0.667293	3	1	0.653005	4	1	0.678862	1	2.93791e-05	0.000162179	0.0167326	0.00724185	0.00378876	0.0055376	0.00297733	0.0421572
114	RPS2	TRUE	2	0.0242896	0.912879	2	1	0.667913	4	1	0.711042	4	1	0.652661	6	1	0.682773	6	1	0.686703	3	1	0.716304	9	1	0.73138	3	1	0.788889	0.0238425	0.0447026	0.00338933	1	0.00942101	0.00123025	0.00163888	0.00115078	0.00555924
115	RPS27A	TRUE	2	0.785264	0.838636	1	0.00394775	0.754853	1	0.0109716	0.74321	1	1	0.672379	1	1	0.627595	2	0.162693	0.739899	2	1	0.74329	8	0.352694	0.758454	9	0.292909	0.75283	0.773336	0.0045893	0.012924	0.31259	0.115653	0.0252246	0.0343284	0.0195052	0.0101723
116	TIMP2	TRUE	2	0.0730599	0.890909	2	1.62275e-06	0.851351	2	0.278413	0.761675	4	0.120257	0.864146	6	1	0.705882	5	0.0321505	0.806926	8	0.00258181	0.857613	2	0.00257564	0.84329	2	0.994236	0.828788	0.0717844	4.46077e-08	3.51622e-05	1	0.198903	0.000377951	7.74294e-05	5.58239e-06	0.000100974
117	EDIL3	TRUE	1	1	0.537879	1	0.586664	0.695371	1	0.29949	0.703951	1	0.0411781	0.732992	2	3.53628e-05	0.823462	1	1	0.724457	2	0.750025	0.754113	8	0.305617	0.76087	8	1	0.743103	1	0.109896	0.0623327	0.181943	1.425e-05	0.000263713	0.000233021	0.000384309	0.00495008
118	RPS12	TRUE	2	1	0.82803	1	1	0.567944	4	1	0.634675	5	1	0.663194	1	1	0.630647	6	1	0.622951	3	1	0.670652	9	1	0.697802	10	1	0.734681	1	1	1	1	0.483209	0.11111	0.490453	0.228539	0.0169612
119	CD63	TRUE	2	0.094589	0.885606	2	0.000929326	0.789822	4	1	0.76677	4	0.443742	0.836134	6	1	0.684174	5	0.00185324	0.847619	8	0.00483387	0.848684	2	0.00440857	0.835931	2	0.0319796	0.906061	0.0929592	8.76367e-05	0.000105099	1	0.00122318	2.51744e-05	7.0557e-05	7.13981e-05	3.85439e-05
120	RGCC	TRUE	2	1	0.585606	1	0.00108968	0.768044	1	0.0109716	0.74321	5	1	0.702652	1	1	0.730159	3	1	0.676994	4	1	0.699567	9	1	0.701465	1	1	0.720779	1	0.00428767	0.0178174	0.188017	0.426947	0.0845149	0.100728	0.0194254	0.32351
121	PGK1	TRUE	2	1	0.736364	1	1	0.681682	1	1	0.671852	5	0.185576	0.738321	1	1	0.702686	3	0.876556	0.727564	4	1	0.737662	1	0.547247	0.755213	1	0.352775	0.767532	1	1	0.0448079	0.00112552	0.0191942	0.0472491	0.2452	0.0719444	0.0182334
122	RPL3P4	TRUE	2	0.16781	0.873485	1	0.125861	0.71553	1	1	0.686914	5	1	0.601641	1	1	0.725885	2	0.026587	0.76452	2	0.78582	0.753247	8	0.610027	0.748792	9	0.359696	0.749434	0.165006	0.0172352	0.0138955	1	0.437492	0.000583169	0.00150232	0.00236613	0.000412313
123	RPL27	TRUE	2	1	0.710606	2	1	0.629097	4	1	0.703302	4	1	0.635854	6	1	0.712185	6	1	0.726776	7	1	0.726776	5	1	0.726776	2	1	0.764394	1	1	1	1	0.163716	0.114983	0.463817	0.874614	0.209774
124	RPL37A	TRUE	2	0.760904	0.839394	1	1	0.655301	1	1	0.651111	1	1	0.611509	1	1	0.690476	2	0.634651	0.719381	3	1	0.73913	9	1	0.79304	3	1	0.669841	0.749321	1	1	1	1	0.266278	1	0.0996509	1
125	MMP3	TRUE	2	1	0.612879	2	1	0.600489	4	1	0.602425	3	1	0.672414	4	1	0.720846	4	1	0.720846	6	1	0.720846	4	1	0.70935	4	1	0.720528	1	1	1	1	1	0.197489	1	1	1
126	RPS19	TRUE	2	1	0.785606	2	1	0.654399	4	0.103636	0.814241	4	1	0.69888	6	1	0.79902	6	1	0.814208	7	1	0.814208	5	1	0.814208	3	1	0.819048	1	1	0.0129811	1	0.00291587	0.00646806	0.00642513	0.00584085	0.00511117
127	LDHA	TRUE	2	1	0.684848	1	0.11612	0.716526	1	0.0960869	0.718272	5	0.000384552	0.814078	4	1	0.692982	3	0.279958	0.746439	4	0.178672	0.779654	1	0.0869379	0.786072	1	0.157461	0.781385	1	0.532067	0.000116098	2.74996e-08	0.00045081	6.37636e-06	1.4444e-05	1.00657e-05	1.21078e-06
128	NEAT1	TRUE	1	1	0.759848	3	1	0.782913	3	1	0.771901	2	1	0.689744	5	1	0.837887	1	0.000112848	0.929348	5	1	0.837887	7	0.000113622	0.929348	8	0.000267284	0.92931	1	1	1	0.110146	0.00018528	1.95963e-06	2.86132e-05	2.91698e-06	2.04627e-05
129	GNB2L1	TRUE	2	0.0157566	0.921212	2	0.0421349	0.745831	4	0.160128	0.806502	4	1	0.719188	6	1	0.768908	6	1	0.778689	7	1	0.778689	5	1	0.778689	7	0.622221	0.796552	0.0154609	0.000207777	7.59975e-05	1	0.00320508	2.08197e-05	1.82878e-05	6.909e-05	1.20246e-05
130	LECT1	TRUE	2	1	0.618182	1	0.000339151	0.779492	1	0.00016574	0.785432	1	1	0.654987	2	1	0.667625	2	1	0.675189	3	1	0.732609	9	1	0.714896	10	1	0.760756	1	0.000920664	0.000697118	0.028722	0.701321	0.0227234	0.00669937	0.0161985	0.0597478
131	SDC2	TRUE	2	1	0.777273	1	3.63594e-07	0.838975	1	2.5024e-06	0.822222	1	0.00034029	0.783887	2	2.38667e-05	0.8272	1	1	0.772283	2	0.268411	0.772727	7	1	0.772283	9	0.109701	0.768302	1	2.7186e-06	6.47886e-05	0.000180985	0.000307618	3.93722e-05	3.24097e-05	6.74178e-05	0.00287324
132	CKB	TRUE	2	1	0.542424	2	0.000602354	0.794422	4	0.0319036	0.834365	4	1	0.808123	6	0.673126	0.82563	5	0.000561118	0.863203	8	0.000964825	0.871241	2	0.000389185	0.867965	2	0.0154507	0.920455	1	0.00307747	0.011944	0.0206221	0.0261682	0.000147733	0.000866525	0.00063673	0.000124188
133	CD81	TRUE	2	1	0.678788	1	1	0.594077	1	1	0.617531	1	1	0.582097	1	1	0.578755	2	1	0.679609	2	1	0.678355	9	1	0.64591	3	1	0.939683	1	1	1	1	1	1	1	1	1
134	RPL13AP5	TRUE	2	0.0233613	0.913636	1	1	0.641115	4	1	0.583075	5	1	0.599747	1	1	0.672772	2	1	0.698548	3	1	0.713043	9	1	0.741148	10	1	0.725554	0.0229305	0.0720961	0.0449194	1	0.32854	0.00688796	0.0120603	0.00954716	0.00603074
135	RPL13P12	TRUE	2	0.126189	0.879545	1	1	0.607018	4	1	0.686791	5	1	0.547664	1	1	0.67094	6	1	0.645719	3	1	0.674457	9	1	0.721001	3	1	0.680952	0.124048	1	0.137506	1	0.94026	0.0459779	0.0329296	0.0839819	0.0350308
136	RPS21	TRUE	2	1	0.610606	1	1	0.57342	1	1	0.570617	5	1	0.624684	3	1	0.618245	2	1	0.623737	4	1	0.680087	1	1	0.675563	9	1	0.66566	1	1	1	1	1	1	1	1	1
137	BTG1	TRUE	2	1	0.812879	1	1	0.574664	2	1	0.562399	3	0.907581	0.789655	4	0.0608568	0.824045	4	0.0614953	0.824045	6	0.062358	0.824045	3	0.0053193	0.983607	4	0.0149474	0.987805	1	1	1	1	0.0077304	0.0129111	0.0251384	0.00239799	0.00579175
138	HSP90AA1	TRUE	2	1	0.730303	2	0.00260083	0.778608	4	0.138765	0.809082	3	1	0.72069	6	1	0.777311	6	1	0.777778	7	1	0.777778	5	1	0.777778	7	0.527046	0.8	1	0.00682939	0.0154174	1	0.617294	0.332856	0.242797	1	0.00702117
139	NBL1	TRUE	1	1	0.530303	2	9.61896e-07	0.855952	2	2.86303e-05	0.884863	4	0.00489992	0.92507	3	0.342109	0.710808	5	0.53355	0.760173	8	0.478247	0.773496	4	1	0.873984	5	0.382	0.867769	1	2.06131e-06	2.32232e-06	6.88396e-06	0.0103665	0.0111949	0.00129433	5.72257e-05	0.000104813
140	C1S	TRUE	2	1	0.727273	2	1	0.633698	4	1	0.708462	1	1	0.626343	6	1	0.70098	6	1	0.73224	7	1	0.73224	5	1	0.73224	7	1	0.723563	1	1	1	1	1	0.208333	0.290767	0.345231	0.175379
141	RPS24	TRUE	2	1	0.510606	2	1	0.629097	4	0.0608071	0.823529	2	1	0.72381	6	0.25056	0.848039	6	0.899362	0.863388	7	0.9126	0.863388	5	0.914903	0.863388	7	0.0446577	0.847701	1	1	0.675531	0.0636692	0.0281932	0.0793871	0.271816	1	0.0454877
142	MT-ND4L	TRUE	1	0.00107793	0.969697	3	0.000197947	0.977591	3	0.00408139	0.964463	2	0.538213	0.739927	5	0.0227443	0.952641	7	0.0230756	0.952641	5	0.0233069	0.952641	6	0.0232818	0.952641	6	0.0713702	0.95122	0.00105544	0.00100344	0.0391841	1	0.765196	0.278636	0.252335	0.148459	1
143	RPL4	TRUE	2	0.0057124	0.940152	1	0.808271	0.690891	1	1	0.676296	1	1	0.62532	2	1	0.620759	2	1	0.700442	2	1	0.747619	8	0.55785	0.750403	9	0.102146	0.769434	0.00560052	0.00825103	0.0504432	1	0.596626	0.0798593	0.0916101	0.14627	0.00335844
144	ANXA1	TRUE	2	1	0.605303	2	0.00754737	0.766532	2	0.503397	0.75161	4	1	0.747199	4	1	0.726006	6	1	0.729508	7	1	0.729508	4	1	0.783537	5	1	0.806612	1	0.0423644	0.0394912	1.33369e-05	1.70581e-05	1.67075e-05	2.21416e-05	3.55508e-05	0.000261666
145	COL12A1	TRUE	2	1	0.696212	2	0.0190108	0.755607	2	1	0.724638	4	1	0.797619	2	1	0.558367	5	0.0475598	0.800866	8	0.00178702	0.862782	2	0.00180975	0.848052	2	0.356014	0.853788	1	0.0610542	1	1	1	0.375712	0.0819153	0.00118296	0.0228341
146	CEBPD	TRUE	2	1	0.814394	2	1	0.565555	2	1	0.572866	3	0.0548589	0.844253	4	0.0102066	0.853457	4	0.0103748	0.853457	6	0.0104575	0.853457	3	0.392167	0.886157	4	0.107224	0.941057	1	1	1	0.0606959	0.000349666	0.00044542	0.00417475	0.00392457	0.000817073
147	TXNIP	TRUE	2	1	0.706061	1	1	0.555998	4	0.933707	0.772446	1	1	0.662916	6	1	0.812325	6	1	0.79326	7	1	0.79326	5	1	0.79326	7	1	0.772414	1	1	0.286479	0.0113431	6.5606e-05	0.000479848	5.11521e-05	0.00113579	0.0004948
148	PLXDC2	TRUE	1	1	0.540909	1	0.00561786	0.75112	1	0.00144618	0.764444	1	4.03155e-05	0.803836	2	8.61255e-06	0.836688	1	0.000479134	0.909239	1	0.00017391	0.893797	7	0.000483185	0.909239	8	0.00158032	0.902874	1	0.00257711	0.000134647	0.000220995	2.85469e-06	2.21635e-07	8.59048e-08	3.02418e-07	7.03027e-07
149	LMNA	TRUE	2	1	0.613636	2	1.24118e-11	0.943646	2	0.000227153	0.860709	4	0.00194041	0.941176	6	0.653892	0.826331	6	0.990992	0.860656	7	1	0.860656	5	1	0.860656	2	0.0577448	0.893939	1	1.04182e-10	7.36401e-09	6.79398e-06	7.59569e-06	1.07704e-06	2.93891e-07	1.62255e-08	1.08282e-08
150	SSR4	TRUE	2	1	0.780303	1	0.00433847	0.753858	1	0.00387417	0.754321	5	1	0.71149	3	1	0.622525	3	1	0.685185	3	1	0.713043	9	1	0.71978	10	0.103238	0.853977	1	0.0204881	0.0124395	0.11139	0.695838	0.235919	0.139064	0.307811	0.024027
151	DKK3	TRUE	2	1	0.625	2	0.0756912	0.738355	2	3.94118e-05	0.88124	4	0.0487733	0.882353	3	0.0028164	0.768593	5	0.26456	0.772727	8	0.122307	0.797932	4	1	0.821138	5	0.812818	0.84876	1	0.379835	0.000646856	1.02479e-05	0.000509918	0.0124116	0.000144767	0.00100069	0.00691386
152	CD55	TRUE	1	1	0.604545	3	1	0.588235	2	1	0.677536	5	1	0.686553	3	1	0.661584	3	1	0.69943	4	0.236371	0.774892	1	0.142816	0.778148	1	0.0276361	0.809091	1	1	1	1	1	1	1	0.853027	0.195938
153	HSP90B1	TRUE	2	0.246339	0.865152	1	4.1193e-07	0.837979	1	2.13128e-07	0.841975	5	1	0.660669	1	1	0.677656	2	0.959573	0.712753	2	0.568116	0.759307	8	1	0.724638	10	1	0.734681	0.242313	9.25648e-07	5.53324e-07	3.61102e-06	0.00839807	0.000140669	0.000408828	0.0283481	0.00915296
154	H3F3B	TRUE	2	1	0.777273	2	1	0.631972	4	1	0.672343	3	0.0122353	0.870115	4	0.00167115	0.880805	4	0.00169882	0.880805	6	0.00170936	0.880805	3	0.12023	0.915301	4	0.346598	0.910569	1	1	1	0.530332	0.000804945	7.08406e-06	0.000154797	5.38892e-05	1.05272e-05
155	RPS13	TRUE	2	0.16781	0.873485	1	1	0.627675	4	1	0.582559	5	1	0.66572	1	1	0.681319	2	1	0.667614	3	1	0.692935	9	1	0.708181	10	1	0.731421	0.165006	0.997181	0.30878	1	0.80359	0.0381638	0.413598	0.029746	0.00345549
156	RPS3	TRUE	2	0.920966	0.834848	1	1	0.654803	1	1	0.638025	5	1	0.663194	1	1	0.680098	2	0.0143235	0.772412	3	1	0.773913	9	0.400628	0.815629	10	1	0.713168	0.907129	1	1	1	0.150202	0.000313341	0.00113559	0.000239097	0.00123251
157	KLF6	TRUE	2	1	0.733333	2	1.5207e-06	0.851926	4	0.151253	0.807534	3	0.00204227	0.898851	4	0.00708058	0.859133	6	0.507143	0.878871	7	0.515119	0.878871	4	0.846749	0.886179	5	0.129717	0.893388	1	3.27796e-06	3.12452e-05	2.02559e-05	4.41839e-06	1.9267e-07	2.36957e-07	3.92375e-06	4.58544e-07
158	RPL13A	TRUE	2	0.00345889	0.949242	1	1	0.606521	4	1	0.587203	5	1	0.626263	3	1	0.641252	2	1	0.638573	3	1	0.684239	9	1	0.718559	10	1	0.719035	0.00338979	0.024111	0.046311	1	0.0315965	0.0186863	0.0679209	0.0313902	0.00939629
159	GNAS	TRUE	2	0.00122969	0.967424	2	1	0.59402	1	1	0.603951	4	1	0.611345	1	1	0.598901	2	1	0.668561	8	1	0.676222	2	1	0.678355	2	1	0.675758	0.00120416	0.00853351	0.115791	1	1	0.177066	0.0867454	0.119632	0.576298
160	SERPINH1	TRUE	2	1	0.633333	2	1.61757e-09	0.907993	4	0.174367	0.804954	4	0.00258279	0.936275	6	1	0.803221	5	0.000192641	0.876623	8	8.58545e-05	0.902726	2	2.64492e-05	0.900433	2	0.00409153	0.945455	1	1.46322e-08	3.17878e-06	0.00123408	0.00464457	0.000106844	2.78601e-05	2.54651e-06	1.42626e-06
161	RPS20	TRUE	2	0.569606	0.846212	1	0.545825	0.696366	1	0.782033	0.690864	5	1	0.602588	1	1	0.703297	2	1	0.695391	3	1	0.686957	9	1	0.725275	10	1	0.664276	0.560765	0.168311	0.0970981	1	1	0.395055	1	0.34158	0.16406
162	ANKH	TRUE	2	1	0.659848	1	0.319289	0.703584	1	0.216715	0.708148	5	1	0.685606	3	1	0.613965	3	1	0.695157	4	1	0.697403	1	1	0.701001	1	1	0.678355	1	1	0.00138741	0.00574213	0.165331	0.00618232	0.0332048	0.0529157	1
163	STC2	TRUE	2	1	0.639394	1	5.46436e-11	0.902937	1	1.1627e-10	0.896296	1	2.2178e-09	0.882609	1	0.983982	0.795482	2	1.34937e-07	0.890783	2	0.000315726	0.870563	8	0.000120922	0.86876	9	7.30235e-06	0.887547	1	1.4104e-10	1.14435e-09	2.68262e-09	3.19509e-11	4.48002e-11	2.15187e-10	7.91188e-11	3.27621e-09
164	ANXA2	TRUE	2	1	0.793939	2	4.01191e-05	0.821737	4	0.409099	0.788958	4	0.643867	0.827731	6	1	0.72619	6	1	0.799636	7	1	0.799636	5	1	0.799636	2	1	0.782576	1	2.80198e-05	9.84883e-05	0.0399368	0.000161188	4.7633e-05	0.000421988	0.000175927	0.000303263
165	LRP1	TRUE	2	0.117432	0.881061	1	1	0.644848	2	1	0.588969	3	1	0.629885	1	1	0.65812	2	1	0.685606	2	1	0.697403	4	1	0.775407	3	1	0.88254	0.115432	0.547224	0.0333	0.190505	0.0592864	0.0882204	0.277993	0.196447	0.0079591
166	RPL10A	TRUE	2	0.0101395	0.929545	1	1	0.663763	1	1	0.653333	5	1	0.623422	1	1	0.618437	2	0.563611	0.721275	3	1	0.699457	9	1	0.710012	10	1	0.698827	0.00994556	0.0833853	0.0559372	1	0.323707	0.0143187	0.0796692	0.033744	0.0234078
167	PDPN	TRUE	2	1	0.714394	1	0.0553734	0.725485	1	0.0315891	0.731358	1	0.395892	0.704604	2	0.653892	0.709028	1	1	0.708152	3	1	0.688043	7	1	0.708152	8	1	0.721264	1	0.255413	0.246435	0.180426	0.424816	0.250118	0.0590394	0.102612	0.0657407
168	RPS29	TRUE	2	1	0.610606	2	1	0.554342	4	1	0.604231	4	1	0.635854	6	1	0.612045	6	1	0.70674	7	1	0.70674	5	1	0.70674	2	1	0.700758	1	1	1	1	1	1	1	1	1
169	SULF2	TRUE	2	1	0.670455	1	2.84309e-10	0.891737	1	9.01947e-10	0.882222	1	3.59971e-05	0.804859	2	0.000608776	0.794997	1	0.361239	0.799457	1	0.303065	0.781955	7	0.368329	0.799457	8	1	0.76092	1	1.04287e-09	1.47694e-08	4.04379e-08	6.32645e-05	4.91169e-09	6.57274e-08	3.08881e-06	1.30134e-05
170	GALNT15	TRUE	2	1	0.696212	1	6.82466e-06	0.814833	1	2.60467e-05	0.802222	1	1	0.685422	1	1	0.677656	1	1	0.658696	4	1	0.70303	1	1	0.704754	1	1	0.71645	1	5.05803e-05	0.000129803	0.00022564	0.00302888	0.000204588	0.000228959	0.000184286	0.00177694
171	PTMA	TRUE	2	1	0.755303	2	1.84775e-06	0.850201	4	0.000164618	0.912797	4	0.266846	0.847339	6	0.0416315	0.885154	6	0.32184	0.89071	7	0.326862	0.89071	5	0.328118	0.89071	7	0.0190338	0.862644	1	7.00779e-06	3.78239e-08	0.272067	5.6448e-05	4.75562e-06	2.10492e-05	6.93275e-05	0.000195534
172	DDX5	TRUE	2	1	0.648485	2	0.17942	0.726855	4	0.377873	0.790506	3	0.00125422	0.906322	4	0.000268807	0.906605	4	0.000270465	0.906605	6	0.000272329	0.906605	3	0.0382326	0.941712	4	0.131277	0.935976	1	0.726994	0.164326	0.000249259	1.75372e-06	7.91112e-06	1.39736e-05	7.07236e-05	1.56384e-05
173	BCAT1	TRUE	1	1	0.509848	1	0.000347875	0.779243	1	0.000215425	0.782963	1	0.088542	0.723785	2	0.0138196	0.760207	2	1	0.676768	2	0.681874	0.755844	8	0.352694	0.758454	9	0.0377172	0.784151	1	5.86901e-05	0.000103602	0.00313109	0.00464681	0.000630166	5.97593e-05	0.00013569	7.35877e-05
174	RPL37	TRUE	2	0.255042	0.864394	1	1	0.595819	4	1	0.608875	4	1	0.548319	1	1	0.722833	6	1	0.589253	3	1	0.728261	9	1	0.771673	3	1	0.749206	0.250882	1	0.596765	1	0.772031	1	1	1	1
175	RPS15	TRUE	2	0.0678727	0.892424	2	1	0.593157	4	1	0.68937	4	1	0.67437	1	1	0.708181	5	1	0.669697	3	1	0.730435	9	1	0.791209	3	1	0.831746	0.0666833	1	0.0325783	1	0.0517344	0.00934651	0.0251384	0.00867953	0.00690113
176	LAPTM5	TRUE	2	1	0.55	2	5.16682e-10	0.916619	4	1.47877e-06	0.972136	4	0.536138	0.831933	6	0.000154291	0.982493	6	0.00482446	0.985428	7	0.00485985	0.985428	5	0.00485858	0.985428	7	9.22726e-06	0.975287	1	2.33591e-09	1.25409e-09	5.7598e-05	0.000106978	1.21579e-07	6.8852e-07	9.24661e-07	9.65864e-07
177	SLC39A14	TRUE	2	1	0.57197	1	1	0.583126	1	1	0.588148	3	1	0.664943	4	1	0.713106	4	1	0.713106	4	1	0.738095	3	1	0.745902	4	1	0.75	1	1	1	1	1	0.165831	0.171638	0.0546332	0.128033
178	CD9	TRUE	2	1	0.643939	1	1	0.627675	1	1	0.651852	1	1	0.682353	2	0.057085	0.742668	2	1	0.660354	2	0.398539	0.765801	8	0.424422	0.755233	9	0.0571288	0.778113	1	1	1	1	0.397805	1	0.86826	1	1
179	RPSAP52	TRUE	1	0.648237	0.843182	3	0.748664	0.822129	3	1	0.823967	2	1	0.720147	5	1	0.838798	7	1	0.838798	5	1	0.838798	6	1	0.838798	3	1	0.834921	0.638262	1	1	1	1	0.656015	0.267955	1	0.833827
180	CSN1S1	TRUE	1	1	0.681061	3	1	0.707983	2	1	0.725845	2	1	0.637729	5	1	0.702186	7	1	0.702186	5	1	0.702186	6	1	0.702186	6	1	0.667683	1	0.186716	1	1	1	1	1	1	1
181	EFEMP1	TRUE	2	1	0.609848	2	1	0.514376	4	1	0.603715	5	1	0.565972	1	1	0.722222	6	1	0.628415	7	1	0.628415	5	1	0.628415	7	1	0.658046	1	1	1	1	1	1	1	1	1
182	SCARA3	TRUE	2	1	0.593939	1	0.128405	0.715281	1	0.0382948	0.729136	1	0.308247	0.707928	2	0.0868761	0.737205	1	1	0.7	2	1	0.728139	7	1	0.7	9	0.871281	0.73434	1	0.5823	0.0242822	0.0221675	0.0009391	0.000705017	0.00672797	0.0150875	0.283233
183	RPL27A	TRUE	2	1	0.673485	2	0.715586	0.707016	4	0.0149276	0.846749	2	1	0.649451	6	0.0863503	0.870448	6	0.232403	0.898907	7	0.235973	0.898907	5	0.23666	0.898907	7	0.0312812	0.854023	1	1	0.0248995	0.221289	4.13213e-05	0.000103058	0.000171601	0.000233798	0.00014415
184	AHNAK	TRUE	2	1	0.617424	2	0.0334293	0.748706	4	1	0.718266	4	1	0.783613	6	1	0.630252	5	0.299316	0.770563	8	0.382008	0.777726	2	0.505915	0.761472	2	1	0.702273	1	0.179471	0.33057	1	1	1	1	1	1
185	PAM	TRUE	1	1	0.538636	1	0.0531202	0.725983	1	0.0243406	0.734321	1	0.234358	0.711509	2	0.00277903	0.778608	1	0.0167772	0.854891	1	0.0511488	0.8125	7	0.016917	0.854891	8	0.163098	0.823563	1	0.00397527	0.0187036	0.0549324	0.00543747	6.92751e-05	0.00029237	0.000705339	0.00572723
186	FAU	TRUE	2	1	0.675758	1	1	0.580139	4	1	0.589267	5	1	0.596907	3	1	0.582932	6	1	0.612022	4	1	0.642857	9	1	0.666056	10	1	0.656454	1	1	1	1	1	1	1	1	1
187	SSR3	TRUE	2	1	0.80303	1	5.02863e-12	0.918616	1	4.60754e-12	0.917531	1	0.000122518	0.793606	2	1.07073e-05	0.834675	1	0.212189	0.809783	1	0.215268	0.788064	7	0.216191	0.809783	8	1	0.756322	1	4.91725e-11	2.16274e-10	2.93308e-08	1.88251e-07	2.2629e-09	8.57117e-09	2.63887e-09	2.94142e-08
188	RP11-864N7.2	TRUE	2	0.515699	0.848485	1	1	0.58213	4	1	0.661507	5	1	0.668561	6	1	0.64916	3	1	0.68198	3	1	0.668478	9	1	0.697802	10	1	0.726858	0.507644	1	0.270696	1	0.130888	0.0143319	0.0145004	0.0448448	0.00854256
189	NACA	TRUE	2	0.0283605	0.909848	1	0.0553734	0.725485	1	0.257383	0.705926	5	1	0.612058	1	1	0.601954	2	0.268391	0.732639	2	1	0.712121	8	0.892131	0.741948	9	0.261155	0.754717	0.0278421	0.00247448	0.00740408	1	1	0.011976	0.0912162	0.043455	0.0135792
190	PRDX4	TRUE	2	1	0.707576	1	0.00980363	0.745147	1	0.0093616	0.744938	5	0.212192	0.736427	3	1	0.687801	3	1	0.719017	4	1	0.695238	1	1	0.676814	10	1	0.724902	1	0.0544782	0.0376389	0.00158686	0.00361517	0.00390348	0.00355509	0.0146317	0.0128733
191	ITGA10	TRUE	2	1	0.507576	1	3.00673e-05	0.801891	1	2.67785e-05	0.801975	1	1.49734e-07	0.850895	2	1.16886e-08	0.892754	1	0.0108993	0.861957	1	0.0350635	0.818609	7	0.0109921	0.861957	8	0.136527	0.827011	1	3.74757e-06	1.15675e-05	7.5911e-08	5.03409e-09	2.46972e-10	3.88039e-09	3.8136e-09	2.28509e-08
192	NEBL	TRUE	1	1	0.561364	1	1.50064e-06	0.827526	1	1.21427e-05	0.808889	1	4.51242e-05	0.802813	2	6.27985e-08	0.879241	1	0.00109647	0.897283	1	0.00140797	0.866071	7	0.00110683	0.897283	8	0.00212655	0.898276	1	2.25557e-08	8.63404e-07	5.13961e-05	1.35627e-08	5.11237e-09	8.1578e-10	7.78636e-10	5.72861e-10
193	CALD1	TRUE	2	1	0.563636	2	6.25775e-10	0.915181	4	0.0328799	0.833849	4	1	0.746499	6	0.0128405	0.907563	6	0.345862	0.888889	7	0.351379	0.888889	5	0.352694	0.888889	7	0.00354379	0.89023	1	3.48507e-09	1.34881e-07	0.00246957	0.000226022	7.89055e-05	0.000121734	3.38291e-07	4.71552e-05
194	GPC5	TRUE	1	0.255042	0.864394	3	0.076681	0.871849	3	0.151394	0.889256	1	0.0147399	0.744757	5	0.100386	0.918944	7	0.101286	0.918944	5	0.102968	0.918944	6	0.102852	0.918944	8	0.000134477	0.93908	0.250882	4.90605e-05	0.000768591	0.0349459	7.95684e-07	2.63137e-08	1.45969e-08	5.64734e-08	3.43813e-07
195	KCNMA1	TRUE	1	1	0.589394	1	0.00548916	0.751369	3	1	0.619008	1	0.00101295	0.773146	2	0.000173009	0.807936	1	0.00402795	0.877717	1	0.00325981	0.854323	7	0.00406055	0.877717	8	0.00961403	0.874138	1	0.000595828	9.4303e-05	0.00222789	6.19834e-06	4.24901e-07	1.38015e-06	4.2885e-06	4.33159e-05
196	PPP3CA	TRUE	2	1	0.62197	1	1	0.673718	1	1	0.665926	1	1	0.660102	2	1	0.686889	1	1	0.756522	1	0.372362	0.778195	7	1	0.756522	5	1	0.705785	1	1	0.171348	0.221635	0.168877	0.0939755	0.034251	0.0561755	0.000537923
197	LINC00657	TRUE	2	1	0.653788	1	0.0234312	0.735441	1	0.00647272	0.748889	1	1	0.688491	2	0.0239114	0.753594	2	1	0.697917	2	0.141289	0.78355	8	0.764498	0.744767	9	0.102146	0.769434	1	0.128571	0.0287052	0.0711964	0.0666397	0.354508	0.161614	1	0.375266
198	IVNS1ABP	TRUE	2	1	0.509848	1	1.96857e-06	0.825286	1	4.26786e-06	0.817778	1	0.00358972	0.760102	2	3.1352e-05	0.824612	1	0.583207	0.789674	1	1	0.758929	7	0.592897	0.789674	9	0.0971786	0.770189	1	3.18603e-07	7.96324e-06	8.59538e-05	4.32854e-05	1.21458e-06	3.00664e-07	7.8872e-07	4.92604e-06
199	ZFP36L1	TRUE	2	1	0.567424	2	2.71831e-06	0.846751	4	1.79731e-05	0.941692	2	0.0287288	0.783883	6	0.000134826	0.984594	6	0.00527774	0.983607	7	0.00531791	0.983607	5	0.0053193	0.983607	7	1.63244e-05	0.967816	1	1.83599e-05	1.62504e-06	0.0197465	0.00563291	0.00022719	0.000389673	6.73225e-05	0.000105671
200	CYB5R3	TRUE	2	0.186465	0.871212	1	0.000581507	0.774266	1	0.000589883	0.773333	1	0.274236	0.709463	1	1	0.712454	2	5.80827e-05	0.833965	2	0.0617447	0.79697	8	0.0262169	0.799114	3	1	0.857143	0.183369	0.000241741	0.000174502	0.00168176	0.000690709	1.422e-05	0.000545758	0.000562835	0.000220321
201	PDE4D	TRUE	1	1	0.809091	3	1	0.778711	3	1	0.836364	3	1	0.552874	5	0.58336	0.875228	7	0.581009	0.875228	5	0.58951	0.875228	6	0.590958	0.875228	6	0.8592	0.885163	1	1	0.777629	1	1	0.00553135	0.00271063	0.00069643	0.00283807
202	RPL35	TRUE	2	1	0.609091	2	1	0.648074	4	0.0555351	0.825077	4	1	0.670868	6	1	0.793417	6	1	0.775956	7	1	0.775956	5	1	0.775956	7	1	0.785632	1	1	0.420642	0.179368	0.000843041	0.000119078	0.00875871	0.00634214	0.000171823
203	RP11-572P18.1	TRUE	2	1	0.661364	2	1	0.53939	4	1	0.674923	5	1	0.641098	6	1	0.614146	3	1	0.65812	4	1	0.715584	1	1	0.69558	1	1	0.672727	1	1	1	1	1	0.204456	0.355832	0.269348	0.125617
204	EMP1	TRUE	2	1	0.515152	2	1.5006e-09	0.908568	4	0.0328799	0.833849	4	0.345091	0.841737	6	0.562385	0.829832	6	1	0.843352	7	1	0.843352	5	1	0.843352	7	0.128603	0.828161	1	7.55155e-09	6.2193e-08	5.02962e-07	3.47676e-05	4.93544e-07	6.74508e-06	2.82562e-05	9.50902e-05
205	COL9A2	TRUE	2	1	0.594697	1	0.000131784	0.788452	1	4.66039e-06	0.817037	1	9.30736e-05	0.796164	2	0.000296255	0.802473	1	0.0632602	0.832065	1	0.132671	0.796523	7	0.0640776	0.832065	8	0.226596	0.817241	1	0.00045492	5.57732e-05	4.48637e-05	0.000107716	6.80142e-06	7.90645e-06	8.5826e-06	1.7834e-05
206	RPL24	TRUE	2	1	0.797727	1	1	0.672474	1	1	0.660741	5	1	0.648043	1	1	0.594017	2	1	0.652462	4	1	0.672727	8	1	0.689211	9	1	0.693208	1	1	0.849168	1	1	0.55213	0.637324	0.0515682	0.0793698
207	ITGB5	TRUE	2	1	0.590152	2	0.0773663	0.738068	2	0.0727074	0.783011	4	1	0.768207	3	0.83719	0.697967	5	1	0.707792	8	1	0.722744	4	1	0.755081	5	1	0.798347	1	0.394818	0.215534	0.0115637	0.56606	1	0.180091	0.104564	0.146599
208	PAPSS2	TRUE	2	1	0.62803	1	1.36753e-08	0.864111	1	4.79428e-09	0.87037	1	0.314196	0.707673	2	0.27433	0.721679	2	1	0.706439	2	1	0.698268	8	1	0.724638	9	1	0.715094	1	5.37149e-08	7.94704e-09	2.7058e-06	0.000859394	4.25874e-05	0.000241638	0.000233223	4.82095e-05
209	FOXC1	TRUE	2	0.714014	0.840909	1	0.00342828	0.756346	1	0.021846	0.735556	3	1	0.783908	4	1	0.707946	4	1	0.707946	2	1	0.74329	8	0.320236	0.760064	4	1	0.765244	0.703097	0.0032126	0.00851347	2.45082e-05	0.000717821	0.0011422	0.000854429	0.00281945	0.0119312
210	SRGN	TRUE	2	0.02947	0.909091	2	1	0.565267	4	1	0.715686	3	1	0.612644	6	1	0.69888	6	1	0.701275	7	1	0.701275	5	1	0.701275	7	1	0.692529	0.0289324	0.522831	0.0878095	1	0.5887	1	1	0.988778	1
211	RPL3	TRUE	2	0.00762201	0.934848	1	0.226435	0.708064	1	0.645104	0.69358	5	1	0.641414	3	1	0.608882	2	1	0.666667	3	1	0.67337	8	1	0.682367	10	1	0.704042	0.00747448	0.00316016	0.0214465	0.811195	0.26125	0.0886611	0.122696	0.216416	0.0552928
212	CSPG4	TRUE	2	1	0.677273	1	0.00157849	0.764311	1	4.40779e-05	0.797531	1	0.000210699	0.788491	2	0.00270764	0.778896	1	1	0.708152	2	0.335118	0.768831	8	0.638068	0.747987	8	1	0.735057	1	0.00868794	0.000177219	9.97735e-06	0.000134332	0.000269655	0.000459527	0.00201761	0.000206346
213	TMEM59	TRUE	2	0.0114423	0.927273	1	9.59353e-10	0.883275	1	1.07581e-09	0.880988	1	0.0114502	0.74757	2	0.00613261	0.769695	2	0.0347655	0.761048	2	0.0509196	0.8	8	0.0204261	0.802738	9	0.0063187	0.808679	0.0112246	1.68462e-09	7.19751e-09	1.75065e-06	3.89015e-06	9.10248e-07	9.12284e-07	6.493e-06	3.40802e-06
214	PKM	TRUE	2	1	0.70303	1	0.0172112	0.738925	1	0.0102466	0.743951	5	1	0.661932	1	0.0905006	0.844933	2	1	0.697917	3	1	0.757609	9	1	0.776557	3	1	0.888889	1	0.0911232	0.00269647	0.0052528	0.00224687	0.122817	0.0993673	0.179264	0.0983875
215	CD59	TRUE	2	0.00392362	0.94697	1	0.301786	0.704331	1	0.262284	0.705679	1	0.707524	0.696675	2	0.549199	0.711616	2	0.701648	0.717803	2	0.460533	0.763203	8	0.278023	0.76248	9	0.0367513	0.784528	0.00384562	0.00459172	0.00604256	1	0.0304631	0.0670735	0.0258636	0.0261434	0.0369205
216	GPX1	TRUE	2	1	0.680303	2	1.77087e-08	0.889304	4	2.4871e-05	0.937564	4	1	0.812325	6	0.00618269	0.920868	6	0.0937203	0.920765	7	0.0954609	0.920765	5	0.0951931	0.920765	7	0.000278056	0.928736	1	1.49589e-07	4.26071e-09	0.0853879	0.000223799	2.21399e-06	4.71331e-05	7.59652e-05	1.58471e-05
217	FHL1	TRUE	2	1	0.515909	1	1	0.560229	1	1	0.537531	3	1	0.662644	4	1	0.629515	3	1	0.651353	4	1	0.68658	1	1	0.695997	1	1	0.7	1	1	1	1	1	1	1	1	1
218	PNRC1	TRUE	2	0.324155	0.859091	1	1	0.671478	1	1	0.657284	3	1	0.778161	4	0.154651	0.807534	4	0.156283	0.807534	6	0.158503	0.807534	3	0.0507424	0.935337	4	0.0578159	0.956301	0.318941	0.0934826	1	0.0279003	3.59634e-05	8.89728e-06	1.22081e-05	7.26953e-06	1.15438e-05
219	ABI3BP	TRUE	1	1	0.741667	3	1	0.739496	3	1	0.754545	5	1	0.655303	5	1	0.775046	7	1	0.775046	5	1	0.775046	6	1	0.775046	6	1	0.838415	1	1	1	1	1	1	1	1	1
220	TPI1	TRUE	2	0.0980819	0.884848	1	1	0.595819	2	1	0.65781	4	1	0.733193	1	1	0.684371	3	1	0.616809	3	1	0.710326	4	1	0.697154	3	1	0.842857	0.0963951	0.262338	0.0282755	0.0076376	0.00478831	0.112466	0.0973681	0.0410866	0.00573235
221	CD44	TRUE	1	1	0.562879	2	2.20241e-07	0.868603	4	0.100719	0.814757	4	0.552429	0.831232	6	1	0.810224	6	0.788251	0.867031	7	0.798495	0.867031	5	0.801493	0.867031	7	0.376991	0.806897	1	2.67513e-07	2.46846e-06	5.73506e-05	0.00108829	1.82295e-05	2.82574e-05	0.000436479	0.000298663
222	FGFR1	TRUE	2	1	0.753788	1	1	0.572175	2	1	0.53744	1	1	0.597442	2	1	0.650086	1	1	0.677174	8	1	0.658365	7	1	0.677174	8	1	0.655172	1	1	1	1	1	1	1	1	1
223	SELM	TRUE	2	1	0.732576	1	0.000211967	0.783972	1	0.000353271	0.778272	1	1	0.666752	1	1	0.778999	2	0.0184086	0.769255	3	1	0.703261	9	1	0.758242	3	1	0.839683	1	0.00136456	0.00306386	0.0871028	0.0398459	0.000787699	0.000835936	0.000151965	0.00241809
224	ACTB	TRUE	2	1	0.548485	2	2.78368e-10	0.921219	4	4.35838e-05	0.930341	4	0.0305198	0.891457	6	0.00278761	0.934874	6	0.0127242	0.965392	7	0.0128398	0.965392	5	0.0128432	0.965392	7	0.000193818	0.933908	1	1.52438e-09	4.37864e-10	1.05861e-06	2.43987e-06	7.01539e-10	5.62528e-09	1.28547e-08	8.58779e-09
225	IFITM2	TRUE	2	0.437344	0.852273	2	2.8988e-06	0.846176	4	0.0233265	0.839525	4	1	0.815826	6	0.334049	0.841737	6	0.345862	0.888889	7	0.351379	0.888889	5	0.352694	0.888889	7	0.0405853	0.849425	0.430441	2.19937e-06	1.85731e-06	1	0.0164229	2.45496e-06	2.47397e-05	0.000164597	0.000119069
226	COL27A1	TRUE	1	1	0.559091	3	1	0.546919	3	1	0.591736	1	0.00171859	0.767775	2	0.000697967	0.79356	1	0.000174744	0.92337	1	0.00103399	0.870301	7	0.0001759	0.92337	8	0.000563362	0.918391	1	1	1	0.0510218	0.00124437	1.92275e-05	0.000103235	9.06428e-06	0.00116853
227	TSPO	TRUE	2	1	0.727273	1	0.808271	0.690891	1	0.520569	0.696543	5	1	0.681187	3	0.684269	0.70091	3	0.951678	0.72614	4	1	0.71039	9	1	0.710012	10	1	0.742503	1	1	0.244635	0.105532	0.123856	0.0512731	0.0217482	0.12143	0.0535767
228	METTL7A	TRUE	2	1	0.805303	1	3.10914e-07	0.840219	1	7.43813e-07	0.832099	1	8.03263e-08	0.855754	2	1.09889e-07	0.874641	2	2.11558e-05	0.844066	2	0.00842388	0.82684	8	0.000951124	0.8438	9	0.000256683	0.848302	1	2.18834e-06	1.95415e-05	3.98743e-07	2.32152e-08	3.22135e-08	1.75061e-07	2.18948e-07	1.6946e-06
229	GSTP1	TRUE	2	0.0432439	0.901515	1	0.198063	0.709806	1	0.129949	0.714568	5	1	0.661616	3	1	0.655431	2	1	0.682134	3	1	0.760326	9	1	0.783883	3	1	0.887302	0.0424691	0.0126141	0.0011756	0.0519731	0.0106131	0.00318899	0.00123063	0.00273148	0.000598092
230	RPL12	TRUE	2	1	0.786364	1	1	0.601543	4	1	0.586687	5	1	0.598801	1	1	0.647741	2	1	0.630682	4	1	0.618615	9	1	0.637973	1	1	0.634632	1	1	1	1	1	1	1	1	1
231	MIR99AHG	TRUE	1	1	0.801515	3	1	0.795518	3	1	0.833058	1	1	0.660614	5	0.184935	0.904372	1	7.23979e-05	0.935326	5	0.188967	0.904372	7	7.29121e-05	0.935326	8	0.000101096	0.943103	1	0.361239	1	1	0.000104515	3.83975e-07	3.97863e-06	1.90028e-06	1.76802e-05
232	ZNF385D	TRUE	1	1	0.574242	1	0.015394	0.740169	3	1	0.615702	1	0.0157923	0.74399	2	0.00164865	0.784359	1	0.000783384	0.902174	1	0.000107534	0.899906	7	0.000791443	0.902174	8	0.00424618	0.887356	1	0.00134443	8.58453e-05	0.000141529	1.00404e-06	5.3826e-09	3.50231e-09	4.35296e-08	2.5881e-08
233	PRSS23	TRUE	1	1	0.54697	2	2.26753e-09	0.905405	4	0.206564	0.801858	4	0.472689	0.834734	6	1	0.815826	6	1	0.831512	7	1	0.831512	5	1	0.831512	7	0.0922363	0.834483	1	3.18791e-09	1.06314e-06	1.20907e-05	0.000110874	4.73446e-05	5.05083e-05	3.54345e-05	3.12216e-05
234	SLC14A1	TRUE	2	1	0.7	1	1.84789e-08	0.861872	1	9.58037e-08	0.848148	1	1.90424e-08	0.866752	2	6.75492e-09	0.897067	1	0.0197756	0.852174	1	0.0186853	0.828477	7	0.0199516	0.852174	8	0.189484	0.82069	1	1.23602e-07	2.50754e-06	5.56357e-08	9.85716e-09	1.73863e-08	8.69021e-09	1.02315e-08	1.37006e-07
235	HSPA5	TRUE	2	0.302814	0.860606	1	0.000676421	0.772773	1	0.000226914	0.782469	3	1	0.738506	4	1	0.671311	2	0.452289	0.724747	2	1	0.696537	3	1	0.755009	3	1	0.728571	0.297924	0.000289243	0.000169895	0.000182071	0.0533592	0.00141841	0.0132454	0.0055321	0.448418
236	CTC-575D19.1	TRUE	2	1	0.802273	1	0.254065	0.70657	1	1	0.675309	5	1	0.636995	1	1	0.59768	2	1	0.676452	2	1	0.681385	9	1	0.686813	10	1	0.681226	1	0.263335	1	1	1	0.116491	0.133135	0.116958	1
237	GRN	TRUE	2	1	0.737879	2	6.63181e-05	0.816849	4	0.000437661	0.899381	4	0.417163	0.837535	6	0.0059478	0.921569	6	0.160561	0.908015	7	0.1628	0.908015	5	0.163173	0.908015	7	0.000632566	0.916667	1	0.000133297	0.000178239	0.019725	3.05534e-06	7.82538e-07	8.91706e-08	2.33252e-07	7.6235e-07
238	SOD1	TRUE	2	1	0.754545	1	8.13029e-08	0.850672	1	1.70626e-07	0.843704	5	1	0.667298	2	1	0.688902	2	0.563611	0.721275	2	1	0.738095	8	0.731102	0.745572	9	0.170061	0.761509	1	6.79278e-07	1.83388e-06	6.88738e-05	0.0033294	0.000203735	7.89535e-05	5.05651e-05	0.000638864
239	TNFRSF11B	TRUE	2	1	0.627273	1	3.27111e-05	0.801145	1	8.04202e-05	0.792099	5	1	0.710543	2	1	0.644911	3	0.913112	0.726852	4	0.0977487	0.78961	1	0.0916071	0.785238	1	0.0219854	0.812554	1	0.00015901	0.000215573	1.42976e-05	0.737382	1.65103e-05	1.70529e-05	1.54912e-05	3.05906e-05
240	DSTN	TRUE	2	1	0.747727	1	1	0.554256	2	1	0.668277	5	0.033134	0.761679	4	1	0.633127	3	1	0.709758	4	1	0.740693	4	1	0.801829	5	1	0.790083	1	1	1	0.00235932	1	0.176562	1	0.0350358	0.00223934
241	CPE	TRUE	2	1	0.636364	1	1	0.591588	1	1	0.597778	1	1	0.659847	2	0.125481	0.732317	1	1	0.723913	2	1	0.662338	7	1	0.723913	8	1	0.681609	1	1	1	1	0.264532	1	1	0.746879	1
242	RPL38	TRUE	2	1	0.793939	2	1	0.611846	4	1	0.621259	4	1	0.670168	1	1	0.594628	5	1	0.662771	3	1	0.659239	9	1	0.716728	2	1	0.740152	1	1	1	1	1	1	1	1	0.611818
243	COLGALT2	TRUE	2	1	0.686364	1	1.27637e-10	0.897213	1	4.9324e-10	0.88642	1	0.0458295	0.731714	1	1	0.69536	2	0.585638	0.720644	2	1	0.72381	8	1	0.718599	9	0.367649	0.749057	1	8.07695e-10	4.55964e-09	1.43244e-06	0.000197828	1.53183e-06	2.36924e-05	2.11364e-05	0.000157175
244	NR4A2	TRUE	2	1	0.6	2	1	0.612996	4	1	0.590815	3	0.00140451	0.904598	4	0.00134971	0.883901	4	0.00137129	0.883901	6	0.00137979	0.883901	3	0.749174	0.868852	4	1	0.867886	1	1	1	0.00261835	0.0058068	0.0179863	0.00769651	0.0327254	0.00569486
245	RPL6P27	TRUE	2	0.0522338	0.897727	1	1	0.647835	4	1	0.579463	5	1	0.599432	1	1	0.67094	2	1	0.649937	2	1	0.650649	8	1	0.665862	9	1	0.664906	0.0513065	0.109665	0.17776	1	0.888173	0.0524038	0.643844	0.181196	0.126514
246	RORA	TRUE	1	1	0.723485	3	1	0.687675	3	1	0.74876	1	1	0.646803	5	1	0.831512	1	5.67525e-05	0.938587	1	1.45713e-05	0.924342	7	5.71118e-05	0.938587	8	0.000101096	0.943103	1	1	1	1	0.0576958	1.90341e-05	1.36481e-05	3.57817e-06	0.000164172
247	DDR2	TRUE	2	1	0.563636	1	0.000427909	0.777252	1	0.000123553	0.788148	1	0.00167621	0.768031	2	1.60224e-05	0.830937	1	0.0935134	0.825	1	0.0260137	0.823308	7	0.0949824	0.825	8	1	0.756322	1	0.000914056	5.63681e-05	0.000239012	2.55412e-05	1.85269e-05	2.25981e-06	1.17616e-05	2.0186e-05
248	GPNMB	TRUE	NA	NA	NA	2	2.18454e-09	0.905693	4	9.21129e-05	0.920537	4	0.706372	0.82563	6	0.00314327	0.932773	6	0.0444721	0.938069	7	0.0450503	0.938069	5	0.0450503	0.938069	7	0.000798282	0.913218	1	8.60595e-09	7.92404e-08	0.00156627	0.00967308	5.54111e-05	0.000224881	1.14581e-06	3.79831e-06
249	CD14	TRUE	2	1	0.793182	2	0.00190205	0.782059	4	3.71883e-05	0.932405	4	1	0.713585	6	0.0209118	0.898459	6	0.0659817	0.928962	7	0.0670042	0.928962	5	0.0668741	0.928962	7	0.00170293	0.901724	1	0.00274555	1.80033e-05	1	0.0356882	0.00263153	0.000975426	0.00214285	0.00194686
250	RHOA	TRUE	2	1	0.693939	2	9.88744e-06	0.834963	4	0.000526624	0.896801	4	1	0.735994	6	0.0260143	0.894258	6	0.109583	0.917122	7	0.111343	0.917122	5	0.111312	0.917122	7	0.00341694	0.890805	1	5.281e-05	5.76691e-06	1	0.00989502	4.45495e-05	0.00032591	0.000500192	0.00139192
251	RPL14	TRUE	2	0.173777	0.872727	2	1	0.583669	4	1	0.601135	4	1	0.586835	1	1	0.784493	2	1	0.680556	3	1	0.679891	9	1	0.742369	3	1	0.714286	0.17088	0.54924	0.316794	1	0.0652337	0.0366907	0.229318	0.089715	0.158247
252	ERRFI1	TRUE	2	1	0.629545	1	1	0.549278	2	1	0.601852	3	1	0.758046	4	1	0.764706	4	1	0.764706	6	1	0.764706	4	1	0.752033	5	1	0.752893	1	1	1	1	1	1	1	1	1
253	HSP90AB1	TRUE	2	0.0134344	0.924242	1	0.597454	0.695122	1	0.966946	0.687901	3	1	0.638506	1	1	0.661783	2	0.0253306	0.765152	2	0.902375	0.750649	8	0.80005	0.743961	9	0.0816037	0.77283	0.0131805	0.00860648	0.080746	0.397459	0.0891267	0.00924984	0.100867	0.0815129	0.0656723
254	TGFBR2	TRUE	2	1	0.712879	1	1.15911e-07	0.847934	1	1.87709e-07	0.842963	1	0.000314442	0.784655	2	5.46846e-07	0.861127	1	0.122467	0.820109	1	0.310773	0.781485	7	0.124406	0.820109	9	0.00729455	0.806792	1	9.09558e-07	6.3357e-06	5.4993e-06	1.31741e-05	3.69379e-06	2.27003e-06	2.46492e-06	1.25901e-05
255	ANXA5	TRUE	2	1	0.832576	2	1	0.692639	2	1	0.725845	4	1	0.710084	4	1	0.619195	5	1	0.694805	8	1	0.679041	4	1	0.822154	5	1	0.842975	0.997163	0.0799507	0.0368023	1	1	0.328778	1	0.182374	0.040321
256	RPL7P9	TRUE	2	1	0.544697	1	1	0.51344	4	1	0.595975	5	1	0.660038	6	1	0.604342	6	1	0.67122	4	1	0.709524	1	1	0.721852	1	1	0.711255	1	1	1	1	1	1	1	0.977571	0.116639
257	CSTB	TRUE	2	1	0.715152	2	0.0350162	0.748131	4	0.492169	0.785346	4	1	0.710784	6	0.579849	0.829132	6	1	0.804189	7	1	0.804189	5	1	0.804189	7	0.110397	0.831034	1	0.11392	0.119338	1	0.210438	0.00810955	0.00149744	0.000557578	0.00258807
258	GJA1	TRUE	2	1	0.556818	2	3.85928e-11	0.935595	2	5.99918e-05	0.876409	4	0.00489992	0.92507	6	1	0.782213	5	0.000150513	0.879654	8	0.000414762	0.882519	2	0.0012612	0.852814	2	0.095372	0.883333	1	2.03041e-10	2.52539e-09	8.21863e-06	0.00012943	3.94681e-06	9.86394e-06	3.37675e-06	4.06351e-06
259	ENPP1	TRUE	2	1	0.629545	1	1	0.619214	2	1	0.571256	1	0.059298	0.728645	2	0.000115568	0.811961	1	1	0.713043	2	0.0153291	0.818182	8	0.0187665	0.803945	9	0.00459054	0.81283	1	1	1	0.0850004	0.000587895	0.000540518	0.000129204	1.48385e-05	6.68706e-05
260	IGFBP4	TRUE	2	1	0.506061	2	5.92371e-08	0.879528	4	8.5184e-05	0.921569	4	1	0.769608	6	0.000356592	0.969188	6	0.00527742	0.983607	7	0.00531758	0.983607	5	0.00531896	0.983607	7	0.00104359	0.909195	1	1.22217e-07	4.40676e-08	0.000451504	3.94792e-07	6.55726e-07	4.12342e-06	1.25955e-07	7.6411e-07
261	LGALS3	TRUE	2	1	0.790152	1	0.962128	0.688402	1	1	0.674074	5	1	0.616162	1	1	0.612943	2	1	0.705492	2	1	0.682251	3	1	0.691257	4	1	0.683943	1	0.716808	1	1	1	0.721117	1	0.0771085	0.110862
262	FAM46A	TRUE	2	1	0.590909	1	7.43006e-07	0.83325	1	3.11308e-07	0.839012	1	0.120544	0.719949	1	1	0.721612	1	1	0.704348	1	1	0.707237	7	1	0.704348	8	1	0.725862	1	1.89575e-06	9.76248e-07	0.00186616	0.000131618	0.000680296	0.007232	0.0273165	0.0025863
263	MRC2	TRUE	2	1	0.723485	2	0.000511397	0.796147	2	0.538297	0.750403	4	1	0.812325	6	1	0.720588	6	1	0.765938	7	1	0.765938	5	1	0.765938	2	1	0.764394	1	0.000889	0.00899004	0.168224	0.015526	0.0142667	0.0163229	0.000764648	0.00451698
264	AC016739.2	TRUE	2	0.49887	0.849242	1	1	0.60005	1	1	0.591358	5	1	0.667929	1	1	0.747253	3	1	0.647792	3	1	0.703804	9	1	0.78022	3	1	0.725397	0.491062	1	1	1	0.0736992	0.928525	0.591811	0.139214	0.3688
265	PEBP1	TRUE	2	1	0.825	1	8.66654e-07	0.832006	1	1.8544e-06	0.824691	1	3.40273e-05	0.805371	1	0.932527	0.796703	2	9.11545e-06	0.852273	2	0.0045482	0.835498	8	0.00118893	0.840982	9	0.00109449	0.830943	1	5.52895e-06	2.91159e-05	3.02455e-05	1.74237e-07	2.81779e-07	8.91177e-08	1.47446e-06	0.000128688
266	CIRBP	TRUE	2	0.588774	0.845455	1	0.000248252	0.782479	1	0.00110271	0.76716	1	7.98065e-06	0.818159	2	0.0407863	0.746981	2	0.367622	0.727904	2	0.208138	0.777056	8	0.0621805	0.786232	9	0.0879972	0.771698	0.579655	0.000589676	0.00581064	5.74896e-05	0.0245838	0.11594	0.0150538	0.0175159	0.00572723
267	CRTAP	TRUE	2	0.533016	0.847727	1	0.000268251	0.781732	1	0.000722382	0.771358	1	0.00358972	0.760102	1	1	0.718559	2	5.80827e-05	0.833965	2	0.0117289	0.822078	8	0.00122705	0.84058	9	0.00015209	0.85434	0.524709	0.000568853	0.000858226	0.000466528	9.6426e-07	3.19588e-07	1.51428e-06	3.03657e-06	0.000104307
268	NPAS3	TRUE	1	1	0.756061	3	1	0.730392	3	1	0.793388	1	0.000240834	0.787212	5	1	0.840619	1	1.63056e-05	0.954891	1	9.04102e-06	0.929981	7	1.63755e-05	0.954891	8	3.5408e-05	0.957471	1	0.0031324	0.000225644	0.00475378	2.45313e-07	1.77515e-09	2.08202e-09	4.31919e-09	8.56795e-08
269	PABPC1	TRUE	2	1	0.792424	2	1.38968e-05	0.8318	4	0.00312035	0.871001	4	1	0.803922	6	0.0463013	0.883053	6	0.0611341	0.930783	7	0.0619732	0.930783	5	0.0619389	0.930783	7	0.0203454	0.861494	1	1.78513e-05	6.68388e-07	1	0.00293307	1.52277e-06	2.43769e-05	3.62628e-05	0.000505639
270	ALDOA	TRUE	2	0.0272908	0.910606	1	1	0.649577	2	1	0.602254	4	1	0.628852	1	0.393836	0.815629	2	0.408262	0.726326	3	1	0.746739	9	1	0.773504	3	1	0.907937	0.0267912	0.0550878	0.00248181	0.33934	0.00220751	0.000987454	0.00433096	0.00279792	0.00207477
271	ACKR3	TRUE	1	1	0.52803	2	1	0.697815	2	0.790837	0.743559	3	1	0.715517	4	1	0.721878	6	1	0.721311	7	1	0.721311	4	1	0.775407	5	1	0.821488	1	1	0.217119	0.549479	1	0.497377	0.129302	0.457305	0.415356
272	ITM2A	TRUE	2	1	0.622727	1	0.00108968	0.768044	1	0.00074064	0.771111	1	0.115931	0.72046	2	0.0390307	0.747556	1	1	0.769565	1	0.490132	0.773026	7	1	0.769565	8	1	0.73046	1	0.00425186	0.0149003	0.00338845	0.0313791	0.00457238	0.00169448	0.01411	0.00275396
273	PENK	TRUE	1	1	0.634848	2	0.675742	0.707878	2	0.0111334	0.810386	4	0.157413	0.858543	5	1	0.660291	5	0.306466	0.77013	8	0.119003	0.798402	2	0.0523371	0.799567	2	0.0463688	0.898485	1	0.176459	0.0472344	0.174398	0.294557	0.0977311	0.238869	0.0442328	0.186053
274	FBN1	TRUE	2	1	0.515909	2	4.17216e-08	0.882404	4	0.0115178	0.850877	4	0.234273	0.85014	6	0.102175	0.866947	6	1	0.817851	8	0.00305113	0.855263	5	1	0.817851	7	0.0814948	0.836782	1	1.55542e-07	1.54322e-06	0.00541363	0.0369232	0.000129193	0.00184739	1.59359e-05	2.72763e-05
275	ZBTB20	TRUE	1	1	0.731061	3	1	0.682073	3	1	0.739669	1	0.733055	0.696164	5	1	0.818761	1	0.000174744	0.92337	1	0.000144642	0.896147	7	0.0001759	0.92337	8	0.000101096	0.943103	1	1	1	1	6.27747e-05	5.28128e-05	6.96897e-06	1.20506e-06	3.60741e-06
276	BHLHE40	TRUE	2	1	0.666667	1	1	0.571926	2	1	0.581723	3	0.278453	0.813793	4	0.901078	0.773478	4	0.897918	0.773478	6	0.911131	0.773478	4	1	0.789634	5	1	0.82562	1	1	1	1	0.421226	1	1	1	0.234387
277	LAPTM4A	TRUE	2	1	0.808333	1	1	0.671478	1	1	0.654568	5	1	0.626578	1	1	0.637363	2	1	0.708649	2	0.0443619	0.802165	8	0.360825	0.758052	9	0.703752	0.738113	1	0.617445	0.848503	1	0.559185	0.00798666	0.000271744	0.00347676	0.0241161
278	CYP1B1	TRUE	2	1	0.646212	2	2.10144e-06	0.849051	4	4.02524e-05	0.931373	2	0.717649	0.735165	6	0.000184447	0.979692	6	0.00402795	0.989071	7	0.00405214	0.989071	5	0.00406055	0.989071	7	1.63244e-05	0.967816	1	1.61087e-05	1.88944e-05	1	0.000847363	0.00113039	0.00157061	0.000610122	0.000881308
279	ATF4	TRUE	2	1	0.775758	1	1	0.683673	1	1	0.672346	3	1	0.739655	4	1	0.686275	4	1	0.686275	6	1	0.686275	3	1	0.764117	4	1	0.734756	1	0.990278	1	1	0.434613	0.595267	1	0.440079	1
280	XBP1	TRUE	2	0.186465	0.871212	1	0.597454	0.695122	1	1	0.685679	3	0.213442	0.818966	4	0.488848	0.785862	4	0.488548	0.785862	6	0.496353	0.785862	3	0.699202	0.870674	4	1	0.853659	0.183369	0.0257042	0.547392	0.00604134	0.0179807	0.00151639	0.0186498	0.00484659	0.194076
281	IFI6	TRUE	2	1	0.584091	2	0.546627	0.711041	4	1	0.751806	4	1	0.738796	6	1	0.75	6	1	0.721311	7	1	0.721311	5	1	0.721311	7	1	0.729885	1	1	1	1	1	1	1	1	1
282	NUCB2	TRUE	2	1	0.756061	1	7.88084e-06	0.813589	1	3.4713e-06	0.819506	1	1	0.680818	2	0.357145	0.717941	1	1	0.663587	2	1	0.687013	8	1	0.690016	9	1	0.69283	1	5.01417e-05	1.38421e-05	0.000844866	0.00778292	0.0012728	0.00454253	0.0177513	0.00654297
283	LTBP2	TRUE	2	1	0.746212	2	1	0.694365	2	0.00396206	0.824477	3	1	0.724713	1	1	0.697192	5	1	0.693939	8	1	0.705827	4	1	0.876016	5	0.346117	0.870248	1	1	0.0074299	0.165577	0.0115564	0.102973	0.020791	0.00232249	0.00797412
284	PTRF	TRUE	2	1	0.565152	2	1.78892e-06	0.850489	4	0.00537409	0.862745	4	1	0.808824	6	0.276087	0.845938	6	0.871261	0.864299	7	0.883486	0.864299	5	0.885986	0.864299	7	0.026551	0.856897	1	1.27357e-05	8.44726e-06	0.027222	0.275329	0.00209479	0.0148679	0.00630827	0.00988742
285	ID2	TRUE	2	1	0.626515	1	1	0.608761	1	1	0.589136	3	0.127696	0.828736	4	0.154651	0.807534	4	0.156283	0.807534	6	0.158503	0.807534	3	0.653753	0.872495	4	1	0.872967	1	1	1	0.143049	0.214138	0.0400856	0.0336511	0.00496736	0.199051
286	OSMR	TRUE	2	1	0.776515	1	0.024466	0.734943	1	0.0720023	0.721728	3	1	0.754023	4	1	0.750258	4	1	0.750258	6	1	0.750258	4	1	0.739837	4	1	0.800813	1	0.0828417	0.0375472	0.000113773	1.19298e-05	9.76871e-05	0.00257957	0.00762249	0.0181995
287	CILP2	TRUE	2	1	0.599242	1	0.35649	0.702091	1	0.247686	0.70642	5	0.0762992	0.750631	1	1	0.702076	3	0.391148	0.741097	4	1	0.719913	1	1	0.723937	1	1	0.735498	1	1	0.0422406	0.0240492	1	0.387293	0.776397	1	1
288	KLF4	TRUE	1	1	0.531061	2	1	0.652386	2	1	0.632045	3	0.0010776	0.908621	4	0.000362578	0.902477	4	0.00036604	0.902477	6	0.000368473	0.902477	3	0.134817	0.912568	4	0.625257	0.894309	1	1	1	0.0072691	0.00410169	0.00221433	0.00647082	0.00484659	0.00260947
289	PMP22	TRUE	2	1	0.659091	1	1	0.578397	1	1	0.57284	3	1	0.707471	4	1	0.678019	4	1	0.678019	6	1	0.678019	4	1	0.680894	5	1	0.718182	1	1	1	1	1	1	1	1	1
290	COL14A1	TRUE	1	1	0.586364	2	0.00035671	0.799885	2	1	0.73913	4	1	0.744398	6	1	0.705182	5	0.628063	0.757143	8	0.266324	0.784305	2	0.0900482	0.790909	7	1	0.740805	1	0.000316881	0.0526631	1	1	1	1	0.0347614	0.0655148
291	PPIA	TRUE	2	1	0.759848	2	1	0.602933	4	1	0.711558	5	1	0.627525	6	1	0.714986	6	1	0.743169	7	1	0.743169	5	1	0.743169	10	1	0.683833	1	1	1	1	0.051112	0.106392	0.230861	0.0953183	0.0342811
292	TRPV4	TRUE	2	1	0.698485	1	2.00615e-09	0.878049	1	9.15145e-09	0.865679	1	2.03763e-08	0.86624	2	1.21869e-07	0.873778	1	0.00113761	0.896739	1	0.00204332	0.860902	7	0.00114788	0.896739	8	0.0135562	0.868391	1	9.59167e-09	1.05555e-07	3.1737e-09	4.69881e-08	2.96367e-09	1.65885e-08	4.69486e-08	2.67176e-07
293	CHCHD2	TRUE	2	1	0.825758	1	1	0.62668	1	1	0.635802	5	1	0.643624	3	1	0.693419	3	1	0.654915	3	1	0.67337	9	1	0.669719	10	1	0.760104	1	1	0.575563	1	0.187511	0.0983141	0.288744	0.451836	1
294	CCNI	TRUE	2	0.105438	0.883333	1	1	0.659283	1	1	0.644938	4	1	0.577031	2	1	0.606958	2	1	0.702967	2	0.987923	0.748918	8	0.697982	0.746377	9	1	0.722642	0.103632	0.0921913	0.626568	1	1	0.398353	0.782519	0.569601	0.0736158
295	EEF2	TRUE	2	1	0.819697	2	1	0.545141	4	1	0.589267	4	1	0.610644	1	1	0.612943	2	1	0.65404	2	1	0.65368	2	1	0.641991	3	1	0.911111	1	1	1	1	1	1	1	1	0.955844
296	A2M	TRUE	2	1	0.706061	2	1	0.671075	4	0.0608071	0.823529	4	1	0.617647	6	1	0.771008	5	1	0.745022	8	1	0.753289	5	1	0.71949	7	0.693374	0.794253	1	1	0.279737	1	1	1	1	1	1
297	SMOC1	TRUE	2	1	0.594697	2	1	0.524439	2	1	0.708132	3	1	0.623563	3	1	0.597913	1	1	0.609239	4	1	0.629437	4	1	0.797764	5	1	0.757025	1	1	1	1	1	1	1	0.217142	1
298	LUC7L3	TRUE	1	1	0.719697	3	1	0.70098	3	1	0.72562	2	1	0.680586	5	1	0.800546	1	0.00922143	0.864674	5	1	0.800546	7	0.00929224	0.864674	8	0.00807566	0.877011	1	1	1	1	0.000285388	4.34824e-05	0.0052948	6.27297e-05	0.000498336
299	LAG3	TRUE	2	1	0.77803	1	1.31782e-09	0.881035	1	4.68387e-08	0.85358	1	2.06089e-06	0.829668	1	1	0.751526	2	1.4383e-05	0.847854	2	0.00601433	0.831602	8	0.000407722	0.854267	3	1	0.81746	1	1.14048e-08	3.18405e-07	1.18743e-07	2.83131e-08	3.39301e-08	6.37511e-07	1.83416e-07	2.65418e-08
300	JUND	TRUE	2	0.370477	0.856061	2	1	0.690339	4	1	0.656347	3	0.394263	0.806897	4	1	0.736326	6	1	0.769581	7	1	0.769581	4	1	0.779472	5	1	0.804132	0.364568	0.0270069	0.201324	1	0.0473174	0.0229474	0.0630111	0.0699377	0.0139477
301	MORF4L1	TRUE	2	1	0.780303	1	0.296101	0.704579	1	0.2252	0.707654	3	1	0.605747	2	1	0.649799	4	1	0.613519	2	1	0.65974	8	1	0.688003	9	1	0.699623	1	0.42579	0.0785196	0.0949016	0.595968	0.612598	0.987345	1	0.018836
302	SCARA5	TRUE	1	1	0.547727	2	6.24109e-05	0.817424	4	2.68688e-05	0.936533	2	0.000733062	0.830769	6	0.00227497	0.938375	6	0.0283386	0.948087	7	0.0286323	0.948087	5	0.0286168	0.948087	7	0.000338232	0.925862	1	0.000201444	2.34915e-05	0.000512889	0.00126239	0.000374558	0.000116454	0.000786409	0.0037391
303	SLC25A37	TRUE	2	1	0.556061	1	1	0.654803	1	1	0.64321	3	1	0.721264	4	1	0.765222	4	1	0.765222	6	1	0.765222	3	0.590958	0.875228	4	0.7476	0.889228	1	1	1	0.0953812	0.0117006	0.0104735	0.0278686	0.0239386	0.0223565
304	SCUBE1	TRUE	2	1	0.630303	1	1.97275e-05	0.805625	1	2.39536e-05	0.802963	1	5.96892e-05	0.800256	2	0.00257148	0.779471	2	0.00482446	0.785669	2	1	0.741126	9	1	0.747863	9	0.578044	0.741509	1	6.35274e-05	0.000542401	0.000821322	0.00063903	0.000119078	7.62232e-05	1.55197e-05	0.00133257
305	LGMN	TRUE	2	1	0.803788	2	1	0.654687	4	0.00382936	0.867905	4	1	0.588235	6	0.469129	0.834034	6	1	0.833333	7	1	0.833333	5	1	0.833333	7	0.0867249	0.835632	1	0.384069	0.00062955	1	0.00307233	0.000263381	2.72389e-05	0.000189744	0.000167461
306	HSPA8	TRUE	2	1	0.79697	2	4.0499e-07	0.863427	4	0.74049	0.77709	4	1	0.764706	6	1	0.787115	6	1	0.783242	7	1	0.783242	5	1	0.783242	5	1	0.802479	1	4.40961e-07	7.55497e-06	0.157172	4.94206e-06	1.61424e-05	0.000275285	6.82315e-05	0.000242183
307	CYBRD1	TRUE	2	1	0.657576	1	1	0.635889	1	1	0.632593	1	0.451561	0.702813	2	0.0456669	0.745543	2	0.0826518	0.749369	2	0.00180464	0.848052	8	0.00111581	0.841787	9	0.000179342	0.852453	1	1	1	1	1	1	0.630376	1	0.646556
308	CTD-2192J16.15	TRUE	2	1	0.804545	1	1	0.625933	1	1	0.620494	5	1	0.706124	1	1	0.742979	3	1	0.696581	3	1	0.765761	9	0.591688	0.807082	3	1	0.74127	1	1	1	1	0.0172468	0.000108072	0.000396863	2.70803e-05	0.000889182
309	EEF1B2	TRUE	2	0.0400889	0.90303	1	1.71262e-05	0.806869	1	0.000111006	0.789136	5	0.0443061	0.757891	1	1	0.611722	3	1	0.696937	2	1	0.696537	8	1	0.696055	10	1	0.739896	0.039368	1.15008e-05	0.000187638	0.00011811	1	0.00164652	0.00435474	0.00581646	8.59025e-06
310	HDAC9	TRUE	1	1	0.802273	3	1	0.759104	3	0.972616	0.843802	1	0.000419849	0.781841	5	0.171518	0.906193	1	2.5892e-05	0.948913	5	0.175551	0.906193	7	2.60227e-05	0.948913	8	3.85551e-05	0.956322	1	0.000808919	0.000387632	0.00305454	1.30873e-09	1.59416e-10	3.35023e-10	7.95424e-10	5.17938e-09
311	LAMB2	TRUE	2	0.0704028	0.891667	1	1	0.646093	2	1	0.603462	4	1	0.651261	1	1	0.615995	2	1	0.633523	2	1	0.647186	2	1	0.62987	3	1	0.806349	0.0691713	0.0764658	0.00317888	0.00872628	0.0123164	0.0103875	0.0118896	0.0149193	0.0988804
312	CRTAC1	TRUE	1	1	0.518182	2	1	0.600058	2	1	0.727053	3	1	0.731609	4	1	0.680599	4	1	0.680599	4	0.698498	0.755411	4	1	0.863821	5	1	0.824793	1	1	1	1	1	1	0.714649	0.111632	0.0347983
313	PNISR	TRUE	1	1	0.65303	3	1	0.642857	3	1	0.717355	2	1	0.665568	5	1	0.784153	7	1	0.784153	5	1	0.784153	6	1	0.784153	8	1	0.776437	1	1	1	1	0.729581	0.123317	0.20268	0.121019	0.186613
314	RPS23P8	TRUE	2	1	0.741667	1	0.866474	0.689895	1	1	0.680494	5	1	0.692235	1	1	0.663614	3	1	0.691239	3	1	0.720109	9	1	0.73199	10	1	0.720991	1	1	1	1	1	0.0112129	0.00191722	0.00827634	0.0221908
315	CAPNS1	TRUE	2	1	0.829545	2	1	0.601783	4	1	0.656863	4	1	0.670168	1	1	0.681929	5	1	0.686147	3	1	0.724457	9	1	0.757021	3	1	0.839683	1	1	0.592784	1	0.959943	0.00430307	0.0043442	0.00676248	0.0309011
316	ZFP36	TRUE	2	1	0.759848	2	0.161386	0.728292	4	0.0205554	0.841589	3	1	0.746552	6	1	0.801821	6	0.642464	0.872495	7	0.652342	0.872495	5	0.653753	0.872495	7	0.153804	0.824713	1	0.0429113	0.0100889	1	0.166167	0.0285116	0.1036	0.168302	0.0327714
317	CAV1	TRUE	2	1	0.585606	2	0.00991055	0.76337	4	0.589223	0.781734	4	1	0.706583	6	1	0.793417	6	1	0.82969	7	1	0.82969	5	1	0.82969	7	1	0.783333	1	0.0532622	0.0109703	1	0.163292	0.0627312	0.380648	0.542574	0.767266
318	HDLBP	TRUE	2	0.737169	0.840152	1	1	0.649826	1	1	0.672346	1	1	0.687468	2	0.865814	0.704715	1	1	0.705978	1	1	0.680921	7	1	0.705978	3	1	0.777778	0.725923	0.572297	0.0215418	0.0200459	0.124318	0.307218	0.579653	0.370136	0.106423
319	CRYAB	TRUE	2	1	0.706818	1	1	0.671727	1	1	0.655309	5	1	0.601957	1	1	0.549451	2	1	0.657197	3	1	0.65163	9	1	0.659341	10	1	0.625163	1	1	1	1	1	1	1	1	1
320	BTF3	TRUE	2	0.836949	0.837121	2	1	0.548591	4	1	0.594943	5	1	0.548611	1	1	0.569597	5	1	0.580519	2	1	0.609524	8	1	0.605878	10	1	0.637549	0.824292	1	1	1	1	1	1	1	1
321	MAN1A2	TRUE	2	1	0.722727	1	0.000339151	0.779492	1	0.000318678	0.779259	5	1	0.621843	2	1	0.621334	3	1	0.662749	1	1	0.657895	3	1	0.693989	4	1	0.754065	1	0.00203155	0.00408484	0.114359	1	0.413437	0.868467	0.477716	0.0154348
322	JUN	TRUE	2	1	0.764394	2	1.28039e-08	0.891892	4	5.9841e-05	0.926213	4	1	0.752801	6	0.00290189	0.934174	6	0.00722896	0.977231	7	0.00728226	0.977231	5	0.00727655	0.977231	7	0.000967533	0.910345	1	3.38022e-08	8.00556e-08	1	0.00144286	3.37203e-05	0.000127276	0.000132806	7.26229e-05
323	ZFP36L2	TRUE	2	1	0.694697	2	0.000471044	0.79701	4	0.00139651	0.882869	2	1	0.65348	6	0.025099	0.894958	6	0.490481	0.879781	7	0.498319	0.879781	5	0.499072	0.879781	7	0.0541151	0.844253	1	0.00139048	0.00132012	1	0.526067	0.649255	0.467308	0.680334	0.20229
324	MYH9	TRUE	2	1	0.575	2	1.52192e-11	0.942208	4	0.000198996	0.910217	4	1	0.792017	6	0.00237292	0.937675	6	0.0659817	0.928962	7	0.0670042	0.928962	5	0.0668741	0.928962	7	0.000521262	0.91954	1	8.20417e-11	3.10159e-09	1.87352e-05	2.21335e-07	1.17322e-07	7.39702e-08	5.47457e-08	3.57809e-08
325	FBLN1	TRUE	2	1	0.569697	2	0.333076	0.718229	4	0.00161054	0.880805	2	0.480304	0.741758	6	0.00327326	0.932073	6	0.017937	0.958106	7	0.0180961	0.958106	5	0.0180817	0.958106	7	0.00104371	0.909195	1	1	0.0299784	1	0.358726	0.471167	0.706516	0.95451	0.304415
326	KLF2	TRUE	2	1	0.648485	2	1.62021e-05	0.830362	4	0.0135538	0.848297	3	1	0.731609	6	0.0416315	0.885154	6	0.160561	0.908015	7	0.1628	0.908015	5	0.163173	0.908015	5	0.739638	0.85124	1	8.57573e-05	1.80792e-05	0.150416	0.00430575	0.000788507	0.012693	0.00437541	0.00176163
327	ATP5E	TRUE	2	1	0.59697	2	2.03527e-06	0.849339	4	0.00702576	0.858617	4	1	0.814426	6	0.0835301	0.871148	6	0.0803928	0.924408	7	0.0817372	0.924408	5	0.0815777	0.924408	7	0.0345006	0.852299	1	1.41693e-05	1.23664e-06	0.000692049	4.1467e-06	1.10074e-06	1.03275e-05	5.45229e-06	1.92606e-05
328	IL6ST	TRUE	2	1	0.756818	1	1	0.686411	1	1	0.663951	5	1	0.673295	1	1	0.617216	3	1	0.666667	4	1	0.680087	9	1	0.669719	10	1	0.719687	1	1	1	1	1	1	1	1	1
329	UQCRB	TRUE	2	1	0.512121	3	1	0.518207	4	1	0.570175	5	1	0.699179	3	1	0.672017	3	1	0.672365	4	1	0.672294	9	1	0.652015	10	1	0.732073	1	1	1	1	1	1	1	1	1
330	NGFRAP1	TRUE	2	1	0.829545	1	1.84789e-08	0.861872	1	2.76477e-08	0.857531	1	3.70278e-05	0.804604	2	0.00102076	0.789534	2	0.000378211	0.814394	3	0.623891	0.788587	9	1	0.767399	3	1	0.765079	1	7.81984e-08	4.38178e-07	9.3189e-07	1.54031e-06	4.0691e-07	2.9957e-08	9.44352e-07	1.33089e-06
331	TM4SF1	TRUE	2	1	0.675	2	0.000209708	0.805348	4	0.279869	0.796182	3	0.00777822	0.877586	6	1	0.803221	6	1	0.799636	7	1	0.799636	4	1	0.817073	5	0.951088	0.844628	1	0.000831964	0.0114116	3.33562e-06	5.27549e-06	3.34952e-05	2.23207e-05	0.000875686	9.72845e-06
332	YWHAB	TRUE	2	1	0.711364	2	1.37608e-08	0.891317	4	2.71375e-06	0.964912	4	1	0.728992	6	0.000680554	0.958683	6	0.0164595	0.959927	7	0.0166098	0.959927	5	0.0165966	0.959927	7	3.11622e-05	0.959195	1	9.08046e-08	3.98841e-08	0.104464	5.46005e-06	2.13082e-06	7.03124e-06	1.02139e-05	4.61934e-05
333	PMEPA1	TRUE	2	0.324155	0.859091	1	0.11398	0.716775	2	1	0.595411	3	1	0.657471	1	1	0.752137	3	1	0.655983	4	1	0.671429	1	1	0.686405	3	1	0.685714	0.318941	0.0717132	0.000316821	0.00701768	0.00477335	0.00783681	0.0431459	0.0391253	0.0261324
334	NFIA	TRUE	1	1	0.576515	1	1	0.623196	3	1	0.615702	1	0.0499939	0.730691	2	0.000243292	0.804485	1	0.954472	0.779348	1	1	0.755639	7	0.971352	0.779348	8	0.750282	0.792529	1	1	1	0.50622	0.000725369	0.0799866	0.00964931	0.050566	0.0109241
335	MXRA8	TRUE	2	1	0.721212	2	0.16848	0.727717	2	1	0.717794	4	0.0453804	0.883754	3	1	0.683788	5	0.0641457	0.796104	8	0.125591	0.797462	2	0.07875	0.793074	3	1	0.847619	1	0.178932	0.433939	0.983288	1	0.550579	0.539368	0.0942237	0.0113057
336	FCGRT	TRUE	2	0.370477	0.856061	2	1	0.618459	4	0.00236465	0.875129	2	1	0.59304	6	0.180532	0.855042	6	1	0.835155	7	1	0.835155	5	1	0.835155	7	0.0345006	0.852299	0.364568	0.436838	0.000139696	1	0.00548256	0.0368797	0.00391868	0.00557778	0.000273107
337	RPN2	TRUE	2	0.467486	0.850758	1	0.0239327	0.735192	1	0.00415621	0.75358	1	0.115931	0.72046	2	1	0.695802	1	1	0.659783	3	1	0.72337	9	1	0.686813	10	1	0.710561	0.460138	0.0271881	0.00625378	0.00629685	0.0773613	0.134719	0.0910873	0.763556	1
338	TSPAN6	TRUE	2	1	0.734091	1	1.31015e-11	0.912394	1	5.57078e-11	0.901235	1	0.000322868	0.784399	2	0.000502135	0.79701	1	1	0.73587	2	0.130626	0.784848	8	0.14966	0.772544	9	0.0260354	0.789434	1	1.12348e-10	1.85309e-09	3.63079e-08	1.40588e-05	6.43538e-08	1.66006e-07	4.89853e-07	2.09465e-06
339	TTC3	TRUE	2	1	0.7	1	1	0.558487	2	1	0.570853	4	1	0.615546	2	1	0.647211	1	1	0.630978	1	1	0.642387	2	1	0.645455	2	1	0.697727	1	1	1	1	1	1	1	1	1
340	RPL26P19	TRUE	2	1	0.784091	1	1	0.583375	4	1	0.569659	5	1	0.648359	3	1	0.639914	3	1	0.608262	4	1	0.609091	1	1	0.602585	2	1	0.630303	1	1	1	1	1	1	1	1	1
341	TMBIM6	TRUE	2	0.03439	0.906061	2	0.245046	0.722542	4	0.0144589	0.847265	3	1	0.593678	6	0.6918	0.82493	6	0.166419	0.907104	7	0.169038	0.907104	5	0.169377	0.907104	7	0.0224963	0.85977	0.0337671	0.00241573	0.000439414	1	0.259977	0.0141263	0.0143214	0.0159988	0.0854657
342	MYL12B	TRUE	2	1	0.718939	2	7.03091e-05	0.816274	4	0.000437661	0.899381	4	1	0.794118	6	0.427451	0.836134	6	1	0.817851	7	1	0.817851	5	1	0.817851	7	0.028318	0.855747	1	0.000331578	3.69449e-06	0.0372952	0.000138032	0.000290347	0.00203639	0.0153246	0.00888687
343	SCD	TRUE	2	1	0.743182	2	1	0.575906	4	1	0.648607	1	1	0.561893	6	1	0.62605	6	1	0.689435	7	1	0.689435	5	1	0.689435	7	1	0.693103	1	1	1	1	1	1	1	1	1
344	XYLT1	TRUE	1	1	0.609091	1	0.138985	0.714286	3	1	0.606612	1	6.48974e-05	0.799488	2	1.26139e-07	0.873491	1	0.000411238	0.911413	1	0.00127043	0.867481	7	0.000414816	0.911413	8	0.000608737	0.917241	1	0.0111897	0.00140408	0.000542849	6.9795e-08	1.69019e-07	1.15284e-06	6.52384e-07	4.15381e-06
345	TRPS1	TRUE	1	1	0.802273	3	1	0.753501	3	1	0.784298	4	1	0.532213	5	1	0.830601	7	1	0.830601	5	1	0.830601	6	1	0.830601	8	0.0356552	0.851724	1	1	1	1	1	0.00825762	0.209007	0.000219357	0.000236577
346	LIMCH1	TRUE	2	1	0.603788	1	0.00477026	0.752862	1	0.00127896	0.765679	1	1.91788e-05	0.810486	2	1.25673e-08	0.892179	1	0.00679035	0.869565	1	0.006258	0.844925	7	0.00683679	0.869565	8	0.0356552	0.851724	1	0.0184869	0.0157224	0.000636597	3.6144e-06	0.000455252	3.80899e-05	1.91628e-05	5.8694e-05
347	P4HA1	TRUE	2	1	0.634848	1	0.274241	0.705575	1	0.178186	0.710617	5	1	0.628157	1	1	0.60989	3	1	0.651353	4	1	0.650216	1	1	0.657214	1	1	0.654113	1	1	0.071891	0.138332	1	0.342558	0.484172	0.964213	1
348	SAMD4A	TRUE	1	1	0.712879	3	1	0.731793	3	1	0.687603	3	1	0.697126	5	1	0.73133	1	0.112017	0.821739	1	0.412124	0.776316	7	0.113817	0.821739	8	0.10403	0.832184	1	1	0.283298	1	0.105177	2.76048e-05	5.9925e-05	1.96785e-05	0.00077165
349	TUBA1A	TRUE	2	1	0.617424	2	4.47904e-07	0.862565	4	0.00322607	0.870485	4	0.133085	0.862045	6	0.313317	0.843137	6	1	0.849727	7	1	0.849727	5	1	0.849727	2	0.154589	0.872727	1	3.55816e-06	3.29149e-06	0.00187644	0.000118365	1.70004e-06	0.000137188	6.4089e-06	0.000109019
350	RAC1	TRUE	2	0.145633	0.876515	2	3.54534e-09	0.901955	4	0.000107641	0.918473	4	1	0.782913	6	0.0416315	0.885154	6	0.207786	0.901639	7	0.211152	0.901639	5	0.211702	0.901639	7	0.00295306	0.893103	0.143181	2.1789e-09	1.76476e-09	0.335744	0.000695609	1.00992e-07	1.31868e-07	1.88643e-07	5.33472e-06
351	MAGED1	TRUE	2	0.949997	0.834091	1	1	0.654555	1	1	0.676296	5	1	0.653725	3	1	0.650883	3	1	0.637464	3	1	0.675543	9	1	0.640415	2	1	0.687121	0.935756	0.39066	0.597388	0.402736	1	1	1	1	1
352	GLTSCR2	TRUE	2	0.482885	0.85	1	0.153211	0.713041	1	1	0.68716	1	0.759924	0.695652	1	1	0.673382	2	0.0557943	0.754735	2	0.554393	0.75974	8	0.610027	0.748792	3	1	0.879365	0.475311	0.046512	0.0686786	1	0.909776	0.0894394	0.0842076	0.108566	0.000526262
353	SKP1	TRUE	2	1	0.734848	1	0.22223	0.708313	1	0.418992	0.699506	1	1	0.628645	2	1	0.683726	2	1	0.657197	2	1	0.706494	8	1	0.733494	9	0.617742	0.740377	1	0.559292	1	1	1	1	1	1	0.718833
354	STEAP1B	TRUE	2	1	0.762879	1	1	0.58437	4	1	0.610939	5	1	0.604482	6	1	0.641457	6	1	0.668488	7	1	0.668488	5	1	0.668488	1	1	0.67316	1	1	1	1	1	0.500162	0.236574	1	0.864007
355	COX4I1	TRUE	2	1	0.792424	2	0.000269886	0.80276	4	0.000107641	0.918473	4	1	0.754202	6	0.0187081	0.90056	6	0.207786	0.901639	7	0.211152	0.901639	5	0.211702	0.901639	7	0.00228727	0.897126	1	0.000156592	9.8296e-07	1	2.53691e-05	1.29661e-06	0.000105867	3.67241e-05	1.09467e-05
356	MRFAP1	TRUE	2	0.135563	0.87803	1	1	0.605774	2	1	0.59058	3	1	0.610345	1	1	0.598901	2	1	0.635417	2	1	0.633333	8	1	0.623188	5	1	0.633058	0.133272	0.338518	0.968733	1	1	0.39503	0.709848	1	1
357	CNBP	TRUE	2	1	0.826515	1	0.526659	0.696864	1	1	0.681235	1	1	0.649105	2	1	0.661875	2	1	0.69476	2	0.00413621	0.836797	8	0.00423689	0.824477	9	0.000301484	0.846415	1	0.19556	0.252047	1	1	1	0.195224	0.418728	0.00064236
358	PTTG1IP	TRUE	2	1	0.795455	2	1	0.56613	2	1	0.677939	5	1	0.675505	1	1	0.69536	4	1	0.637255	4	1	0.674459	4	1	0.711382	3	1	0.719048	1	1	0.505566	0.603593	0.0206874	0.00291806	0.00401074	0.0055092	0.0645029
359	ALPL	TRUE	2	1	0.605303	2	0.00376871	0.774296	4	0.384217	0.78999	4	1	0.803922	6	1	0.764706	5	0.00730687	0.828571	8	0.00404412	0.851034	2	0.00124127	0.852814	2	0.00456805	0.943182	1	0.0225817	0.190598	1	0.00531266	0.0119435	0.043698	0.0165852	0.00168522
360	CEBPB	TRUE	2	0.335085	0.858333	2	1	0.650949	4	1	0.717234	3	1	0.727011	4	1	0.73839	6	1	0.776867	7	1	0.776867	5	1	0.776867	4	1	0.730691	0.329707	0.120071	0.529899	1	0.00887492	0.000614141	0.00234743	0.00397019	0.00902186
361	BNIP3	TRUE	2	1	0.762879	1	1.69213e-12	0.925585	1	3.32811e-10	0.889136	1	0.0271109	0.737852	1	1	0.764957	2	0.00208575	0.795455	2	1	0.723377	8	0.498924	0.752415	9	0.211295	0.758113	1	1.47443e-11	4.02937e-09	4.4681e-07	5.60109e-06	2.18737e-07	7.49032e-07	9.44352e-07	4.90096e-06
362	FZD8	TRUE	2	1	0.737121	1	1.71262e-05	0.806869	1	2.67785e-05	0.801975	1	0.00326029	0.761125	1	1	0.718559	2	0.00389963	0.788194	2	1	0.74632	8	1	0.72343	9	0.767846	0.736604	1	0.000113091	0.000424581	0.000351135	2.35708e-05	4.92487e-06	9.28887e-05	0.00122804	0.0461741
363	VEGFA	TRUE	2	1	0.763636	2	1	0.548591	2	1	0.579308	3	1	0.65977	1	1	0.596459	4	1	0.598039	4	1	0.621645	4	1	0.720528	5	1	0.719008	1	1	1	1	1	1	1	1	1
364	MCL1	TRUE	2	1	0.626515	2	0.000198243	0.805923	4	0.00614263	0.860681	3	0.0384558	0.850575	6	0.0807877	0.871849	6	0.0634893	0.929872	7	0.0643816	0.929872	5	0.0642923	0.929872	7	0.0038122	0.88908	1	0.00128383	0.000280624	0.0007411	5.44735e-06	1.0394e-06	8.29585e-06	1.07109e-05	8.87108e-06
365	NUCKS1	TRUE	2	1	0.822727	2	1	0.640311	2	1	0.611916	4	1	0.628151	6	1	0.687675	6	1	0.655738	8	1	0.678571	2	1	0.705628	2	1	0.67197	1	0.531132	1	1	1	1	1	1	1
366	FGFR2	TRUE	2	1	0.603788	1	3.99392e-07	0.838228	1	6.81316e-06	0.813827	1	8.45542e-12	0.920972	2	7.66427e-10	0.913744	1	0.00463282	0.875543	1	0.00122817	0.867951	7	0.00466678	0.875543	8	0.0476292	0.846552	1	6.96444e-07	7.31503e-05	1.86015e-10	1.7195e-09	1.26344e-09	1.12403e-09	1.25935e-08	2.62282e-07
367	CSGALNACT1	TRUE	1	1	0.540909	1	0.000118388	0.789447	1	0.000251967	0.781481	1	4.13779e-06	0.823785	2	1.1774e-07	0.874066	1	0.0374523	0.841304	1	0.00734673	0.842575	7	0.0378953	0.841304	8	0.136527	0.827011	1	1.26274e-05	3.72972e-05	9.7349e-06	7.07514e-08	3.79289e-08	9.05423e-08	3.80882e-07	4.65823e-07
368	MXRA5	TRUE	2	1	0.528788	2	2.44289e-09	0.90483	2	0.000955334	0.842995	4	0.0263449	0.894258	6	1	0.708683	5	0.00162734	0.849351	8	0.000386184	0.883459	2	0.00143915	0.851082	2	0.105829	0.881061	1	1.58035e-08	7.22942e-06	0.000179798	0.020879	0.00124048	0.00024496	1.077e-06	2.27132e-07
369	MXRA7	TRUE	2	1	0.715152	1	1	0.559233	2	1	0.613527	3	1	0.656897	3	1	0.629481	3	1	0.611467	6	1	0.588751	4	1	0.686992	2	1	0.680303	1	1	1	1	1	1	1	1	1
370	KCNQ5	TRUE	1	1	0.765152	3	1	0.783613	3	1	0.830579	1	1	0.586445	5	1	0.839709	1	0.00861705	0.865761	5	1	0.839709	7	0.00868313	0.865761	8	0.00135907	0.905172	1	1	0.189009	1	0.0436598	5.28451e-05	0.000330381	2.00869e-05	3.63858e-05
371	PFDN5	TRUE	2	1	0.575758	2	1	0.512938	2	1	0.561192	4	1	0.670868	3	1	0.689674	3	1	0.62037	4	1	0.666234	1	1	0.642619	2	1	0.722727	1	1	1	1	1	1	1	1	1
372	WWOX	TRUE	1	1	0.819697	3	1	0.762605	3	0.661174	0.853719	1	1	0.647315	5	0.0965738	0.919854	7	0.0974378	0.919854	5	0.0991101	0.919854	6	0.0989429	0.919854	8	0.00011423	0.941379	1	1	1	1	0.000190491	2.53719e-06	5.30891e-06	2.29079e-06	1.00908e-05
373	ELL2	TRUE	1	1	0.511364	1	1	0.539821	3	1	0.549587	3	1	0.764368	4	0.264221	0.79773	4	0.265086	0.79773	6	0.26894	0.79773	3	0.284561	0.894353	4	0.0602463	0.955285	1	1	1	0.00153389	0.00305548	0.0154088	0.00504419	0.00130657	2.24989e-05
374	COLEC12	TRUE	1	1	0.538636	3	1	0.553922	3	1	0.565289	1	1	0.672123	2	0.094763	0.736055	1	1	0.765217	1	1	0.681391	7	1	0.765217	8	1	0.751724	1	1	1	1	0.972298	1	1	1	1
375	SRSF11	TRUE	1	0.608224	0.844697	3	0.34853	0.839636	3	0.492652	0.861157	2	0.366088	0.746154	5	0.412843	0.884335	7	0.412717	0.884335	5	0.419489	0.884335	6	0.420493	0.884335	6	1	0.862805	0.598823	0.721001	1	1	0.187932	0.00144877	0.0303907	0.00329033	0.0949638
376	FBXO2	TRUE	2	1	0.739394	1	4.06427e-13	0.934545	1	1.68107e-12	0.923951	1	2.13831e-07	0.848082	1	1	0.78083	2	2.00739e-07	0.887311	2	0.00331728	0.839827	8	0.000496434	0.851852	9	0.000291987	0.846792	1	3.0275e-12	4.30519e-11	2.45368e-10	1.20529e-08	3.27144e-11	7.74152e-11	4.43889e-10	6.95511e-09
377	CALM1	TRUE	2	1	0.757576	2	1	0.62881	4	1	0.600619	4	1	0.663866	6	1	0.619748	6	1	0.698543	7	1	0.698543	5	1	0.698543	10	1	0.666232	1	1	1	1	1	1	1	1	1
378	FAM20C	TRUE	2	1	0.793182	1	1	0.605276	2	1	0.638889	3	1	0.666667	4	1	0.663571	4	1	0.663571	2	1	0.696537	4	1	0.694106	3	1	0.819048	1	1	0.232593	1	0.162051	0.092545	0.236465	0.275544	0.0404507
379	SEMA3A	TRUE	1	1	0.832576	3	0.359531	0.838936	3	0.703603	0.852066	1	1	0.68977	5	0.206869	0.901639	7	0.207786	0.901639	5	0.211152	0.901639	6	0.211702	0.901639	6	0.286837	0.91565	0.997163	0.00313988	0.0174251	0.290884	0.00372442	3.87123e-05	3.81002e-05	0.000200492	0.000378662
380	TCF4	TRUE	2	1	0.50303	2	0.25026	0.722254	2	1	0.706522	4	1	0.656863	6	1	0.705182	6	1	0.702186	7	1	0.702186	4	1	0.807927	5	1	0.761157	1	0.725468	1	1	1	1	1	1	1
381	DAP	TRUE	2	0.370477	0.856061	1	8.59143e-06	0.812842	1	2.39536e-05	0.802963	1	0.00194701	0.766496	2	0.0250556	0.753019	2	0.0300705	0.762942	2	0.0177543	0.816017	8	0.0638111	0.785829	9	0.0464496	0.781132	0.364568	2.54922e-05	5.2978e-05	2.15221e-05	8.77687e-05	2.75632e-05	5.3819e-06	4.43854e-05	0.000303516
382	ISM1	TRUE	2	1	0.643182	1	7.22948e-06	0.814335	1	2.14302e-05	0.803951	1	5.41984e-06	0.821483	2	7.23065e-05	0.816561	1	0.449183	0.795109	1	0.204202	0.789004	7	0.457412	0.795109	8	0.261373	0.814368	1	2.76499e-05	4.92772e-05	4.69158e-06	3.47676e-05	4.21191e-06	1.73636e-05	7.88286e-05	0.000179103
383	CALU	TRUE	2	1	0.818939	2	0.139182	0.730305	2	0.029833	0.796296	4	1	0.779412	3	1	0.659176	5	1	0.695238	8	1	0.721805	4	1	0.813008	2	0.0255209	0.910606	1	0.0196009	0.00223071	0.0166112	0.755261	0.870448	0.324444	0.0410414	0.00847043
384	FGFR3	TRUE	2	1	0.611364	1	0.00413986	0.754355	1	0.000817563	0.770123	1	5.80797e-05	0.800512	2	0.00148242	0.785509	1	1	0.763587	1	1	0.730263	7	1	0.763587	8	1	0.756322	1	0.00981211	0.00888887	0.000372299	7.55176e-05	0.000101232	0.00010894	0.000159815	0.00217071
385	NPC2	TRUE	2	1	0.82803	2	0.865284	0.70414	4	0.74049	0.77709	4	1	0.64986	6	1	0.772409	6	1	0.766849	7	1	0.766849	5	1	0.766849	7	1	0.778736	1	0.0669095	0.055503	1	1	0.0321248	0.0327367	0.0470536	0.137391
386	UGP2	TRUE	2	1	0.585606	1	1	0.632155	2	1	0.573269	5	0.0131514	0.773359	3	1	0.653023	3	0.0199791	0.7849	4	0.00148443	0.850649	1	0.000476159	0.858632	1	0.000471436	0.865368	1	1	1	0.0411744	1	0.471221	0.102177	0.0170664	0.00505032
387	CCNL1	TRUE	1	1	0.568182	2	1	0.577918	4	1	0.685243	3	0.0135765	0.868391	4	0.00282172	0.873065	4	0.00287784	0.873065	6	0.0028943	0.873065	3	1	0.857013	4	1	0.860772	1	1	1	9.23578e-06	0.000905335	0.00137933	0.00182442	0.00780064	0.000754616
388	CPAMD8	TRUE	2	1	0.55	1	5.98062e-07	0.834993	1	3.21187e-07	0.838765	1	1.39398e-05	0.813299	2	1.00636e-05	0.83525	1	0.000813337	0.90163	1	0.0137495	0.833177	7	0.000821497	0.90163	8	0.00112506	0.908046	1	5.39654e-07	9.05354e-07	9.3665e-06	1.27098e-06	8.91515e-08	3.50703e-07	3.25319e-07	1.70455e-08
389	PRKG1	TRUE	1	1	0.820455	3	1	0.782213	3	0.509301	0.860331	2	1	0.619414	5	0.0829053	0.923497	7	0.0835697	0.923497	5	0.0849934	0.923497	6	0.0847561	0.923497	8	0.000134477	0.93908	1	1	1	1	0.00565375	6.37636e-06	1.8009e-05	2.70803e-05	5.9722e-05
390	NINJ1	TRUE	2	0.0151434	0.92197	1	3.1763e-06	0.821304	1	1.66133e-05	0.806173	1	0.576911	0.699488	2	1	0.682576	2	0.0015824	0.798611	2	0.224528	0.775758	8	0.0326766	0.795894	9	0.0240298	0.790566	0.0148587	1.02381e-06	2.38246e-05	0.00133563	0.0057202	7.84366e-05	0.000323392	9.26587e-05	0.0018372
391	RTN4	TRUE	2	1	0.57197	2	0.000328417	0.800748	4	0.559366	0.782766	4	1	0.746499	6	1	0.7493	6	1	0.794171	7	1	0.794171	5	1	0.794171	5	1	0.782645	1	0.00217575	0.0030276	0.00324971	0.0889178	0.0271016	0.0748116	0.127256	0.42898
392	NFIC	TRUE	2	1	0.806818	1	1	0.62892	2	1	0.57649	1	1	0.654731	1	1	0.676435	1	1	0.659239	2	1	0.652381	4	1	0.658537	8	1	0.645402	1	1	0.342052	0.427986	0.844427	1	1	1	1
393	RPSA	TRUE	2	1	0.703788	2	1	0.625359	4	1	0.665635	4	1	0.67577	3	0.0021957	0.771268	5	1	0.704762	4	1	0.677056	9	1	0.677656	2	1	0.764394	1	1	1	0.688538	0.00452748	0.0140134	0.0475513	0.0630002	0.00295806
394	SYNPO	TRUE	2	1	0.649242	1	1	0.618965	2	1	0.643317	3	1	0.733333	4	1	0.670795	4	1	0.670795	6	1	0.670795	4	1	0.816057	5	1	0.77438	1	1	0.00596686	0.0594672	0.536792	1	1	1	1
395	DYNLL1	TRUE	2	1	0.736364	2	1	0.70069	2	1	0.702496	4	1	0.686275	6	1	0.623249	5	0.521432	0.760606	8	1	0.740602	2	1	0.74329	3	1	0.731746	1	1	0.491798	1	1	1	1	1	1
396	PSMD14	TRUE	2	1	0.725	2	1	0.557217	2	1	0.576892	5	1	0.650884	3	1	0.671215	5	1	0.637662	8	1	0.657895	2	1	0.65368	3	1	0.631746	1	1	1	1	1	1	1	1	1
397	PARK7	TRUE	2	1	0.818182	1	1	0.623942	1	1	0.616049	5	1	0.660038	3	1	0.677635	5	1	0.638095	3	1	0.679348	9	1	0.652015	10	1	0.790743	1	1	1	1	0.786245	0.313661	0.45766	1	1
398	EMP2	TRUE	2	1	0.820455	1	1	0.650324	2	1	0.560789	3	1	0.729885	4	1	0.690402	4	1	0.690402	6	1	0.690402	4	1	0.736789	5	1	0.717355	1	1	1	0.420374	0.0867065	0.217621	0.116377	0.280275	0.93623
399	APLP2	TRUE	2	1	0.72197	2	1	0.646636	4	1	0.618679	4	1	0.609944	6	1	0.671569	6	1	0.689435	7	1	0.689435	5	1	0.689435	3	1	0.755556	1	1	1	1	1	1	1	1	1
400	STK26	TRUE	2	1	0.556818	1	4.26775e-06	0.818815	1	7.22027e-06	0.813333	1	0.000160747	0.791049	2	5.06592e-05	0.820012	2	0.0247271	0.765467	2	0.0977487	0.78961	8	0.0115554	0.810789	9	0.00153246	0.826792	1	2.00788e-06	2.80398e-05	0.000294738	3.6688e-05	2.54707e-05	9.32389e-06	1.87529e-05	5.95836e-06
401	DPYSL3	TRUE	2	1	0.603788	2	0.98572	0.702128	2	1	0.63124	4	1	0.656863	6	1	0.632353	6	1	0.651184	7	1	0.651184	4	1	0.697154	7	1	0.663793	1	1	1	1	1	1	1	1	1
402	C1QTNF8	TRUE	2	1	0.685606	1	0.0209896	0.736685	1	0.00378431	0.754568	1	1	0.655754	2	1	0.684014	1	0.238253	0.807609	1	0.623891	0.768327	7	0.242548	0.807609	8	1	0.785057	1	0.114628	0.019002	0.0317388	0.132958	0.00023808	0.000435474	0.00153337	0.0638116
403	RP11-114G22.1	TRUE	1	0.396159	0.854545	3	0.66467	0.82493	3	0.240704	0.878512	1	3.30763e-05	0.805627	5	0.117261	0.915301	7	0.118358	0.915301	5	0.12023	0.915301	6	0.12023	0.915301	8	0.00011423	0.941379	0.389866	1.59723e-07	4.16875e-07	0.00104069	9.62354e-11	1.45055e-11	2.69522e-12	1.53901e-11	2.20875e-10
404	PTH1R	TRUE	2	1	0.611364	2	1	0.635135	4	1	0.611455	4	1	0.766807	3	0.710022	0.700375	5	0.993757	0.748485	8	0.183612	0.790883	2	0.137777	0.783983	2	0.0859145	0.885606	1	1	1	1	1	1	1	1	1
405	FOXC2	TRUE	2	1	0.724242	2	1	0.539103	2	1	0.613124	3	0.000497368	0.920115	4	3.52359e-05	0.933437	4	3.53611e-05	0.933437	6	3.55041e-05	0.933437	3	0.00338264	0.992714	4	0.0156284	0.986789	1	1	1	0.0211189	0.00136792	0.00299843	0.0112588	0.0100581	0.0144818
406	PLEC	TRUE	2	1	0.74697	2	0.018136	0.756182	2	0.526423	0.750805	4	1	0.815126	6	1	0.612045	5	1	0.735065	8	0.670656	0.766917	2	0.827065	0.752381	3	1	0.766667	1	0.0262436	0.0404005	1	1	0.135352	0.405815	0.157742	0.194698
407	SDF4	TRUE	2	1	0.816667	1	8.66654e-07	0.832006	1	7.21363e-07	0.832346	1	0.00310831	0.761637	1	1	0.789377	2	0.00565612	0.783775	3	1	0.743478	9	1	0.742369	3	1	0.831746	1	2.77568e-06	3.60215e-06	2.59382e-05	8.44211e-05	2.71945e-05	0.000105432	0.000453878	0.000950211
408	SLC29A1	TRUE	2	1	0.739394	1	2.68825e-05	0.802887	1	0.000184202	0.784444	1	1	0.66445	1	1	0.647741	3	1	0.644587	2	1	0.644156	3	1	0.629326	9	1	0.667925	1	0.000189407	0.00124277	0.0142089	0.079743	0.00768918	0.0500531	0.0217251	1
409	F13A1	TRUE	2	1	0.637121	2	1	0.558654	4	1	0.74613	2	1	0.589744	6	1	0.744398	6	1	0.852459	7	1	0.852459	5	1	0.852459	7	1	0.706322	1	1	1	1	1	1	1	1	1
410	NDRG1	TRUE	2	1	0.710606	2	1	0.654687	2	1	0.675523	3	1	0.717816	4	1	0.734262	4	1	0.734262	6	1	0.734262	4	0.461275	0.903455	5	0.408976	0.866116	1	1	1	1	1	1	1	1	0.198629
411	CRIP2	TRUE	1	1	0.506818	1	1	0.51344	2	1	0.559984	5	1	0.563131	1	1	0.608669	2	1	0.604167	3	1	0.691848	9	1	0.746642	3	1	0.898413	1	1	1	1	1	1	1	1	1
412	PHLDA1	TRUE	2	1	0.627273	2	1	0.551179	2	1	0.584138	3	0.0642545	0.841379	4	0.0365327	0.832817	4	0.0369079	0.832817	6	0.0373236	0.832817	3	1	0.833333	4	1	0.821138	1	1	1	1	1	0.959258	1	1	1
413	SFPQ	TRUE	1	1	0.502273	2	0.0740466	0.738643	2	1	0.689211	3	0.00925063	0.874713	4	0.0119998	0.850877	4	0.0122083	0.850877	6	0.0123093	0.850877	4	1	0.82622	5	1	0.838843	1	0.28603	1	0.00574897	0.0206942	0.000175818	1.36272e-05	0.000222768	8.48139e-06
414	MYO1D	TRUE	2	1	0.605303	1	1	0.596814	1	1	0.611358	3	1	0.737931	4	1	0.656347	1	1	0.778261	1	0.98585	0.759398	7	1	0.778261	8	0.975479	0.786782	1	1	1	0.78365	1	0.472764	0.364216	0.695859	1
415	RPS7	TRUE	2	1	0.675758	2	1	0.598332	4	1	0.673891	5	1	0.630051	6	1	0.646359	5	1	0.620779	4	1	0.618182	8	1	0.615137	10	1	0.664928	1	1	1	1	1	0.367113	1	1	0.301177
416	TSPAN2	TRUE	1	1	0.509091	2	1	0.511213	2	1	0.673913	5	0.000352412	0.815025	3	0.059556	0.733547	3	0.0239865	0.782407	4	0.00241029	0.844156	1	0.00200112	0.840284	1	0.0141585	0.819048	1	1	1	0.000395469	0.00893052	0.0229795	0.00263874	0.000234651	0.000972624
417	RUNX1	TRUE	1	1	0.704545	3	1	0.697479	3	1	0.75124	3	5.80797e-05	0.950575	4	5.70743e-06	0.95614	4	5.72613e-06	0.95614	6	5.73764e-06	0.95614	3	0.0398159	0.940801	4	0.17335	0.928862	1	1	1	5.54425e-07	1.62143e-06	3.83271e-07	1.456e-07	5.69196e-07	2.2955e-07
418	RPS3AP6	TRUE	2	1	0.657576	1	1	0.532106	4	1	0.574303	5	1	0.623106	3	1	0.589888	3	1	0.606838	2	1	0.62381	3	1	0.607468	10	1	0.664928	1	1	1	1	1	1	1	1	1
419	CREB5	TRUE	1	1	0.740909	3	1	0.735294	3	1	0.752893	2	1	0.555678	5	1	0.76867	7	1	0.76867	5	1	0.76867	6	1	0.76867	6	1	0.78252	1	1	1	1	1	0.870117	1	0.0978432	0.146684
420	S100A6	TRUE	1	1	0.50303	2	1	0.635998	2	1	0.702093	4	1	0.712185	3	1	0.653558	5	1	0.604762	4	1	0.654545	4	1	0.729675	2	1	0.681061	1	1	1	1	1	1	1	1	1
421	NUPR1	TRUE	2	1	0.755303	2	1	0.540253	2	1	0.56723	4	1	0.656863	3	1	0.604334	5	1	0.644589	2	1	0.666234	9	1	0.63431	3	1	0.701587	1	1	1	1	1	1	1	1	1
422	ATP6V0E1	TRUE	2	1	0.704545	2	6.82761e-05	0.816561	4	0.00101314	0.887513	4	1	0.729692	6	0.0807877	0.871849	6	1	0.850638	7	1	0.850638	5	1	0.850638	7	0.00961403	0.874138	1	0.000299816	3.78012e-05	0.320664	0.000285251	0.000321309	0.00066946	0.00133327	1.73163e-05
423	DST	TRUE	1	1	0.565152	2	1	0.56383	2	1	0.654992	3	1	0.604023	5	1	0.653005	7	1	0.653005	5	1	0.653005	4	1	0.811992	5	1	0.790909	1	1	1	1	1	1	1	1	1
424	NAP1L1	TRUE	2	1	0.674242	1	0.349836	0.702339	1	1	0.68642	5	1	0.62279	2	1	0.583094	3	1	0.631054	2	1	0.693074	8	1	0.701691	4	1	0.720528	1	1	1	1	1	1	1	1	0.376731
425	GBE1	TRUE	2	1	0.531818	1	0.0682916	0.722997	1	0.143578	0.713333	5	1	0.613005	2	1	0.641748	1	0.224832	0.808696	1	0.0590756	0.81015	7	0.22888	0.808696	8	1	0.768966	1	0.123193	0.477238	1	1	0.106392	0.053384	0.251966	1
426	USP53	TRUE	1	1	0.593939	1	0.00488415	0.752613	1	0.00726887	0.747654	1	0.0903778	0.723529	2	0.00226048	0.780909	1	0.00479743	0.875	1	0.00975298	0.838346	7	0.00483261	0.875	8	0.0240512	0.858621	1	9.3245e-05	0.00183983	0.0535757	0.000956406	1.42872e-05	1.74459e-05	2.07152e-05	6.10188e-05
427	SRSF5	TRUE	2	1	0.643182	1	1	0.563713	1	1	0.558272	3	0.00607141	0.881609	4	0.000731165	0.892673	4	0.000740105	0.892673	6	0.000745431	0.892673	3	0.0159133	0.960838	4	0.0684386	0.952236	1	1	1	0.000293062	0.000362332	0.0157795	0.0147539	0.041382	0.013229
428	RRBP1	TRUE	2	1	0.790152	1	1	0.626182	2	1	0.622383	3	1	0.744253	4	1	0.694014	4	1	0.694014	6	1	0.694014	4	1	0.685976	4	1	0.724593	1	1	0.0833169	0.0192538	1	1	1	1	1
429	CHST3	TRUE	2	1	0.768182	1	6.56416e-07	0.834246	1	6.37511e-07	0.833333	5	1	0.65846	2	1	0.663025	3	1	0.683405	4	1	0.665801	8	1	0.659018	9	1	0.689057	1	4.17259e-06	1.04906e-06	1.17083e-05	0.0431413	0.000156056	0.00113424	0.00527485	0.218902
430	DHRS3	TRUE	2	1	0.672727	1	9.36919e-06	0.812096	1	0.000318678	0.779259	1	2.06089e-06	0.829668	1	1	0.79304	2	0.00736221	0.780619	1	1	0.718985	8	1	0.736312	9	0.121033	0.766792	1	6.85846e-05	0.00502175	4.87223e-05	0.000249238	0.00271383	0.00355179	0.00477789	0.00932564
431	RBM25	TRUE	1	1	0.734848	3	1	0.686975	3	1	0.799174	2	1	0.712454	5	0.764805	0.867942	7	0.762152	0.867942	5	0.772279	0.867942	6	0.775172	0.867942	6	1	0.844512	1	1	1	1	0.296052	0.00405858	0.00915254	0.0116629	0.0346927
432	ID1	TRUE	2	1	0.762121	1	1	0.598805	1	1	0.611111	4	1	0.628151	1	1	0.697802	2	1	0.698232	3	1	0.742935	9	1	0.730769	3	1	0.873016	1	1	1	1	1	1	1	1	1
433	ATRAID	TRUE	2	1	0.715909	1	0.0553734	0.725485	1	0.212565	0.708395	5	1	0.706755	3	1	0.65008	3	1	0.68661	3	1	0.748913	9	1	0.752747	10	1	0.750978	1	0.287467	0.264846	0.0287323	0.0354978	0.0202987	0.00866772	0.0244058	0.413358
434	SERPINE1	TRUE	2	1	0.636364	2	0.0111908	0.761932	2	0.0897704	0.779791	3	1	0.712069	4	1	0.678019	6	1	0.693078	7	1	0.693078	4	1	0.845528	5	1	0.842149	1	0.0451335	0.171348	0.00140731	0.0254526	0.0724329	0.0147497	0.0055851	0.00440727
435	RPS15A	TRUE	1	1	0.513636	2	1	0.618459	4	1	0.662539	2	1	0.621978	6	1	0.672969	6	1	0.676685	7	1	0.676685	5	1	0.676685	7	1	0.676437	1	1	1	1	1	1	1	1	1
436	COL6A2	TRUE	2	1	0.626515	2	0.0483524	0.744106	2	0.618619	0.747987	4	0.198913	0.853641	6	1	0.631653	6	1	0.684882	7	1	0.684882	4	1	0.710366	3	1	0.9	1	0.214112	0.595988	0.259145	1	1	1	0.401201	0.0025237
437	SLC1A4	TRUE	2	1	0.707576	1	5.66864e-11	0.902688	1	4.59313e-10	0.886914	1	0.0137733	0.745524	1	1	0.720391	2	0.000602439	0.809343	2	0.100207	0.789177	8	0.0375034	0.793881	9	0.0054703	0.810566	1	3.87822e-10	5.16903e-09	4.4045e-07	6.20021e-05	3.90241e-08	1.70462e-06	1.92281e-06	3.36188e-05
438	QSOX1	TRUE	2	1	0.811364	1	6.82466e-06	0.814833	1	2.65574e-06	0.821728	1	1	0.681074	1	1	0.701465	3	1	0.674858	3	1	0.725	9	1	0.69475	3	1	0.704762	1	2.9366e-05	6.95355e-06	8.86302e-05	0.0720758	0.00139839	0.0103711	0.182594	0.22832
439	FTLP3	TRUE	2	0.892522	0.835606	2	0.787653	0.705578	4	0.00726591	0.858101	4	1	0.665266	6	0.025099	0.894958	6	0.0250534	0.95082	7	0.025319	0.95082	5	0.0252986	0.95082	7	0.0333817	0.852874	0.879083	0.0457899	0.00199647	1	0.0267293	5.72279e-05	1.7243e-06	3.35366e-06	0.000253232
440	TMED9	TRUE	2	0.980938	0.833333	1	0.0120186	0.742907	1	0.00328211	0.756049	5	1	0.62721	1	1	0.611111	2	0.142528	0.741793	2	0.208138	0.777056	8	0.520788	0.75161	9	0.178476	0.760755	0.966264	0.00929456	0.00223468	0.0822013	1	0.00197568	0.0013572	0.00478052	0.010622
441	COX7C	TRUE	2	1	0.646212	2	1	0.548016	4	1	0.659959	5	1	0.657197	3	1	0.637507	3	1	0.628917	4	1	0.675758	1	1	0.670976	10	1	0.647327	1	1	1	1	1	1	1	1	1
442	HNRNPA2B1	TRUE	2	0.482885	0.85	2	0.307137	0.719379	4	1	0.701754	3	1	0.591954	6	1	0.710084	6	1	0.76776	7	1	0.76776	5	1	0.76776	7	1	0.743103	0.475311	0.0477802	0.182537	1	1	1	0.725122	1	0.590507
443	DPYSL2	TRUE	2	1	0.600758	2	0.0662797	0.740081	2	1	0.678744	4	1	0.787815	6	1	0.655462	6	1	0.693078	8	1	0.733553	2	1	0.714286	2	1	0.75	1	0.341287	1	1	1	1	1	1	1
444	RPL36AL	TRUE	2	1	0.743182	1	1	0.617471	4	1	0.564499	3	1	0.588506	1	1	0.60989	2	1	0.610795	2	1	0.598268	3	1	0.749545	4	1	0.822154	1	1	1	1	1	1	1	1	1
445	C10orf11	TRUE	1	0.313313	0.859848	3	0.948238	0.816527	3	0.38995	0.866942	2	1	0.62381	5	0.427087	0.883424	7	0.427087	0.883424	5	0.434244	0.883424	6	0.435025	0.883424	8	0.000428665	0.922414	0.308264	1	1	1	0.000390268	0.000133482	0.0001165	2.30359e-05	3.30749e-05
446	CD36	TRUE	1	1	0.521212	2	0.000171357	0.807073	4	4.73359e-05	0.928793	2	0.00139348	0.822711	6	0.0140487	0.905462	6	0.196879	0.90255	7	0.199941	0.90255	5	0.200404	0.90255	7	0.000467482	0.92069	1	0.000425173	2.19879e-05	0.000600676	0.0161471	4.95624e-05	0.000124384	0.000510316	4.64897e-05
447	RP11-92K2.2	TRUE	2	0.27313	0.862879	1	0.141608	0.714037	1	0.382168	0.700741	5	1	0.668561	1	1	0.641026	2	0.840275	0.714962	3	1	0.73913	9	1	0.725275	10	1	0.785528	0.268693	0.0235707	0.0268505	1	1	0.00196511	0.0112121	0.0101373	0.00169898
448	CDON	TRUE	1	1	0.55303	1	1	0.589846	2	1	0.543478	5	1	0.711806	1	1	0.67094	3	1	0.700499	4	1	0.742424	1	1	0.743536	1	0.544572	0.75974	1	1	1	1	1	1	1	1	0.281757
449	TCEAL2	TRUE	2	1	0.793182	1	7.68812e-13	0.930562	1	5.16628e-12	0.91679	1	1.33896e-06	0.833248	1	1	0.791209	2	1.18399e-05	0.849747	2	0.00499171	0.834199	8	0.000604596	0.849436	9	0.00034272	0.844906	1	7.87565e-12	1.12475e-10	8.12382e-10	1.01325e-08	1.83998e-09	1.70259e-09	2.89229e-08	3.05075e-08
450	RP11-51O6.1	TRUE	2	1	0.827273	1	0.962128	0.688402	1	1	0.671605	5	1	0.625316	1	1	0.625763	2	1	0.67803	2	1	0.637229	8	1	0.667472	9	1	0.692075	1	0.79944	0.781374	1	1	1	1	1	0.813251
451	ENG	TRUE	2	1	0.628788	2	9.99293e-08	0.875216	4	8.86018e-05	0.921053	4	1	0.77381	6	0.00144958	0.946078	6	0.0587702	0.931694	7	0.0595757	0.931694	5	0.0595264	0.931694	7	0.000101096	0.943103	1	7.95129e-07	1.27803e-07	0.00886533	1.10145e-05	7.10814e-06	2.87205e-05	4.73865e-05	5.60681e-05
452	EIF5	TRUE	2	1	0.629545	2	1	0.568718	4	1	0.569143	3	0.0909488	0.835057	4	0.0411846	0.830753	4	0.0416563	0.830753	6	0.0421739	0.830753	3	0.945048	0.862477	4	0.890399	0.884146	1	1	1	0.161704	0.151499	0.093031	0.175264	0.243001	0.299178
453	HERPUD1	TRUE	2	1	0.707576	1	1	0.590343	1	1	0.578765	3	1	0.713793	4	1	0.722394	4	1	0.722394	6	1	0.722394	3	1	0.783242	4	1	0.751016	1	1	1	1	1	1	1	1	1
454	RHOC	TRUE	2	1	0.689394	2	1	0.559804	4	1	0.675955	4	1	0.607143	6	1	0.718487	6	1	0.680328	7	1	0.680328	5	1	0.680328	7	1	0.651724	1	1	1	1	1	1	1	1	1
455	C4orf3	TRUE	2	1	0.787121	1	0.130957	0.715032	1	0.368754	0.701235	4	1	0.591036	2	1	0.653537	2	1	0.657828	2	1	0.674026	8	1	0.69686	9	1	0.698868	1	0.403603	0.121036	0.141556	0.0698552	0.367487	0.631019	0.879848	0.117964
456	FAM134B	TRUE	1	1	0.555303	3	1	0.562325	3	1	0.580165	5	1	0.67298	4	1	0.646543	3	1	0.689103	4	0.0926612	0.790476	4	1	0.757114	1	0.0588764	0.797403	1	1	1	1	1	1	0.107129	0.152203	0.071519
457	TIPARP	TRUE	2	1	0.637879	1	1	0.608263	1	1	0.571852	3	0.0531317	0.844828	4	0.286981	0.796182	4	0.287667	0.796182	6	0.292037	0.796182	3	1	0.801457	4	1	0.786585	1	1	1	0.0897896	0.998983	1	1	1	1
458	EPB41L2	TRUE	2	1	0.648485	1	1	0.550523	2	1	0.571659	1	1	0.628645	2	1	0.633985	1	1	0.668478	1	1	0.705357	7	1	0.668478	8	1	0.704023	1	1	1	1	1	1	1	1	1
459	CSDE1	TRUE	2	1	0.693182	2	0.199419	0.725417	4	0.224793	0.80031	4	1	0.632353	6	0.955287	0.817227	6	1	0.82969	7	1	0.82969	5	1	0.82969	7	1	0.751149	1	0.320163	0.221324	1	1	1	1	0.78987	1
460	NENF	TRUE	2	1	0.586364	1	1	0.617471	1	1	0.607901	5	1	0.592487	3	1	0.607812	3	1	0.63604	2	1	0.667532	9	1	0.630037	10	1	0.725554	1	1	1	1	1	1	1	1	1
461	DNAJB1	TRUE	2	1	0.72197	2	1	0.651524	4	1	0.716718	3	0.131623	0.828161	4	0.0302724	0.835913	4	0.0306746	0.835913	6	0.0310181	0.835913	3	0.274449	0.895264	4	0.921169	0.88313	1	1	1	0.98373	0.00136618	0.0025831	0.0370041	0.0254076	0.00364661
462	TSPAN3	TRUE	2	1	0.789394	1	0.498703	0.697611	1	0.511421	0.69679	1	0.157095	0.716624	2	0.00583215	0.77027	1	1	0.739674	1	1	0.710056	7	1	0.739674	9	0.835459	0.735094	1	0.419996	0.441371	1	0.010493	0.264906	0.131184	0.17057	0.842826
463	GALNT18	TRUE	2	1	0.661364	1	3.20732e-07	0.83997	1	9.89245e-08	0.847901	1	0.024797	0.738875	2	0.0887658	0.736918	1	0.977511	0.778804	1	0.147976	0.794643	7	0.9958	0.778804	8	1	0.777586	1	1.81287e-06	1.18978e-07	6.14531e-07	0.000642576	1.73209e-06	1.58714e-05	0.000412379	0.000202286
464	CANX	TRUE	2	1	0.750758	1	1	0.641115	1	1	0.65679	5	1	0.657513	2	1	0.59402	3	1	0.691952	2	1	0.712987	8	1	0.679549	9	1	0.663396	1	1	1	1	1	1	1	1	1
465	TNS3	TRUE	2	1	0.565909	1	0.0026939	0.758835	1	0.00445915	0.75284	1	0.000106802	0.794885	2	7.36043e-06	0.838125	2	0.00289679	0.791667	2	0.00186331	0.847619	8	0.00423689	0.824477	9	0.000232864	0.849434	1	0.00767112	0.00380027	0.00047736	1.96795e-05	3.10455e-05	4.72516e-06	2.67092e-05	3.74805e-05
466	TGM2	TRUE	2	1	0.597727	2	1	0.583094	4	1	0.603715	3	1	0.629885	4	1	0.680083	4	1	0.680083	6	1	0.680083	3	1	0.744991	4	1	0.736789	1	1	1	1	1	1	1	1	1
467	NCL	TRUE	2	1	0.761364	2	1	0.620759	4	1	0.616099	3	1	0.698851	6	1	0.668768	6	1	0.737705	7	1	0.737705	5	1	0.737705	4	1	0.703252	1	1	1	1	1	0.971607	1	1	1
468	PTPRS	TRUE	2	1	0.600758	1	1	0.558985	1	1	0.569136	1	0.610639	0.698721	2	1	0.688614	1	1	0.706522	1	1	0.701598	7	1	0.706522	8	1	0.695402	1	1	1	1	1	1	1	1	1
469	MATN4	TRUE	1	1	0.528788	3	1	0.555322	4	1	0.53612	1	1	0.65601	2	1	0.680851	1	1	0.644565	1	1	0.650846	7	1	0.644565	3	1	0.65873	1	1	1	1	1	1	1	1	1
470	CTNNB1	TRUE	1	1	0.512879	2	3.30874e-07	0.865152	2	0.0114492	0.809984	4	1	0.769608	6	1	0.789916	6	1	0.776867	7	1	0.776867	4	1	0.799797	5	1	0.833058	1	9.77817e-07	2.00277e-06	5.74565e-05	0.00037505	4.37471e-06	7.30924e-06	7.14991e-05	1.51836e-05
471	RGS2	TRUE	2	1	0.537879	2	5.84839e-07	0.860265	4	0.669581	0.779154	4	0.795548	0.822829	6	1	0.748599	6	1	0.797814	7	1	0.797814	5	1	0.797814	5	1	0.785124	1	3.97688e-06	7.54793e-05	0.00268252	0.455984	8.67802e-05	0.000164087	0.00324042	0.00322736
472	LITAF	TRUE	2	1	0.810606	1	7.88084e-06	0.813589	1	4.40779e-05	0.797531	3	1	0.626437	4	1	0.618163	2	0.730677	0.717172	2	1	0.715152	3	1	0.712204	4	1	0.756098	1	3.9956e-05	0.000856749	0.00370226	0.729227	0.000815096	0.0118986	0.0195052	0.0200554
473	AC007969.5	TRUE	2	1	0.817424	2	1	0.621909	4	0.637005	0.780186	4	1	0.705882	6	1	0.735994	6	1	0.742259	7	1	0.742259	5	1	0.742259	3	1	0.92381	1	1	0.0168365	1	0.010986	0.000874622	0.000692904	0.00229015	3.56077e-05
474	YBX1	TRUE	2	1	0.784848	2	0.240084	0.722829	4	1	0.75645	3	1	0.571839	6	1	0.773109	6	1	0.791439	7	1	0.791439	5	1	0.791439	7	1	0.734483	1	0.203813	0.0692447	1	1	0.259403	0.0708624	0.893822	0.538267
475	TOMM7	TRUE	2	1	0.545455	1	0.526659	0.696864	1	0.63414	0.693827	5	1	0.655303	1	1	0.611722	2	1	0.660354	4	1	0.659307	9	1	0.692918	10	1	0.679922	1	0.906789	1	1	1	1	1	0.841925	1
476	PID1	TRUE	1	1	0.581061	1	0.00413986	0.754355	1	0.00576708	0.750123	5	0.414364	0.726641	5	1	0.605647	3	0.320042	0.744302	4	1	0.748485	1	0.736968	0.749791	1	1	0.725974	1	0.000652636	0.000323797	0.0258023	0.592154	0.00107373	0.00188612	0.0145528	0.0255333
477	PTPRD	TRUE	1	0.0199764	0.916667	3	0.0103372	0.910364	3	0.0224407	0.930579	2	1	0.691575	5	0.0155155	0.960838	7	0.0157736	0.960838	5	0.015926	0.960838	6	0.0159133	0.960838	6	0.0223817	0.978659	0.0196054	0.00201919	0.00189094	1	0.103165	0.000301578	0.0160154	5.40279e-05	0.00348971
478	C12orf60	TRUE	2	1	0.733333	1	1.12254e-07	0.848183	1	1.14234e-06	0.828642	3	1	0.652299	4	1	0.664087	4	1	0.664087	6	1	0.664087	3	0.254933	0.897086	4	1	0.879065	1	9.21507e-07	2.16265e-05	0.000514233	0.000664732	5.81325e-05	0.000341338	7.20032e-06	0.00134976
479	NDFIP1	TRUE	2	1	0.606818	2	1	0.554629	2	1	0.632448	4	1	0.711485	3	1	0.663189	5	1	0.68658	8	1	0.667293	2	1	0.65974	2	1	0.694697	1	1	1	1	1	1	1	1	1
480	PSD3	TRUE	1	1	0.714394	3	1	0.702381	2	0.146302	0.772142	NA	NA	NA	5	1	0.790528	7	1	0.790528	5	1	0.790528	4	0.398098	0.90752	5	0.263072	0.87686	1	1	0.0176151	1	1	0.219377	0.123947	0.000863988	0.00269171
481	HNRNPH1	TRUE	1	1	0.500758	3	1	0.543417	3	1	0.519008	1	1	0.577238	1	1	0.554945	1	1	0.663587	1	1	0.718985	7	1	0.663587	8	1	0.636207	1	1	1	1	1	1	1	1	1
482	FOXP1	TRUE	1	1	0.676515	2	1	0.700115	4	1	0.686791	2	1	0.711722	6	1	0.794818	6	0.524817	0.87796	7	0.532924	0.87796	5	0.533735	0.87796	5	1	0.785124	1	0.214827	0.467213	1	0.581442	0.0290887	0.0308813	7.0182e-05	0.00411128
483	ATP5B	TRUE	2	0.920966	0.834848	2	0.000729007	0.792409	4	0.00108819	0.886481	4	1	0.748599	6	0.294037	0.844538	6	1	0.818761	7	1	0.818761	5	1	0.818761	7	0.0950202	0.833908	0.907129	0.00034381	5.83495e-05	1	0.0354144	0.000264097	0.000789305	0.001353	0.000857988
484	RP11-761N21.2	TRUE	2	1	0.622727	1	1	0.572922	1	1	0.56	5	1	0.560922	3	1	0.561798	3	1	0.573718	4	1	0.621645	1	1	0.642619	4	1	0.614837	1	1	1	1	1	1	1	1	1
485	SGK1	TRUE	1	1	0.530303	2	0.000187436	0.806498	4	0.312363	0.794118	3	0.183783	0.821839	4	0.0524579	0.826625	6	0.160561	0.908015	7	0.1628	0.908015	5	0.163173	0.908015	5	0.422345	0.865289	1	0.000429482	0.000122063	2.54989e-07	3.93644e-09	1.10645e-09	2.161e-08	3.842e-08	3.56047e-07
486	RPL15P3	TRUE	2	1	0.688636	1	0.244547	0.707068	1	1	0.671852	5	1	0.675505	1	1	0.7442	2	1	0.697285	4	1	0.691775	9	1	0.681319	10	1	0.719687	1	0.859736	1	1	1	0.0694928	0.0786786	0.100123	0.150112
487	RPL22	TRUE	2	0.0224728	0.914394	1	0.881629	0.689647	4	1	0.603715	5	1	0.60827	1	1	0.669109	2	0.0903747	0.748106	2	1	0.745022	8	1	0.73752	9	1	0.730189	0.0220576	0.0253535	0.0044143	1	0.101393	0.00916023	0.00746237	0.0271823	0.065479
488	GMDS	TRUE	1	1	0.535606	1	1	0.650821	3	1	0.590083	1	0.00215008	0.765473	2	0.000488441	0.797297	1	0.00922143	0.864674	1	0.00099883	0.870771	7	0.00929224	0.864674	8	0.00112506	0.908046	1	1	0.824467	0.0177952	0.000437242	0.000901644	5.26924e-05	0.000436479	0.000133265
489	PRRC2C	TRUE	1	1	0.65	3	1	0.604342	3	1	0.71157	2	0.172371	0.757875	6	0.513687	0.831933	6	1	0.849727	7	1	0.849727	5	1	0.849727	7	1	0.781609	1	1	1	0.498068	0.325681	0.469241	0.560038	0.39452	0.0783033
490	SCIN	TRUE	2	1	0.672727	1	1.04134e-06	0.830513	1	1.01114e-06	0.82963	1	5.19196e-05	0.801535	2	0.000163422	0.808511	2	0.0015824	0.798611	2	0.0079285	0.827706	8	0.0145567	0.807568	9	0.00708962	0.80717	1	6.57657e-06	9.27446e-06	0.000125703	1.68598e-05	3.76716e-06	7.60612e-07	3.6827e-07	3.52857e-06
491	GOLIM4	TRUE	2	1	0.670455	1	1	0.659283	1	1	0.674815	1	1	0.653964	2	0.213319	0.725129	1	1	0.730435	1	1	0.707707	7	1	0.730435	8	1	0.684483	1	1	1	1	0.261638	0.172386	0.137681	0.120027	1
492	FOXO3	TRUE	2	1	0.59697	1	1	0.554754	1	1	0.535309	3	0.394263	0.806897	4	0.586298	0.78225	4	0.583207	0.78225	6	0.591754	0.78225	4	1	0.783537	4	1	0.79878	1	1	1	0.366639	0.082082	0.105674	0.0276646	0.211978	0.028782
493	GLG1	TRUE	2	0.648237	0.843182	1	1	0.687656	1	0.192679	0.70963	1	0.0202866	0.741176	2	0.000322297	0.80161	1	1	0.753804	2	0.882917	0.751082	7	1	0.753804	9	0.402958	0.747547	0.638262	0.0862473	0.00285934	0.000162627	7.48965e-05	1.83518e-05	0.000236579	5.6801e-05	0.00128886
494	AKAP9	TRUE	1	1	0.571212	3	1	0.559524	3	1	0.619835	1	1	0.621995	5	1	0.686703	1	0.0543156	0.834783	1	0.100628	0.801222	7	0.0550129	0.834783	8	0.078982	0.837356	1	1	1	1	1	1	1	1	1
495	RPS20P2	TRUE	2	1	0.816667	1	1	0.650821	4	1	0.614551	1	1	0.585934	6	1	0.617647	6	1	0.631148	2	1	0.688312	8	1	0.709742	9	1	0.709434	1	1	0.406998	1	1	0.912299	1	0.911079	0.224149
496	GNAI2	TRUE	2	1	0.767424	2	1	0.670213	4	1	0.656863	4	1	0.726891	6	1	0.721289	6	1	0.733151	7	1	0.733151	5	1	0.733151	3	1	0.873016	1	1	1	1	1	0.581385	0.430798	0.510673	0.178977
497	NFIL3	TRUE	2	1	0.714394	2	1	0.624641	2	1	0.636272	3	0.000117538	0.940805	4	1.4944e-05	0.944272	4	1.50045e-05	0.944272	6	1.50385e-05	0.944272	3	0.0398159	0.940801	4	0.153804	0.931911	1	1	1	0.0053003	0.00016493	0.000251141	0.000252467	0.00172552	0.00109783
498	FAM162A	TRUE	2	1	0.825	1	2.21826e-06	0.824291	1	1.70861e-05	0.805926	5	1	0.709912	1	1	0.669719	3	1	0.705128	3	1	0.672826	9	1	0.678877	10	1	0.735332	1	9.86322e-06	9.54822e-06	5.26962e-05	0.000355137	8.49722e-05	0.000325018	0.000854359	0.000331718
499	RPL39	TRUE	1	1	0.562879	3	1	0.602941	4	1	0.72291	2	1	0.671429	6	1	0.720588	6	1	0.78051	7	1	0.78051	5	1	0.78051	7	1	0.72069	1	1	1	1	1	1	1	1	1
500	SOX4	TRUE	2	1	0.57197	2	1.10867e-07	0.874353	2	0.00168438	0.835749	4	0.250024	0.848739	6	1	0.757703	5	0.0909736	0.790476	8	0.140086	0.795583	4	1	0.82622	2	0.417902	0.85	1	6.96797e-07	1.40316e-06	1.27393e-05	4.92937e-06	1.5573e-06	3.22205e-06	6.48862e-07	6.62246e-06
501	TXN	TRUE	1	1	0.511364	2	0.00311703	0.776596	2	0.907291	0.741143	3	1	0.716667	4	1	0.726522	4	1	0.726522	6	1	0.726522	3	1	0.727687	2	1	0.714394	1	0.00741154	0.123901	0.00738999	0.00522608	0.00193873	0.000585659	0.00594898	0.0101916
502	MAML2	TRUE	1	1	0.662879	3	1	0.656162	3	1	0.653719	1	1	0.641432	5	1	0.697632	1	0.00211935	0.8875	1	0.00127043	0.867481	7	0.00213748	0.8875	8	0.00170293	0.901724	1	1	1	1	0.659899	0.0464971	0.00250812	7.71753e-07	9.04542e-06
503	MTDH	TRUE	2	1	0.789394	2	1	0.648361	2	1	0.633655	3	1	0.662069	4	1	0.633643	4	1	0.633643	6	1	0.633643	3	1	0.642077	2	1	0.779545	1	0.895145	1	1	1	1	1	1	1
504	RPL37P2	TRUE	2	0.199818	0.869697	2	1	0.552041	4	1	0.626935	5	1	0.584596	6	1	0.670868	6	1	0.760474	7	1	0.760474	5	1	0.760474	7	1	0.627586	0.196513	1	1	1	1	0.430824	0.83955	1	1
505	H1FX	TRUE	2	0.15637	0.875	1	1	0.641115	4	1	0.648607	1	1	0.648593	1	1	0.681929	6	1	0.691257	7	1	0.691257	5	1	0.691257	3	1	0.661905	0.153747	0.105193	0.268131	1	0.670752	0.153347	0.476198	0.476722	0.307677
506	HNRNPK	TRUE	2	1	0.682576	2	1	0.680851	4	1	0.763674	3	1	0.663793	6	1	0.713585	6	1	0.717668	7	1	0.717668	5	1	0.717668	7	1	0.735057	1	1	0.333871	1	0.890088	1	1	1	1
507	SNHG5	TRUE	2	1	0.642424	2	1	0.658424	4	1	0.635707	4	1	0.606443	6	1	0.733894	6	1	0.738616	7	1	0.738616	5	1	0.738616	7	1	0.704023	1	1	1	1	1	1	1	1	1
508	FOXO1	TRUE	1	1	0.506061	1	1	0.57118	2	1	0.556361	3	1	0.775862	4	1	0.717234	4	1	0.717234	6	1	0.717234	4	1	0.783537	5	1	0.790083	1	1	1	1	1	0.263772	0.0265726	0.0492348	0.026915
509	SET	TRUE	2	0.409254	0.853788	2	1	0.688614	2	1	0.656602	4	1	0.698179	6	1	0.645658	6	1	0.678506	7	1	0.678506	5	1	0.678506	2	1	0.743939	0.402767	0.0665999	0.0855699	1	1	0.11751	1	0.465204	0.12226
510	JMJD1C	TRUE	1	1	0.790152	3	1	0.742297	3	1	0.793388	3	1	0.758621	5	1	0.778689	7	1	0.778689	1	0.055747	0.81109	6	1	0.778689	8	0.18385	0.821264	1	1	1	0.0653375	0.00182786	0.000285751	3.61447e-06	0.000124666	0.00201218
511	CTB-63M22.1	TRUE	2	1	0.659848	2	1	0.56843	4	1	0.585655	5	1	0.62279	6	1	0.62465	6	1	0.662113	4	1	0.707359	1	1	0.690158	1	1	0.703463	1	1	1	1	1	0.153507	0.0637889	0.266729	0.198158
512	FBLN7	TRUE	2	1	0.79697	1	5.54124e-05	0.796416	1	8.04202e-05	0.792099	1	0.00771448	0.751918	2	0.00501184	0.771995	1	1	0.773913	1	0.654566	0.767387	7	1	0.773913	8	1	0.716092	1	0.000227952	5.1882e-05	7.57722e-06	6.47981e-05	1.95222e-05	2.41599e-05	0.000177107	0.000672217
513	COX5B	TRUE	2	1	0.703788	2	1	0.554629	4	1	0.674923	4	1	0.635154	6	1	0.664566	5	1	0.651948	4	1	0.657576	9	1	0.656899	10	1	0.666884	1	1	1	1	1	1	1	1	1
514	VIT	TRUE	2	1	0.533333	1	1	0.682678	1	0.668197	0.693086	1	7.74917e-06	0.818414	2	3.3201e-08	0.884416	1	0.0116559	0.86087	1	0.0430102	0.81532	7	0.011749	0.86087	8	0.0240512	0.858621	1	1	1	0.000288123	2.58008e-06	0.000256648	2.93684e-05	2.42694e-05	3.40925e-05
515	PSMB1	TRUE	2	1	0.781061	2	1	0.536228	4	1	0.592879	5	1	0.630682	3	0.446933	0.707063	5	1	0.653247	8	1	0.628289	2	1	0.649784	2	1	0.692424	1	1	1	1	1	1	1	1	1
516	TGFBR3	TRUE	2	1	0.612121	1	0.0172112	0.738925	1	0.014996	0.739753	1	0.00288768	0.762404	2	3.04225e-05	0.824899	1	1	0.742935	2	0.105773	0.788312	8	0.0441074	0.791465	9	0.00486834	0.812075	1	0.084593	0.215276	0.0015152	0.00592005	0.00541967	0.00123063	0.00234761	0.00126027
517	RBM3	TRUE	2	1	0.559848	2	1	0.531915	2	1	0.545491	3	1	0.704598	4	1	0.650671	4	1	0.650671	6	1	0.650671	3	1	0.685792	4	1	0.645325	1	1	1	1	1	1	1	1	1
518	ITIH6	TRUE	2	1	0.713636	1	2.50199e-12	0.923096	1	4.97258e-12	0.917037	1	6.13019e-09	0.875192	2	2.34384e-07	0.868315	1	0.00447248	0.876087	1	0.00204332	0.860902	7	0.00450643	0.876087	8	0.0190338	0.862644	1	1.23803e-11	1.10462e-10	2.75883e-11	2.83053e-09	3.06138e-11	4.751e-10	3.95194e-09	2.30667e-08
519	RPL6	TRUE	2	1	0.744697	1	1	0.682927	1	1	0.681481	5	1	0.628157	1	1	0.677656	2	0.31067	0.730429	3	1	0.67337	8	1	0.703704	9	0.854151	0.734717	1	1	1	1	1	0.599118	1	1	1
520	LRRFIP1	TRUE	2	1	0.514394	2	0.114914	0.732892	2	1	0.718599	3	1	0.705747	6	1	0.723389	6	1	0.693989	7	1	0.693989	4	1	0.797764	5	1	0.71405	1	0.501429	1	1	1	1	1	1	1
521	RBPJ	TRUE	1	1	0.717424	2	4.9412e-05	0.819724	4	0.0017273	0.879773	2	0.000537988	0.834432	6	0.0102323	0.911765	6	0.105357	0.918033	7	0.107048	0.918033	5	0.107018	0.918033	7	0.00676721	0.879885	1	2.56386e-06	3.46013e-06	4.76945e-05	0.00917317	0.000446536	0.00111824	0.000137892	0.00848098
522	HIP1	TRUE	1	1	0.693182	3	1	0.635154	3	1	0.723967	1	0.980216	0.692072	5	1	0.76776	1	0.00402795	0.877717	1	0.00107007	0.869831	7	0.00406055	0.877717	8	0.0171934	0.864368	1	1	1	1	0.0103165	0.000994883	0.000693906	0.0028948	0.0133006
523	SLC44A2	TRUE	2	1	0.582576	1	0.00499921	0.752364	1	0.00277985	0.757778	1	8.3911e-07	0.837084	2	1.92019e-06	0.850201	1	0.820744	0.782609	2	0.120794	0.786147	7	0.834558	0.782609	8	1	0.774713	1	0.0137366	0.0229255	5.73618e-05	0.00020652	0.00234506	0.000168976	2.16649e-05	2.72167e-05
524	COMMD6	TRUE	2	1	0.581818	1	1	0.530612	4	1	0.591331	5	1	0.619949	3	1	0.587747	3	1	0.644943	4	1	0.715584	1	1	0.728107	1	1	0.709957	1	1	1	1	1	1	1	1	1
525	ARF1	TRUE	2	1	0.795455	1	1	0.652315	1	1	0.65037	3	1	0.694828	1	1	0.633089	4	1	0.616615	2	1	0.629437	3	1	0.637523	3	1	0.684127	1	1	1	1	1	1	1	1	1
526	FAUP1	TRUE	2	1	0.587121	1	1	0.531359	4	1	0.624355	5	1	0.631944	1	1	0.599512	6	1	0.592896	3	1	0.682065	9	1	0.710012	10	1	0.750978	1	1	1	1	1	1	1	1	1
527	SARAF	TRUE	2	1	0.661364	2	1	0.549166	2	1	0.564412	3	1	0.732184	4	1	0.696078	4	1	0.696078	6	1	0.696078	4	1	0.705285	5	1	0.750413	1	1	1	1	1	1	1	1	1
528	PECAM1	TRUE	1	1	0.555303	2	3.43973e-06	0.844595	4	3.87352e-07	0.987616	2	6.37225e-05	0.858608	6	6.17661e-05	0.996499	6	0.00366482	0.990893	7	0.00368585	0.990893	5	0.00369446	0.990893	7	8.79504e-06	0.975862	1	2.34893e-06	6.03006e-08	4.91564e-06	2.39224e-06	6.44837e-08	4.17957e-07	5.59632e-06	1.05043e-06
529	DLG2	TRUE	1	0.0400889	0.90303	3	0.0522199	0.879552	3	0.0242998	0.928926	2	1	0.676923	5	0.02575	0.949909	7	0.0261124	0.949909	5	0.0263825	0.949909	6	0.0263612	0.949909	6	0.103238	0.942073	0.039368	0.271598	0.216526	1	0.133558	0.00317681	0.0219152	0.00980685	0.00481031
530	ARPC2	TRUE	2	0.048455	0.899242	2	4.47904e-07	0.862565	4	0.00271696	0.873065	4	1	0.77591	6	0.038879	0.886555	6	0.299617	0.892532	7	0.304274	0.892532	5	0.305617	0.892532	2	0.0692566	0.890152	0.0475916	3.66943e-08	4.15657e-07	1	6.95996e-06	3.62827e-06	4.69819e-06	5.01115e-06	1.2718e-05
531	CAP1	TRUE	2	1	0.659848	2	8.11651e-08	0.876941	4	2.4871e-05	0.937564	4	0.871395	0.820728	6	0.00327326	0.932073	6	0.048146	0.936248	7	0.048801	0.936248	5	0.0487475	0.936248	7	0.000267284	0.92931	1	5.51468e-07	3.9993e-07	0.0509858	0.00310085	4.43996e-06	3.69018e-05	0.000202845	0.000175863
532	ARPC5	TRUE	2	1	0.579545	2	1.64832e-08	0.889879	4	2.69311e-05	0.936533	4	1	0.753501	6	0.000389218	0.967787	6	0.00900383	0.972678	7	0.00907054	0.972678	5	0.00907531	0.972678	7	0.000352521	0.925287	1	1.20171e-07	3.07679e-07	0.00191609	4.8252e-05	3.29838e-05	2.71538e-05	1.09339e-06	4.91451e-06
533	CNN3	TRUE	2	1	0.818182	1	1	0.603285	1	1	0.600247	3	1	0.721839	4	1	0.688338	4	1	0.688338	6	1	0.688338	3	1	0.747723	4	1	0.747967	1	1	1	1	1	0.207563	0.123747	0.0528088	0.2452
534	CCSER1	TRUE	1	0.467486	0.850758	3	0.626348	0.826331	4	0.000507755	0.897317	2	1.30692e-07	0.921245	6	0.0269986	0.893557	6	0.0634893	0.929872	7	0.0643816	0.929872	5	0.0642923	0.929872	7	0.0038122	0.88908	0.460138	7.64599e-12	9.888e-12	1.97951e-10	5.23705e-07	3.3223e-09	2.00922e-08	3.2121e-08	3.09097e-07
535	GLI3	TRUE	1	1	0.515909	1	0.123403	0.715779	1	0.0798286	0.720494	5	1	0.66572	2	1	0.620472	3	1	0.678775	4	1	0.737229	1	0.655806	0.751877	1	1	0.741126	1	0.178164	0.00185783	0.186694	0.252378	0.0178657	0.00702819	0.000918413	0.00257318
536	LAMP1	TRUE	2	1	0.825758	2	1	0.637148	4	1	0.614035	3	1	0.614943	2	1	0.606671	2	1	0.648674	2	1	0.696104	4	1	0.707317	3	1	0.787302	1	1	1	1	1	1	1	1	0.105708
537	CD164	TRUE	2	1	0.503788	2	0.4767	0.713053	4	1	0.723426	2	1	0.678388	6	1	0.702381	6	1	0.701275	7	1	0.701275	5	1	0.701275	7	1	0.717241	1	1	1	1	1	1	1	1	1
538	GOLGA4	TRUE	1	1	0.54697	3	1	0.523109	3	1	0.604959	1	1	0.574425	5	1	0.67122	1	1	0.711413	1	1	0.727914	7	1	0.711413	8	1	0.716092	1	1	1	1	1	1	1	1	1
539	NT5E	TRUE	2	1	0.635606	2	1	0.543991	2	1	0.659018	3	1	0.68908	4	1	0.665635	3	1	0.687678	4	0.0523515	0.799567	4	1	0.787602	1	0.0125893	0.820779	1	1	1	1	1	1	0.368669	0.104923	0.111069
540	DDX3X	TRUE	2	1	0.690909	2	1	0.617596	4	1	0.574819	3	1	0.758046	4	0.815807	0.775542	4	0.813999	0.775542	6	0.824587	0.775542	4	1	0.772358	5	1	0.765289	1	1	1	1	1	1	1	1	1
541	BHLHE41	TRUE	2	1	0.725	1	4.44519e-05	0.798407	1	0.00118704	0.76642	1	1	0.686957	2	0.528479	0.712191	2	1	0.703283	2	1	0.700866	9	1	0.679487	10	1	0.758149	1	0.000308437	0.00415601	0.00354087	0.00513792	0.000844998	0.000910681	0.00254164	0.0052138
542	KDELR3	TRUE	2	1	0.708333	1	1	0.579144	2	1	0.630032	4	1	0.784314	3	0.0295384	0.742108	3	1	0.710114	8	1	0.677632	1	1	0.690158	2	0.10234	0.881818	1	1	0.375569	0.000513746	0.0159607	0.0108869	0.122269	0.127256	0.0109342
543	AUTS2	TRUE	1	1	0.758333	3	1	0.767507	3	1	0.816529	3	1	0.61092	5	0.474225	0.880692	7	0.473498	0.880692	5	0.481346	0.880692	6	0.482034	0.880692	6	1	0.863821	1	1	1	1	1	0.00347353	0.00392707	0.00393171	0.00546667
544	YWHAZ	TRUE	2	1	0.788636	2	3.49473e-08	0.883841	4	0.00084546	0.890093	4	1	0.75	6	0.234957	0.84944	6	0.842794	0.865209	7	0.854861	0.865209	5	0.857274	0.865209	7	0.0323062	0.853448	1	3.2744e-08	3.03773e-08	0.0952395	0.000113028	1.24811e-06	2.4127e-05	3.28495e-05	3.53842e-05
545	S100A13	TRUE	2	1	0.609848	1	1.17653e-06	0.829517	1	3.27134e-06	0.82	5	1	0.660669	2	1	0.654687	2	1	0.6875	3	1	0.7375	9	1	0.763736	10	1	0.773794	1	1.80911e-06	9.55445e-05	0.0186768	0.173315	0.00699821	0.000662264	0.000232712	0.00252359
546	SRRM2	TRUE	2	1	0.744697	1	1	0.605027	4	1	0.562436	1	0.0394225	0.733504	2	0.247242	0.723117	1	0.51202	0.792391	1	0.391772	0.777256	7	0.520711	0.792391	8	0.527046	0.8	1	1	1	0.250966	0.00337566	0.0636255	1	0.705761	0.0853059
547	GOLGB1	TRUE	2	1	0.545455	1	1	0.603285	1	1	0.624444	1	1	0.670077	2	0.0372947	0.748131	1	1	0.768478	1	0.490132	0.773026	7	1	0.768478	8	1	0.770115	1	1	1	1	1	1	1	1	1
548	TPPP3	TRUE	1	1	0.615909	2	0.00633856	0.768545	2	0.0787384	0.781804	4	1	0.793417	6	1	0.672269	5	1	0.724242	8	1	0.712406	5	1	0.681239	5	1	0.695041	1	0.00270508	0.00484444	3.16033e-05	0.00314256	0.00467433	0.000842592	0.00118553	0.00359733
549	ARF4	TRUE	2	1	0.748485	2	0.0708587	0.739218	2	1	0.669082	3	1	0.75	4	1	0.70485	4	1	0.70485	6	1	0.70485	4	1	0.776423	2	1	0.77803	1	0.0288459	1	1	0.826663	1	1	1	0.0854936
550	ENAH	TRUE	1	1	0.643939	2	1.94562e-05	0.828637	4	0.312363	0.794118	4	1	0.778011	6	0.242551	0.848739	6	1	0.850638	7	1	0.850638	5	1	0.850638	7	1	0.783908	1	1.87359e-06	7.78442e-05	0.0133877	0.611984	0.018344	0.0568026	0.000696514	0.0169094
551	MSN	TRUE	2	1	0.765152	2	1.30683e-05	0.832375	4	0.0193011	0.842621	4	1	0.706583	6	0.102175	0.866947	6	0.0261124	0.949909	7	0.0263825	0.949909	5	0.0263612	0.949909	7	0.0150086	0.866667	1	2.54707e-05	4.04896e-05	1	0.0318803	0.00133116	0.00325675	0.00530374	0.0162462
552	SRP14	TRUE	2	0.409254	0.853788	1	1	0.603285	4	1	0.613519	1	1	0.571355	6	1	0.55112	2	1	0.645202	2	1	0.690476	8	1	0.708132	10	1	0.694263	0.402767	0.377483	1	1	1	1	1	1	1
553	GOLM1	TRUE	2	1	0.706818	2	1	0.635135	2	0.0332465	0.794686	4	1	0.715686	4	1	0.653767	4	1	0.653767	8	1	0.681861	4	1	0.759146	5	1	0.795041	1	1	0.0983126	1	1	1	1	1	1
554	FRY	TRUE	1	1	0.684091	3	1	0.686275	3	1	0.696694	1	5.04881e-05	0.80179	2	3.11943e-06	0.845888	1	0.00204597	0.888043	1	0.00515447	0.847744	7	0.00206239	0.888043	8	0.00245962	0.895977	1	0.00441349	0.00310778	0.00185978	1.52861e-06	3.55646e-06	3.66922e-06	5.45698e-06	1.07257e-05
555	DAD1	TRUE	2	1	0.742424	1	1	0.612245	1	1	0.619506	4	1	0.618347	1	1	0.652625	2	1	0.693497	3	1	0.7	9	1	0.725275	10	1	0.69296	1	1	1	1	1	0.0744464	0.0932451	0.22353	1
556	PLPP3	TRUE	1	1	0.600758	2	1	0.644623	4	1	0.627967	2	1	0.668132	5	1	0.668488	6	1	0.687614	7	1	0.687614	5	1	0.687614	7	1	0.683908	1	1	1	1	1	1	1	1	1
557	MIR4300HG	TRUE	2	1	0.518182	3	1	0.510504	4	1	0.666667	2	1	0.605861	6	1	0.719188	6	1	0.78051	7	1	0.78051	5	1	0.78051	7	1	0.645402	1	1	1	1	1	1	1	1	1
558	CKAP4	TRUE	2	1	0.788636	1	1	0.56894	1	1	0.58963	4	1	0.696779	2	1	0.593157	5	1	0.657143	8	1	0.703947	2	1	0.728571	2	1	0.760606	1	1	1	1	1	1	1	1	1
559	COX7A2	TRUE	2	1	0.569697	2	1	0.535653	4	1	0.535604	5	0.0678645	0.75221	3	0.0323178	0.741038	5	1	0.658009	4	1	0.709091	1	1	0.681401	10	1	0.764016	1	1	1	0.278169	1	1	1	1	1
560	SLC25A3	TRUE	2	0.0878864	0.887121	2	1	0.649511	4	1	0.599071	4	1	0.67437	4	1	0.573271	5	1	0.656277	8	1	0.670113	2	1	0.654113	2	1	0.709091	0.0863663	0.0293238	1	1	1	1	1	1	1
561	HMGB1	TRUE	1	1	0.631061	3	1	0.633754	4	1	0.729618	2	1	0.729304	6	1	0.72619	6	1	0.718579	7	1	0.718579	5	1	0.718579	6	1	0.713415	1	1	1	1	1	1	1	1	1
562	RCAN1	TRUE	2	1	0.522727	2	1	0.679413	2	0.150073	0.771739	3	0.0706712	0.839655	4	0.173315	0.80547	4	0.17464	0.80547	6	0.177392	0.80547	4	1	0.868902	5	0.323635	0.871901	1	1	1	8.42948e-05	0.00136215	0.028187	0.00146742	0.000988366	9.59841e-05
563	EIF3E	TRUE	2	1	0.585606	2	1	0.531915	4	1	0.562436	5	1	0.600063	3	1	0.555377	2	1	0.612689	2	1	0.65368	8	1	0.650966	9	1	0.637358	1	1	1	1	1	1	1	1	1
564	LTBP1	TRUE	1	1	0.518182	2	1	0.647211	2	1	0.683172	3	1	0.637356	4	1	0.575335	5	1	0.6329	8	1	0.62359	4	1	0.64939	5	1	0.686777	1	1	1	1	1	1	1	1	1
565	GUK1	TRUE	2	1	0.637879	2	1	0.653537	2	1	0.628824	4	0.569516	0.830532	6	1	0.645658	5	1	0.747619	8	1	0.723684	2	1	0.714719	2	1	0.794697	1	1	1	1	1	1	1	1	1
566	YBX3	TRUE	2	1	0.712121	2	1	0.645773	2	1	0.655797	3	0.56929	0.799425	4	0.302681	0.79515	4	0.303134	0.79515	6	0.307851	0.79515	4	1	0.873984	5	0.144457	0.890909	1	1	1	1	0.554808	0.263278	1	1	0.307754
567	CTSL	TRUE	2	1	0.784848	2	0.25026	0.722254	4	1	0.723426	4	1	0.705882	6	1	0.7493	6	1	0.786885	7	1	0.786885	5	1	0.786885	7	1	0.748276	1	0.0764658	0.219557	1	0.996354	0.0307989	0.0914031	0.128383	0.146689
568	PFKFB3	TRUE	2	1	0.798485	1	0.00367975	0.7556	1	0.0302454	0.731852	1	0.118233	0.720205	2	0.452427	0.714491	2	1	0.675505	2	1	0.745455	8	1	0.718599	9	0.412173	0.74717	1	0.00440846	0.114303	0.165745	0.607803	1	0.463817	0.561559	0.489044
569	ARL6IP5	TRUE	2	1	0.62197	1	1	0.529617	2	1	0.534219	5	1	0.607639	3	1	0.602729	3	1	0.581909	2	1	0.677056	1	1	0.668891	1	1	0.71342	1	1	1	1	1	1	1	1	1
570	ATP6AP1	TRUE	2	0.0400889	0.90303	2	1	0.572743	4	1	0.611455	1	1	0.627621	2	1	0.605233	2	1	0.65625	2	1	0.685281	2	1	0.680952	3	1	0.746032	0.039368	0.0784027	0.760445	1	1	0.854323	0.04211	0.0479322	0.315095
571	TACC1	TRUE	2	1	0.548485	2	0.00128162	0.786371	4	0.479392	0.785862	4	1	0.665266	6	1	0.807423	6	1	0.807832	7	1	0.807832	5	1	0.807832	7	0.276519	0.813218	1	0.00784168	0.00803538	0.591806	0.72546	0.194239	1	0.135954	1
572	ANTXR1	TRUE	1	1	0.512879	2	4.38401e-06	0.842438	2	0.00173704	0.835346	4	0.00470948	0.92577	6	1	0.663866	5	0.0192092	0.814719	8	0.0170419	0.829887	2	0.0223757	0.812554	2	0.217787	0.865152	1	1.27387e-05	0.000368604	0.00191323	0.906842	0.0566959	0.0514874	6.84295e-05	0.000906533
573	RNF130	TRUE	2	1	0.706818	1	1	0.671727	1	1	0.686667	1	1	0.652174	2	0.834698	0.70529	2	1	0.658775	2	0.218977	0.77619	8	0.0465317	0.79066	9	0.0102529	0.802264	1	1	0.635001	1	1	1	1	1	0.860379
574	SEC61G	TRUE	2	1	0.684091	2	1	0.568143	2	1	0.621176	3	1	0.714368	4	1	0.659959	4	1	0.659959	4	1	0.680952	3	1	0.672131	4	1	0.659553	1	1	1	1	1	1	1	1	1
575	C12orf57	TRUE	2	1	0.727273	1	0.128405	0.715281	1	0.538982	0.696049	5	1	0.63226	1	1	0.704518	2	0.152495	0.740846	3	1	0.764674	9	1	0.79243	10	1	0.788136	1	0.596805	1	1	0.494326	0.0617074	0.0152656	0.0322624	0.485543
576	JTB	TRUE	2	1	0.772727	2	1	0.577343	2	1	0.561192	4	1	0.672969	3	0.00311093	0.767523	3	0.34255	0.743234	4	1	0.699134	1	1	0.683486	2	1	0.75303	1	1	1	0.51233	0.0122094	0.00459454	0.111089	0.164668	0.227955
577	RBM39	TRUE	1	1	0.648485	3	1	0.661064	4	0.75938	0.776574	2	0.270573	0.750916	6	1	0.792717	6	1	0.820583	7	1	0.820583	3	0.571648	0.876138	4	1	0.870935	1	1	1	0.0280693	0.0788795	0.376857	0.731263	0.203523	0.285121
578	TMEM258	TRUE	2	1	0.80303	1	0.738849	0.692135	1	0.612336	0.694321	5	1	0.697285	3	1	0.68031	3	1	0.670228	4	1	0.678355	9	1	0.69475	2	1	0.672727	1	0.930632	0.328264	0.0203506	0.0944969	0.0494597	0.0198504	0.141526	0.20213
579	C9orf3	TRUE	2	1	0.586364	1	1	0.622449	1	1	0.621481	3	1	0.608046	2	1	0.677401	1	1	0.723913	1	1	0.712406	4	1	0.726626	8	1	0.72069	1	1	1	1	1	1	1	1	1
580	SDK2	TRUE	1	1	0.504545	1	1	0.615729	1	1	0.621481	3	0.0584749	0.843103	4	0.0400414	0.831269	4	0.0404092	0.831269	6	0.0409109	0.831269	3	1	0.842441	4	1	0.836382	1	1	0.822109	0.0417333	0.0144886	0.000442789	0.000421179	0.00111568	0.000183582
581	SNRPD2	TRUE	2	1	0.807576	2	1	0.70069	4	1	0.688854	4	1	0.794118	3	0.355941	0.710273	5	1	0.739827	8	1	0.708647	2	1	0.67316	2	1	0.725	1	0.443566	0.0163638	1	0.0617596	0.179685	1	0.912327	1
582	SREK1	TRUE	1	1	0.793939	3	1	0.757003	3	1	0.839669	2	1	0.712454	5	1	0.825137	7	1	0.825137	5	1	0.825137	6	1	0.825137	6	1	0.796748	1	1	1	1	1	0.345461	0.362324	0.5736	1
583	LHFP	TRUE	1	1	0.547727	3	1	0.556022	4	1	0.577399	2	1	0.604396	5	1	0.60929	7	1	0.60929	5	1	0.60929	6	1	0.60929	6	1	0.632114	1	1	1	1	1	1	1	1	1
584	ATRX	TRUE	2	1	0.530303	2	1	0.536228	2	1	0.506441	1	1	0.563683	6	1	0.603641	1	1	0.642391	1	1	0.663064	4	1	0.726626	5	1	0.692562	1	1	1	1	1	1	1	1	1
585	HNRNPDL	TRUE	2	1	0.642424	2	1	0.579068	4	1	0.697626	3	0.120104	0.829885	4	0.514779	0.78483	4	0.513668	0.78483	6	0.521915	0.78483	3	1	0.808743	4	1	0.780488	1	1	1	0.0246289	0.025421	1	1	1	1
586	CDC42	TRUE	2	1	0.589394	2	0.103083	0.73433	4	0.492169	0.785346	2	1	0.691575	6	0.206025	0.852241	6	1	0.855191	7	1	0.855191	5	1	0.855191	7	0.356946	0.808046	1	0.513744	1	1	1	1	1	1	0.76878
587	FNDC3B	TRUE	1	1	0.540152	2	1	0.586544	2	1	0.662238	3	1	0.745977	4	1	0.697626	1	1	0.736413	6	1	0.697626	4	0.444061	0.904472	5	0.160576	0.88843	1	1	1	1	1	0.132681	1	0.0230475	0.0415858
588	UBE2D3	TRUE	2	1	0.558333	2	1	0.650661	4	1	0.656863	3	0.44123	0.804598	4	0.0843325	0.818369	4	0.0850576	0.818369	6	0.0865321	0.818369	3	1	0.855191	4	1	0.831301	1	1	1	0.0357894	0.00675426	0.240269	0.103581	0.354786	0.0949638
589	KRT10	TRUE	2	1	0.792424	1	1	0.671727	1	1	0.668148	3	1	0.682759	4	1	0.622291	3	1	0.657764	3	1	0.678804	3	1	0.679417	4	1	0.667683	1	1	0.319996	0.149465	1	1	1	1	1
590	ZNHIT1	TRUE	2	1	0.718182	2	0.000729007	0.792409	4	0.0538712	0.825593	4	1	0.671569	6	1	0.776611	6	1	0.784153	7	1	0.784153	5	1	0.784153	7	0.693374	0.794253	1	0.00313988	0.000168738	1	0.00570072	0.0373467	0.0900424	0.0121926	0.0100199
591	NDUFS5	TRUE	2	1	0.640909	2	0.283013	0.720529	4	1	0.763158	4	1	0.723389	6	1	0.720588	6	1	0.722222	7	1	0.722222	5	1	0.722222	2	1	0.750758	1	1	0.247487	1	0.465114	0.719584	1	1	1
592	EIF3H	TRUE	2	0.094589	0.885606	1	1	0.63564	4	1	0.587719	5	1	0.559975	6	1	0.556723	2	1	0.646149	2	1	0.688745	8	1	0.683977	9	1	0.697358	0.0929592	0.382812	0.637044	1	1	1	1	1	0.321075
593	RERG	TRUE	1	1	0.670455	3	1	0.663866	3	1	0.708264	1	1	0.67954	5	1	0.75592	1	0.168904	0.81413	1	0.318918	0.781015	7	0.171858	0.81413	8	0.605522	0.797126	1	1	1	1	0.0109622	0.00127585	0.000377447	0.000295843	0.000352706
594	PRRX1	TRUE	1	1	0.625	2	1	0.669638	2	1	0.667069	3	1	0.702299	5	1	0.711293	7	1	0.711293	5	1	0.711293	6	1	0.711293	5	1	0.712397	1	1	1	1	0.212018	1	1	1	1
595	UACA	TRUE	1	1	0.570455	2	1	0.665612	4	1	0.653767	2	1	0.686447	6	1	0.712885	6	1	0.6949	7	1	0.6949	5	1	0.6949	7	1	0.678161	1	1	1	1	1	1	1	1	1
596	WWTR1	TRUE	1	1	0.659848	3	1	0.680672	3	1	0.641322	3	1	0.596552	4	1	0.641899	1	1	0.646196	6	1	0.641899	4	1	0.669715	5	1	0.706612	1	1	1	1	1	1	1	1	1
597	DLC1	TRUE	1	1	0.744697	3	1	0.709384	3	1	0.783471	2	1	0.704762	5	1	0.839709	7	1	0.839709	5	1	0.839709	6	1	0.839709	6	1	0.816057	1	0.0528942	0.254693	0.305055	0.694578	0.000221306	0.0011489	0.000189939	0.000707973
598	AHI1	TRUE	1	1	0.791667	3	1	0.797619	3	1	0.806612	2	1	0.553846	5	0.603738	0.874317	7	0.600175	0.874317	5	0.609048	0.874317	6	0.61049	0.874317	6	1	0.852642	1	1	1	1	0.524831	0.000219468	0.00291503	0.000624214	0.00640135
599	AP3S1	TRUE	2	1	0.668939	1	2.33724e-05	0.804131	1	5.89011e-06	0.815062	1	0.0385875	0.73376	2	0.133828	0.731455	2	0.189439	0.737689	2	1	0.703896	8	1	0.732287	10	1	0.704042	1	0.00015768	2.4113e-05	0.000383301	0.0256467	0.000231057	0.00240503	0.0235918	0.0210262
600	ORMDL3	TRUE	2	1	0.792424	1	4.9293e-09	0.871578	1	3.17314e-09	0.873333	1	0.0296301	0.736829	1	1	0.7442	2	0.0655308	0.752525	2	0.568116	0.759307	8	0.995447	0.739936	9	0.127178	0.766038	1	3.69956e-08	1.21645e-07	7.72538e-06	0.00277874	1.52832e-05	8.58923e-05	5.39612e-05	0.000317304
601	B3GNT7	TRUE	2	1	0.764394	1	7.90288e-07	0.832753	1	4.39109e-07	0.836296	1	0.00404878	0.758824	1	1	0.735043	1	1	0.723913	3	1	0.717935	7	1	0.723913	9	1	0.727547	1	5.0141e-06	2.54676e-07	7.24876e-07	1.61836e-06	3.32309e-06	8.95196e-06	6.06043e-05	0.00019483
602	ZNF385B	TRUE	1	1	0.794697	3	1	0.784314	3	1	0.834711	1	1	0.670077	5	0.121797	0.91439	7	0.122894	0.91439	5	0.124806	0.91439	6	0.124842	0.91439	6	0.540193	0.898374	1	1	1	1	0.000141424	0.00019572	0.000523929	0.000127449	0.000619087
603	PER1	TRUE	2	1	0.584091	1	1	0.638626	1	1	0.618765	3	1	0.733333	4	1	0.73581	4	1	0.73581	6	1	0.73581	3	1	0.741348	4	1	0.729675	1	1	1	0.840977	1	1	0.895696	1	0.134154
604	MORF4L2	TRUE	2	1	0.712879	1	0.642079	0.694126	1	1	0.662716	3	1	0.708046	4	1	0.665635	3	1	0.692664	6	1	0.665635	3	1	0.657559	10	1	0.747718	1	1	1	0.116082	1	0.124304	0.329722	1	0.0314745
605	DDX17	TRUE	2	1	0.537121	1	1	0.512942	4	1	0.74355	2	1	0.680586	6	1	0.806723	6	1	0.840619	7	1	0.840619	5	1	0.840619	8	0.319305	0.810345	1	1	1	0.0325241	0.00259182	0.00501743	0.00278304	0.0125118	0.00885114
606	PLOD1	TRUE	2	1	0.704545	2	1	0.574468	2	1	0.683575	4	1	0.722689	3	0.0490536	0.735955	5	1	0.664935	3	1	0.727717	9	1	0.700855	2	1	0.763636	1	1	1	0.000861318	0.0616129	1	0.307282	0.167083	0.0608387
607	NRN1	TRUE	2	1	0.754545	1	4.5225e-07	0.837232	1	2.15531e-06	0.823457	5	1	0.675189	1	1	0.705128	2	0.0884331	0.748422	2	1	0.737229	8	0.892131	0.741948	9	0.238152	0.756226	1	3.45441e-06	2.56142e-05	2.18822e-05	0.000951511	6.92216e-05	0.000176538	0.00133244	0.000975245
608	BTG2	TRUE	2	1	0.608333	2	1	0.554629	4	1	0.613003	3	1	0.650575	4	1	0.671827	6	1	0.679417	7	1	0.679417	5	1	0.679417	5	1	0.698347	1	1	1	1	1	1	1	1	1
609	MAF	TRUE	2	1	0.756818	2	1	0.641461	4	1	0.689886	4	1	0.560924	6	1	0.659664	5	1	0.64026	8	1	0.668233	2	1	0.668398	7	1	0.684483	1	1	1	1	1	1	1	1	1
610	TRAM1	TRUE	2	1	0.551515	1	1	0.534345	2	1	0.528583	3	1	0.568391	4	1	0.534056	2	1	0.564078	2	1	0.690909	3	1	0.625683	9	1	0.633585	1	1	1	1	1	1	1	1	1
611	SLC38A2	TRUE	1	1	0.515152	2	1	0.576481	4	1	0.564499	3	1	0.613218	5	1	0.554645	7	1	0.554645	5	1	0.554645	4	1	0.595528	8	1	0.576437	1	1	1	1	1	1	1	1	1
612	RPL36	TRUE	2	1	0.516667	3	1	0.527311	4	1	0.543344	4	1	0.607143	1	1	0.747253	2	1	0.708018	3	1	0.683152	9	1	0.70696	3	1	0.922222	1	1	1	1	1	1	1	1	1
613	RABAC1	TRUE	2	1	0.656061	1	0.194173	0.710055	1	0.0223271	0.735309	5	1	0.64678	1	1	0.641026	2	1	0.67298	3	1	0.705978	9	1	0.745421	3	1	0.853968	1	0.891983	0.0663655	0.0874681	0.115755	0.352208	0.30803	0.189841	0.330886
614	EPS8	TRUE	1	1	0.767424	3	1	0.757003	3	1	0.747107	1	0.308247	0.707928	5	1	0.717668	7	1	0.717668	5	1	0.717668	6	1	0.717668	8	1	0.733333	1	0.0372575	0.523948	0.692801	0.0483095	0.100627	0.114766	0.28093	0.47313
615	NOTCH2	TRUE	2	1	0.619697	2	1	0.663025	4	1	0.658411	4	1	0.670168	6	1	0.605742	5	1	0.654113	8	1	0.632049	4	1	0.692073	3	1	0.893651	1	1	1	1	1	1	1	1	1
616	NLRP1	TRUE	2	1	0.518182	1	0.00169834	0.763564	1	0.000778082	0.770617	1	0.000144217	0.792072	2	0.000122453	0.811386	1	0.906949	0.780435	1	1	0.74953	7	0.922355	0.780435	8	1	0.785057	1	0.00106209	0.0011509	0.000189739	1.61843e-05	8.81361e-06	5.74391e-05	0.00012768	9.20066e-05
617	GNS	TRUE	2	1	0.758333	2	7.03169e-06	0.838125	4	0.00104988	0.886997	4	1	0.733193	6	0.0187081	0.90056	6	0.762152	0.867942	7	0.772279	0.867942	5	0.775172	0.867942	7	0.0058687	0.882184	1	1.07841e-05	3.68715e-05	1	0.0138967	0.00084393	0.000955615	0.000367135	0.000543264
618	KLF10	TRUE	2	1	0.72197	2	3.19123e-06	0.845313	2	0.0105058	0.811192	3	0.0410364	0.849425	4	0.0400414	0.831269	4	0.0404092	0.831269	6	0.0409109	0.831269	4	1	0.828252	5	0.451412	0.863636	1	1.77583e-05	4.37568e-06	0.00041836	0.000119074	1.10446e-06	2.66172e-06	3.97923e-05	1.04933e-05
619	DIO2	TRUE	2	1	0.537879	2	1	0.614434	2	1	0.715781	4	1	0.742297	3	1	0.670144	5	1	0.715584	8	1	0.724154	2	1	0.742857	2	1	0.70303	1	1	1	1	1	1	1	1	1
620	SH3BGRL3	TRUE	2	1	0.675758	1	1	0.587357	1	1	0.616049	5	1	0.588699	2	1	0.577056	2	1	0.679924	3	1	0.659239	9	1	0.705128	3	1	0.857143	1	1	1	1	1	1	1	1	1
621	ZEB2	TRUE	1	1	0.687879	2	7.60531e-11	0.930707	4	5.37319e-06	0.956656	2	2.7731e-06	0.891575	6	9.37805e-05	0.990196	6	0.0033538	0.992714	7	0.00337303	0.992714	5	0.00338264	0.992714	7	1.70441e-05	0.967241	1	7.38875e-13	1.70349e-12	4.65882e-10	6.04919e-09	6.23509e-10	1.04565e-08	8.70684e-09	1.58989e-08
622	MAGED2	TRUE	2	0.0678727	0.892424	1	2.6139e-05	0.803136	1	0.000120357	0.788395	1	0.225344	0.71202	2	0.426406	0.715354	2	0.166231	0.739583	2	1	0.734632	8	1	0.722625	10	1	0.747718	0.0666833	2.10567e-05	9.09995e-05	6.6827e-05	0.000331744	8.16538e-06	2.00097e-05	1.56407e-05	0.00110172
623	SLC25A5	TRUE	2	1	0.622727	2	1.30683e-05	0.832375	4	8.86018e-05	0.921053	4	1	0.747199	6	0.025099	0.894958	6	0.398547	0.885246	7	0.405072	0.885246	5	0.405918	0.885246	7	0.00135907	0.905172	1	9.54287e-05	4.05937e-06	0.038464	0.00149333	3.59514e-05	0.000467434	0.00718841	0.000632737
624	TCEAL4	TRUE	2	1	0.784848	1	2.82822e-07	0.840966	1	1.33004e-06	0.827407	1	0.0731864	0.726087	1	1	0.663004	2	1	0.704861	3	1	0.734783	9	1	0.709402	10	1	0.749022	1	1.65239e-06	4.03753e-06	6.82938e-06	0.0025787	0.00193973	0.000522878	0.0123315	0.00388222
625	COX7A1	TRUE	2	1	0.57197	1	1	0.533848	2	1	0.537037	5	1	0.645518	3	0.0403586	0.738363	3	1	0.670228	4	1	0.670996	1	1	0.670976	2	1	0.692424	1	1	1	1	0.387521	1	1	1	1
626	CCND2	TRUE	2	1	0.531818	1	1	0.522399	2	1	0.580113	3	1	0.582759	4	1	0.580495	4	1	0.580495	4	1	0.638961	4	1	0.70122	5	1	0.726446	1	1	1	1	1	1	1	1	1
627	TPP1	TRUE	2	1	0.776515	2	2.46827e-06	0.847614	4	4.18969e-05	0.930857	4	1	0.744398	6	0.00185794	0.941877	6	0.0321229	0.945355	7	0.0324921	0.945355	5	0.0324745	0.945355	7	7.56549e-05	0.947126	1	3.89387e-06	4.20603e-06	1	0.00688455	1.07501e-06	1.12329e-06	5.99147e-07	1.86574e-07
628	PPDPF	TRUE	2	1	0.703788	1	0.688666	0.693131	1	0.0960869	0.718272	1	1	0.653708	1	1	0.725275	2	1	0.634785	2	1	0.612554	9	1	0.6221	3	1	0.857143	1	1	0.270375	1	0.544986	1	1	1	1
629	SERINC1	TRUE	2	1	0.600758	1	1	0.565953	1	1	0.565679	3	1	0.571839	2	1	0.587982	2	1	0.597222	2	1	0.687013	8	1	0.669887	9	1	0.683396	1	1	1	1	1	1	1	1	1
630	SNAI2	TRUE	1	1	0.501515	1	1	0.638626	1	1	0.637284	1	0.0140898	0.745269	2	0.00244257	0.780046	2	0.111099	0.745265	2	0.608599	0.758009	8	0.082913	0.781804	9	0.384748	0.748302	1	1	1	0.447982	0.00370667	0.0430228	0.0181951	0.115902	0.835159
631	LRP10	TRUE	2	0.980938	0.833333	1	1	0.612245	1	1	0.626667	1	0.208166	0.713043	2	1	0.675388	2	1	0.710543	2	1	0.718182	8	1	0.700081	3	1	0.747619	0.966264	1	1	0.777402	1	1	1	1	1
632	BRI3	TRUE	2	1	0.77197	2	0.000525527	0.79586	4	0.24401	0.798762	4	1	0.759804	6	1	0.778011	6	1	0.846084	7	1	0.846084	5	1	0.846084	3	1	0.861905	1	0.000643594	0.000352806	1	0.0313118	0.00686628	0.00540216	0.00927816	0.00370546
633	PTPRM	TRUE	1	1	0.718182	3	1	0.690476	3	1	0.766942	2	1	0.657875	5	1	0.817851	7	1	0.817851	5	1	0.817851	6	1	0.817851	8	0.149296	0.825287	1	1	1	0.0198313	9.80728e-05	0.00322338	0.000201152	0.000919233	0.000878834
634	PSMB4	TRUE	2	1	0.765152	2	1	0.673088	4	1	0.663055	4	1	0.715686	6	1	0.672269	6	1	0.714936	7	1	0.714936	5	1	0.714936	10	1	0.740548	1	1	1	1	0.663573	0.353633	0.0756441	0.207549	1
635	LTBP3	TRUE	2	1	0.60303	1	1	0.671976	1	1	0.659506	1	1	0.618159	1	1	0.700244	2	1	0.633523	4	1	0.666667	1	1	0.660967	3	1	0.9	1	1	0.129751	1	1	1	1	1	0.0745635
636	SNX3	TRUE	2	0.467486	0.850758	2	1	0.687464	4	1	0.706398	4	1	0.634454	6	1	0.696779	6	1	0.672131	7	1	0.672131	5	1	0.672131	7	1	0.686207	0.460138	0.0618512	0.229323	1	1	1	1	1	0.938944
637	FNDC1	TRUE	2	1	0.683333	2	1.02973e-08	0.893617	2	0.000198932	0.862319	4	0.00157844	0.944678	6	1	0.70028	5	0.000101748	0.884416	8	0.000139475	0.896617	2	6.40702e-05	0.890043	2	0.00503651	0.941667	1	7.35126e-08	6.16316e-07	9.2662e-05	0.00359214	0.00015177	3.12571e-05	1.10058e-07	1.92012e-07
638	PRKCDBP	TRUE	2	1	0.64697	2	0.105353	0.734043	2	1	0.736312	4	0.00879817	0.914566	3	0.117165	0.724987	5	0.185193	0.778788	8	1	0.75282	2	1	0.722511	2	0.33394	0.855303	1	0.41613	0.170535	0.0122412	0.274876	0.0533304	0.157107	0.112681	0.0130297
639	MBNL1	TRUE	1	1	0.669697	3	1	0.659664	3	1	0.663636	3	1	0.704023	4	1	0.72291	1	1	0.773913	1	0.287831	0.782895	3	1	0.820583	4	1	0.809959	1	1	1	1	0.636031	0.0198673	0.00425042	0.0102409	0.395313
640	MARVELD1	TRUE	2	1	0.671212	2	1	0.522714	2	1	0.635266	3	1	0.611494	4	1	0.588751	5	1	0.629004	8	1	0.673402	2	1	0.696537	2	1	0.681818	1	1	1	1	1	1	1	1	1
641	LDLRAD3	TRUE	1	1	0.579545	1	0.000627147	0.773519	1	0.00361155	0.755062	1	0.000331511	0.784143	2	3.86962e-05	0.822599	1	4.25806e-05	0.942391	1	0.000311343	0.886278	7	4.28323e-05	0.942391	8	0.000109663	0.941954	1	3.77249e-05	0.00125641	0.00130559	4.15401e-06	1.58608e-07	3.67108e-07	3.7069e-07	1.48991e-06
642	WISP3	TRUE	2	1	0.637121	1	9.59353e-10	0.883275	1	6.29889e-09	0.868395	1	3.21541e-05	0.805882	2	4.23449e-05	0.821737	2	0.015442	0.771465	2	0.0140265	0.819481	8	0.0162831	0.805958	9	0.00596328	0.809434	1	1.54741e-09	7.75467e-08	1.17955e-07	1.77246e-06	1.65952e-08	1.89086e-08	4.36996e-07	7.87934e-07
643	SEC61B	TRUE	2	1	0.744697	2	1	0.585106	2	1	0.569646	3	1	0.676437	4	1	0.604231	3	1	0.617165	4	1	0.6329	4	1	0.605691	5	1	0.615702	1	1	1	1	1	1	1	1	1
644	IQSEC1	TRUE	1	1	0.507576	1	1	0.670981	1	0.679267	0.69284	1	1	0.637852	2	0.297164	0.720529	2	1	0.69476	2	1	0.748052	8	1	0.708535	9	1	0.726415	1	1	0.61071	1	0.349854	1	1	1	1
645	ERG	TRUE	1	1	0.681818	3	1	0.658263	3	1	0.728926	1	0.00788988	0.751662	5	1	0.790528	1	0.00463282	0.875543	1	0.00347948	0.853383	7	0.00466678	0.875543	8	0.0140222	0.867816	1	1.18175e-05	2.43616e-05	0.0495896	3.84551e-06	2.31355e-07	6.61018e-07	1.02699e-05	1.88972e-05
646	PSMA7	TRUE	2	1	0.814394	2	0.0553528	0.742381	4	1	0.747678	3	1	0.66954	6	1	0.80042	6	1	0.760474	7	1	0.760474	5	1	0.760474	5	1	0.74876	1	0.00800852	0.0878793	1	0.135068	1	1	1	1
647	LRP1B	TRUE	1	0.00212961	0.956061	3	0.00209112	0.936975	3	0.00570943	0.956198	2	5.47963e-06	0.88315	5	0.00675758	0.976321	7	0.00689734	0.976321	5	0.00694997	0.976321	6	0.00694453	0.976321	6	0.0268733	0.972561	0.0020861	0.0103892	0.000212531	3.47026e-05	0.000297933	0.00027854	0.00132119	0.00291217	0.000862802
648	H1F0	TRUE	2	1	0.735606	2	1	0.579643	4	1	0.582043	1	1	0.517903	1	1	0.58547	6	1	0.632058	7	1	0.632058	5	1	0.632058	7	1	0.627586	1	1	1	1	1	1	1	1	1
649	EPAS1	TRUE	2	1	0.675758	2	0.0724071	0.73893	4	0.000732586	0.892157	2	1	0.710989	6	0.0102323	0.911765	6	0.143414	0.910747	7	0.145321	0.910747	5	0.145529	0.910747	7	0.00220608	0.897701	1	0.215291	0.00530099	1	0.325581	0.102708	0.152325	0.0635308	0.017535
650	SIPA1L1	TRUE	1	1	0.811364	3	1	0.803922	3	1	0.827273	1	1	0.683887	5	1	0.826047	1	0.00349688	0.879891	5	1	0.826047	7	0.00352606	0.879891	8	0.00237257	0.896552	1	1	1	0.736332	0.000174847	1.00118e-05	0.000561483	7.97719e-05	0.000192459
651	NDUFA4	TRUE	2	1	0.638636	2	1	0.595745	4	1	0.687822	4	1	0.62395	6	1	0.631653	5	1	0.650216	7	1	0.634791	5	1	0.634791	2	1	0.697727	1	1	1	1	1	1	1	1	1
652	PPT1	TRUE	2	1	0.662121	2	1	0.537378	4	1	0.681631	4	1	0.533613	6	1	0.627451	6	1	0.667577	7	1	0.667577	5	1	0.667577	7	1	0.638506	1	1	1	1	1	1	1	1	1
653	ADGRG2	TRUE	1	1	0.54697	3	1	0.586134	3	1	0.585124	5	1	0.628157	2	1	0.644336	1	1	0.656522	4	1	0.682684	1	1	0.686405	1	1	0.681385	1	0.195353	0.164384	1	1	0.0183445	0.0305466	0.0702451	0.392312
654	MGST3	TRUE	2	1	0.689394	2	0.00012933	0.810236	2	0.00446609	0.822866	4	0.0156346	0.904062	3	0.0804884	0.729802	5	0.000710538	0.860173	8	0.0110559	0.836466	2	0.00660089	0.830303	2	0.125918	0.877273	1	0.00075324	3.98387e-05	0.0465696	0.167879	0.000171277	0.00194465	8.12405e-05	0.00155985
655	LGALS3BP	TRUE	2	1	0.532955	2	4.24461e-08	0.882116	4	1.52129e-06	0.97162	4	1	0.793417	6	0.00043808	0.965686	6	0.00973	0.970856	7	0.00980489	0.970856	5	0.00980489	0.970856	7	1.91536e-05	0.965517	1	3.11009e-07	1.65147e-07	7.5341e-05	6.44387e-05	4.22474e-07	1.30053e-06	2.22183e-06	5.98797e-07
656	RASD1	TRUE	2	1	0.778788	1	1	0.585366	2	1	0.561997	3	1	0.781034	4	1	0.736326	4	1	0.736326	6	1	0.736326	3	1	0.724044	4	1	0.734756	1	1	1	1	1	1	1	1	1
657	CAMK1D	TRUE	1	1	0.696212	3	1	0.669468	3	1	0.681818	3	1	0.582184	5	1	0.752277	7	1	0.752277	5	1	0.752277	4	1	0.791667	5	1	0.819835	1	1	1	1	1	1	1	0.225819	0.156147
658	BZW1	TRUE	2	1	0.693939	2	1	0.531627	2	1	0.614734	3	0.00060481	0.917241	4	2.65469e-05	0.937049	4	2.66343e-05	0.937049	6	2.67284e-05	0.937049	3	0.00406055	0.989071	4	0.0204623	0.980691	1	1	1	0.000153296	0.000407661	0.000598368	0.000192667	0.000263682	1.88972e-05
659	RARRES2	TRUE	2	1	0.743182	1	0.00139492	0.765555	1	0.0374793	0.729383	1	1	0.636061	1	1	0.684371	3	1	0.604345	3	1	0.681522	9	1	0.638584	10	1	0.671447	1	0.0052984	0.0676798	1	1	1	1	1	1
660	MYADM	TRUE	2	1	0.677273	2	0.000980809	0.789247	2	0.0148152	0.806361	4	1	0.769608	3	1	0.670144	6	1	0.686703	7	1	0.686703	4	1	0.853659	5	1	0.812397	1	0.00284007	0.00491278	0.129803	0.119931	1	0.129927	0.00389571	0.000560477
661	CSRP1	TRUE	2	1	0.818182	1	1	0.669985	1	0.934097	0.688395	1	1	0.69156	1	1	0.675214	2	0.00349952	0.789457	2	0.105773	0.788312	8	0.169669	0.770531	3	1	0.714286	1	0.416652	0.212249	0.492375	0.351854	0.0175886	0.0190372	0.0345817	0.265109
662	TPM4	TRUE	1	1	0.556061	2	5.72367e-08	0.879816	4	0.00149934	0.881837	4	1	0.794118	6	0.0133383	0.906863	6	0.149072	0.909836	7	0.151012	0.909836	5	0.151228	0.909836	7	0.00274464	0.894253	1	4.61548e-08	9.07585e-07	0.000942518	0.000629691	5.00006e-05	0.000128573	0.000138359	0.000831261
663	SLC7A2	TRUE	1	1	0.57803	3	1	0.603641	3	1	0.581818	3	1	0.717816	4	1	0.759546	4	1	0.759546	6	1	0.759546	3	1	0.798725	4	1	0.776423	1	1	1	1	1	0.0757146	0.0170213	0.0126241	0.154536
664	ATP6AP2	TRUE	2	1	0.508333	2	0.000172077	0.807361	4	0.0339004	0.833333	2	0.0846743	0.768498	6	0.199292	0.852941	6	1	0.849727	7	1	0.849727	5	1	0.849727	7	0.0232709	0.859195	1	0.000958735	0.00104543	0.0280867	0.112041	0.0828788	0.114686	0.012019	0.000929718
665	SPON2	TRUE	1	1	0.539015	2	0.0773663	0.738068	4	1	0.738906	4	1	0.763305	6	1	0.70098	5	0.463041	0.762771	8	0.609048	0.768797	2	0.178887	0.779654	2	1	0.784091	1	0.169424	1	1	1	1	1	0.0361552	0.0687626
666	TMEM219	TRUE	2	1	0.715909	1	1	0.556994	4	1	0.654799	1	1	0.601535	2	1	0.604658	2	1	0.625631	2	1	0.689177	8	1	0.672705	9	1	0.665283	1	1	1	1	1	1	1	1	1
667	CHPF	TRUE	2	1	0.605303	1	0.00165807	0.763813	1	0.000310514	0.779506	1	0.00318259	0.761381	2	0.057085	0.742668	2	0.202257	0.736742	2	1	0.687446	7	1	0.691848	3	1	0.780952	1	0.00476156	0.0018962	0.000549049	0.00623288	0.000385078	0.00400204	0.00589672	0.0101303
668	TUBB2B	TRUE	2	0.533016	0.847727	1	8.20533e-11	0.900199	1	1.00435e-10	0.897284	1	9.05737e-05	0.796419	1	1	0.750305	2	6.78098e-05	0.832386	2	0.0251471	0.810823	8	0.00387228	0.825684	9	0.00123772	0.829434	0.524709	7.22603e-10	1.86385e-09	7.05515e-08	2.3876e-06	3.22224e-08	3.14361e-07	1.14381e-07	4.94606e-06
669	SPOCK3	TRUE	1	1	0.731818	3	1	0.745098	3	1	0.741322	1	0.0730506	0.726087	5	1	0.788707	7	1	0.788707	5	1	0.788707	6	1	0.788707	6	1	0.848577	1	0.000145722	0.00212229	1	0.000307014	0.000587756	0.000188745	8.24579e-05	0.000237934
670	ALDH1A2	TRUE	2	1	0.549242	1	2.02856e-06	0.825037	1	1.4404e-05	0.807407	1	2.35531e-07	0.847315	2	5.90328e-06	0.840138	2	3.20017e-05	0.839962	2	0.0354027	0.805628	8	0.00203148	0.834138	9	0.000225469	0.849811	1	7.05529e-07	2.13756e-05	1.3861e-07	1.2273e-07	1.9964e-08	5.73291e-07	4.57137e-07	5.90055e-06
671	PRNP	TRUE	2	1	0.657576	2	1	0.583381	2	1	0.563607	3	1	0.668391	4	1	0.590299	6	1	0.614754	2	1	0.657576	5	1	0.614754	5	1	0.61157	1	1	1	1	1	1	1	1	1
672	FKBP5	TRUE	1	1	0.554545	3	1	0.568627	3	1	0.579339	1	1	0.602046	5	1	0.600182	7	1	0.600182	1	1	0.641447	8	1	0.633253	8	1	0.635057	1	1	1	1	1	1	1	1	1
673	LDLRAD4	TRUE	1	1	0.594697	3	1	0.544118	3	1	0.614876	3	1	0.677586	5	1	0.666667	7	1	0.666667	1	1	0.715226	6	1	0.666667	8	1	0.705172	1	1	1	1	1	0.297848	0.935138	1	1
674	CDH11	TRUE	2	1	0.518939	2	7.41187e-09	0.896205	4	0.00228495	0.875645	4	0.0244811	0.895658	6	0.402786	0.837535	5	3.88577e-06	0.922078	8	1.19532e-05	0.926692	2	4.28323e-05	0.894805	2	0.0620636	0.892424	1	3.22919e-08	7.59005e-07	0.000112078	0.0267603	1.58588e-06	5.01288e-06	1.31091e-06	1.6492e-05
675	KLF9	TRUE	2	1	0.585606	2	1	0.640886	2	1	0.669082	3	0.000264157	0.92931	4	4.66762e-05	0.929825	4	4.6854e-05	0.929825	6	4.70674e-05	0.929825	3	0.0242675	0.95173	4	0.0991918	0.943089	1	1	1	0.00177557	0.00133704	0.00158955	0.00287644	0.00690053	0.00590577
676	CAPN2	TRUE	2	1	0.606061	2	0.0214056	0.754169	4	1	0.724458	4	1	0.768207	6	1	0.703081	6	1	0.691257	8	1	0.711466	5	1	0.691257	7	1	0.695402	1	0.117569	0.340723	1	1	1	0.460512	1	1
677	TMED3	TRUE	2	1	0.663636	1	1	0.537083	2	1	0.546699	5	1	0.688131	3	1	0.673355	3	1	0.689459	3	1	0.677717	9	1	0.716728	2	1	0.702273	1	1	1	1	1	1	1	1	1
678	VAT1	TRUE	2	1	0.764394	2	1	0.673951	4	1	0.714138	4	1	0.673669	6	1	0.684874	6	1	0.663024	8	1	0.707707	5	1	0.663024	7	1	0.706897	1	1	1	1	1	1	0.468824	0.787409	1
679	C1orf122	TRUE	2	1	0.565909	1	1	0.593081	1	1	0.621481	4	1	0.616246	3	1	0.640182	3	1	0.613248	3	1	0.691848	9	1	0.679487	10	1	0.75163	1	1	1	1	1	1	1	1	1
680	OAT	TRUE	2	1	0.645455	1	1	0.605525	1	1	0.62963	3	1	0.728736	4	1	0.650155	4	1	0.650155	2	1	0.663636	4	1	0.692073	9	1	0.646792	1	1	1	1	1	1	1	1	1
681	COPZ2	TRUE	2	1	0.663636	1	1	0.57342	1	1	0.575802	4	1	0.619748	1	1	0.611111	5	1	0.654113	3	1	0.751087	9	1	0.75641	3	1	0.695238	1	1	1	1	1	1	0.259663	0.356622	1
682	IRF2BP2	TRUE	2	1	0.730303	2	0.339497	0.717941	4	1	0.72807	3	0.0315573	0.854023	4	0.0509069	0.827141	4	0.0514799	0.827141	6	0.0521674	0.827141	4	1	0.853659	5	0.346117	0.870248	1	0.190648	1	0.0202783	0.0454227	0.0177132	0.00786993	0.0221258	0.0089978
683	C1orf21	TRUE	2	1	0.538636	1	0.000499236	0.775759	1	0.000318678	0.779259	1	0.0232197	0.739642	2	0.0652255	0.740943	2	0.286123	0.731692	2	1	0.745887	8	0.217233	0.766506	9	0.174169	0.761132	1	0.000709374	0.00113327	0.0189303	0.0108214	0.00139622	0.00112938	0.00179124	0.017747
684	RBMS3	TRUE	1	1	0.755303	3	1	0.7493	3	1	0.805785	2	0.185186	0.756777	5	0.288723	0.893443	7	0.289413	0.893443	5	0.293812	0.893443	6	0.294934	0.893443	6	0.987238	0.881098	1	1	1	0.672517	0.00280262	0.000278575	0.00211737	0.000297539	0.000199181
685	ABCA5	TRUE	1	1	0.669697	3	1	0.684174	3	1	0.691736	1	1	0.660358	2	0.0012299	0.787522	1	0.00375333	0.878804	1	0.70349	0.765977	7	0.0037837	0.878804	8	0.00807566	0.877011	1	0.0154837	0.571853	1	0.000416718	0.00025477	0.0057463	0.000567328	0.00147321
686	PROCR	TRUE	2	1	0.55	2	1	0.566993	2	1	0.640499	5	1	0.647727	3	1	0.638577	3	1	0.680556	4	1	0.745887	1	1	0.738532	1	1	0.744156	1	1	1	1	1	1	1	1	1
687	ADAMTS2	TRUE	2	1	0.510606	2	7.14637e-09	0.896492	4	0.431013	0.787926	4	0.00117924	0.94958	6	1	0.787815	5	0.000237523	0.874026	8	0.00011156	0.899436	2	0.000131486	0.881385	2	0.00789158	0.933333	1	3.90486e-08	1.06356e-05	2.14203e-06	1.07722e-05	2.69363e-07	7.78581e-07	9.58057e-08	3.497e-07
688	CREB3L2	TRUE	2	1	0.637879	1	0.0369912	0.730214	1	0.0153363	0.739506	1	0.0177097	0.742711	2	0.0533931	0.743531	1	1	0.700543	2	1	0.716017	8	1	0.727456	9	0.359696	0.749434	1	0.191849	0.193494	0.00384903	0.177062	0.241714	0.120419	0.25763	0.103295
689	PGM1	TRUE	2	0.126189	0.879545	1	1.05191e-05	0.8111	1	7.22027e-06	0.813333	1	0.00594494	0.754731	1	1	0.663614	2	0.0150656	0.77178	2	0.0977487	0.78961	8	0.0292699	0.797504	9	0.0281612	0.788302	0.124048	1.05426e-05	3.95644e-07	3.74094e-07	0.000240374	6.08753e-06	5.74679e-05	5.40279e-05	0.000130573
690	SRSF3	TRUE	2	1	0.621212	2	1	0.700115	4	1	0.666667	3	0.883768	0.79023	4	1	0.761094	6	1	0.756831	7	1	0.756831	3	1	0.796903	4	1	0.765244	1	1	1	1	1	1	1	1	1
691	SLC20A1	TRUE	1	1	0.654545	3	1	0.668067	3	1	0.652893	1	1	0.609207	5	1	0.688525	7	1	0.688525	5	1	0.688525	6	1	0.688525	8	1	0.700575	1	0.626579	1	1	1	1	1	1	1
692	COX6C	TRUE	2	1	0.565909	2	1	0.663887	4	1	0.661507	4	1	0.714286	3	0.0873281	0.728732	5	0.346619	0.767965	8	1	0.734962	2	1	0.703896	2	1	0.706061	1	1	1	1	0.512827	0.813217	1	1	1
693	UNC5C	TRUE	1	1	0.69697	3	1	0.662465	3	1	0.756198	1	0.0034221	0.760614	5	1	0.830601	1	0.00272766	0.883696	5	1	0.830601	7	0.00274821	0.883696	8	0.0070126	0.87931	1	0.379284	0.0287028	0.00023921	1.89281e-07	1.63686e-06	4.01271e-07	1.09162e-06	1.25364e-06
694	MAP4	TRUE	1	1	0.672727	3	1	0.661765	2	1	0.662238	4	0.392029	0.838936	5	1	0.712204	5	1	0.745455	8	1	0.735902	6	1	0.712204	2	1	0.79697	1	0.61137	1	0.114101	1	0.376122	1	0.56893	0.0520485
695	CLIC4	TRUE	1	1	0.539394	2	1	0.537953	3	1	0.546281	3	1	0.737356	4	1	0.726522	4	1	0.726522	6	1	0.726522	3	1	0.738616	4	1	0.70122	1	1	1	1	1	1	0.607367	1	1
696	SEC31A	TRUE	2	1	0.566667	2	1	0.695515	2	1	0.700081	4	1	0.639356	3	1	0.546549	5	1	0.686147	8	1	0.698778	4	1	0.765244	5	1	0.803306	1	1	1	1	1	1	1	1	1
697	TMED4	TRUE	2	1	0.745455	1	5.16199e-08	0.854156	1	8.42134e-08	0.849136	1	0.000398394	0.782353	2	0.00418978	0.774008	1	1	0.702174	1	1	0.746711	8	0.405831	0.756039	10	1	0.778357	1	4.23066e-07	1.48673e-06	1.64297e-05	0.000124831	0.000150467	1.09547e-05	6.53607e-05	2.40728e-05
698	SDCBP	TRUE	2	1	0.72197	2	0.000136804	0.809661	4	0.000206683	0.909701	2	1	0.671795	6	0.0233459	0.896359	6	0.0937203	0.920765	7	0.0954609	0.920765	5	0.0951931	0.920765	7	0.0030629	0.892529	1	0.000660006	4.36606e-05	1	0.150544	0.100827	0.084165	0.0138876	0.040422
699	SPRY2	TRUE	2	1	0.565909	1	1	0.569935	1	1	0.553827	3	0.0135765	0.868391	4	0.00108929	0.886997	4	0.00110409	0.886997	6	0.00111177	0.886997	3	0.00608317	0.980874	4	0.0317734	0.970528	1	1	1	0.15554	0.0257774	0.0491442	0.0232039	0.0167227	0.0677479
700	RAN	TRUE	2	1	0.821212	2	1	0.675676	4	1	0.701238	3	0.636557	0.797126	4	1	0.750258	6	1	0.760474	7	1	0.760474	5	1	0.760474	5	1	0.758678	1	0.377052	1	1	0.346945	0.134054	0.181347	0.477716	0.0545591
701	PRKCA	TRUE	1	1	0.714394	3	1	0.723389	3	1	0.717355	5	1	0.573864	5	1	0.689435	1	0.842163	0.782065	1	0.160693	0.793233	7	0.856628	0.782065	8	1	0.755747	1	1	0.0147872	1	0.895433	0.00701312	0.00177355	0.00498002	0.0340436
702	PDGFRA	TRUE	2	1	0.609848	2	5.4e-05	0.818861	4	0.00220662	0.876161	4	1	0.745098	6	0.414824	0.836835	6	1	0.85337	7	1	0.85337	5	1	0.85337	7	0.0356552	0.851724	1	0.000370817	2.10574e-05	0.883036	1	0.0429421	0.195786	0.00188907	0.0198171
703	SERBP1	TRUE	2	1	0.731818	2	1	0.584244	2	1	0.630032	4	1	0.635854	3	1	0.592563	5	1	0.65671	8	1	0.634398	2	1	0.652814	2	1	0.645455	1	1	1	1	1	1	1	1	1
704	MMS19	TRUE	2	1	0.556818	1	0.209717	0.709059	1	0.389226	0.700494	5	0.0339405	0.761364	1	1	0.664835	3	1	0.723647	4	0.255208	0.773593	1	0.189095	0.773561	1	0.157461	0.781385	1	0.441745	0.0543625	0.0034614	1	0.0328389	0.019011	0.0268982	0.0389264
705	PDLIM5	TRUE	2	1	0.575	1	1	0.661274	1	1	0.648642	3	1	0.667241	2	0.0609961	0.741806	1	1	0.667935	2	1	0.718182	8	1	0.713768	8	1	0.721839	1	1	1	0.903285	0.238493	1	0.915863	1	1
706	LRPAP1	TRUE	2	1	0.798485	1	1	0.651319	1	1	0.653827	4	1	0.663165	2	1	0.689477	2	1	0.679924	2	1	0.67316	9	1	0.666056	3	1	0.75873	1	1	0.188049	0.169642	0.0319653	0.131241	0.290083	0.397609	0.83936
707	ATP2B4	TRUE	2	1	0.584091	2	1	0.620184	2	1	0.600644	4	1	0.580532	6	1	0.57493	6	1	0.632058	7	1	0.632058	5	1	0.632058	7	1	0.641379	1	1	1	1	1	1	1	1	1
708	C5orf15	TRUE	2	1	0.684848	1	1	0.628671	2	1	0.574074	5	1	0.642992	3	1	0.58427	3	1	0.622507	4	1	0.616883	1	1	0.616347	1	1	0.601299	1	1	1	1	1	1	1	1	1
709	DBI	TRUE	2	1	0.765152	2	1	0.638873	4	0.722268	0.777606	5	1	0.651515	6	1	0.732493	6	1	0.745902	7	1	0.745902	5	1	0.745902	7	1	0.75977	1	1	0.43894	1	0.154694	0.098169	1	1	0.0201477
710	FRMD4B	TRUE	1	1	0.729545	3	1	0.671569	3	1	0.766116	2	1	0.623077	5	1	0.816029	7	1	0.816029	5	1	0.816029	6	1	0.816029	6	1	0.791667	1	1	1	1	1	0.423668	0.0202845	0.0134568	0.0861482
711	KCTD12	TRUE	2	1	0.52803	2	9.6532e-08	0.875503	4	9.27737e-06	0.949948	2	0.00840576	0.800366	6	0.00054934	0.962185	6	0.0098133	0.970856	7	0.00988885	0.970856	5	0.00988885	0.970856	7	8.2149e-05	0.945977	1	3.73247e-07	3.10591e-07	0.00187636	3.53066e-05	9.35259e-06	3.1713e-05	2.67208e-05	8.04942e-06
712	STOM	TRUE	2	1	0.729545	2	0.0844793	0.736918	4	2.60002e-06	0.965428	2	1	0.711722	6	0.00112964	0.95028	6	0.0308242	0.946266	7	0.0311781	0.946266	5	0.0311528	0.946266	7	0.000178842	0.935057	1	0.119902	3.09289e-05	1	0.0302231	0.318828	0.669937	1	0.0736465
713	COX6B1	TRUE	2	1	0.721212	2	1	0.592869	4	1	0.728586	5	1	0.659407	6	1	0.716387	6	1	0.738616	7	1	0.738616	5	1	0.738616	10	1	0.757497	1	1	1	1	0.723023	0.270499	0.648706	0.662646	0.118365
714	KLHL29	TRUE	1	1	0.637879	3	1	0.622549	3	1	0.690083	1	0.496636	0.701535	5	1	0.714936	1	0.00303497	0.882065	1	0.000461263	0.881109	7	0.00306024	0.882065	8	0.000862013	0.912069	1	0.0265825	0.00284754	0.294971	0.000358725	3.98612e-06	5.02024e-06	8.81737e-05	0.000178419
715	RPS27L	TRUE	2	1	0.531818	2	1	0.692639	2	1	0.677134	4	1	0.753501	3	1	0.695292	5	1	0.712121	8	1	0.68468	2	1	0.663203	2	1	0.722727	1	1	1	0.331077	1	1	1	1	1
716	LBH	TRUE	2	1	0.710606	2	0.0591775	0.741518	2	1	0.704911	3	0.109697	0.831609	4	0.0201119	0.842621	4	0.0204095	0.842621	6	0.020619	0.842621	3	1	0.843352	4	1	0.845528	1	0.177071	0.430199	0.191394	0.00181181	0.00526739	0.00354291	0.0153208	0.00808171
717	CREG1	TRUE	2	0.150892	0.875758	1	1	0.657292	4	1	0.659959	1	1	0.61688	6	1	0.635154	2	1	0.630997	3	1	0.677174	9	1	0.642247	10	1	0.77575	0.148356	0.317088	0.0203364	1	1	1	1	1	0.190506
718	BRK1	TRUE	2	1	0.724242	2	1	0.550029	2	1	0.58132	4	1	0.639356	1	1	0.63431	5	1	0.569697	3	1	0.603261	9	1	0.625153	10	1	0.659713	1	1	1	1	1	1	1	1	1
719	LDHB	TRUE	2	1	0.79697	1	1	0.629667	4	1	0.663055	1	1	0.640409	6	1	0.696078	6	1	0.722222	7	1	0.722222	8	0.206865	0.767311	9	0.0649049	0.776226	1	1	0.07194	1	0.0281932	0.0169004	0.115228	0.103442	0.00178683
720	PRKAR1A	TRUE	2	1	0.647727	2	1	0.602645	4	1	0.685243	1	1	0.536829	6	1	0.640056	6	1	0.617486	2	1	0.687013	8	1	0.655797	9	1	0.683396	1	1	1	1	1	1	1	1	1
721	TBX15	TRUE	2	1	0.762121	1	0.00101129	0.76879	1	0.0059017	0.749877	1	0.00310831	0.761637	2	0.0012299	0.787522	1	1	0.707065	2	1	0.741991	8	0.731102	0.745572	9	0.493603	0.744151	1	0.00325526	0.0267482	0.00125889	0.00671715	0.0937915	0.045909	0.074397	0.045353
722	IMPDH2	TRUE	2	0.214183	0.868182	2	1	0.686314	2	1	0.671498	4	0.241993	0.84944	1	1	0.702076	5	1	0.747619	8	0.776122	0.764098	2	0.517577	0.761039	3	1	0.769841	0.210654	0.155036	0.0228493	1	0.0119168	0.00759538	0.0136222	0.00567752	0.00981646
723	SF1	TRUE	2	1	0.739394	2	1	0.594595	4	1	0.602683	3	1	0.761494	4	0.407283	0.789474	4	0.407283	0.789474	6	0.413711	0.789474	3	1	0.857923	4	1	0.869919	1	1	1	0.165698	0.00166283	0.00147686	0.0201113	0.00847413	0.00421077
724	CMPK1	TRUE	2	1	0.692424	1	1	0.606521	2	1	0.635266	1	1	0.619949	4	1	0.607327	3	1	0.630698	2	1	0.64632	4	1	0.704268	5	1	0.664463	1	1	0.224485	1	0.825935	1	0.440463	0.352594	0.186412
725	PTGES3	TRUE	2	1	0.715909	2	1	0.549741	4	1	0.626935	3	1	0.556897	6	1	0.595238	6	1	0.595628	2	1	0.651082	8	1	0.621981	9	1	0.621132	1	1	1	1	1	1	1	1	1
726	NPM1	TRUE	2	1	0.713636	1	1	0.678447	1	1	0.676296	3	1	0.616092	4	1	0.620227	2	1	0.682765	2	1	0.681818	3	1	0.769581	4	1	0.739837	1	1	1	1	1	1	1	0.862994	1
727	SH3BGRL	TRUE	2	1	0.518182	2	1	0.697527	4	0.272423	0.796698	2	1	0.672894	6	0.653892	0.826331	6	1	0.847905	7	1	0.847905	5	1	0.847905	7	1	0.766667	1	1	1	1	1	1	1	1	1
728	UBL5	TRUE	2	1	0.589394	1	1	0.534594	4	1	0.558308	5	1	0.609217	3	1	0.635099	3	1	0.618234	4	1	0.660606	1	1	0.632611	10	1	0.659061	1	1	1	1	1	1	1	1	1
729	GDI2	TRUE	2	1	0.67803	2	1	0.697527	4	0.0772589	0.819401	4	1	0.662465	6	1	0.780812	6	1	0.754098	7	1	0.754098	5	1	0.754098	7	1	0.782184	1	1	0.0780339	1	0.0200114	0.0307098	0.031248	0.0586825	0.010868
730	PIM3	TRUE	2	1	0.690909	1	1	0.636386	1	1	0.622469	1	0.000247279	0.786957	2	0.0797912	0.738355	2	0.0102865	0.776515	2	0.100207	0.789177	3	1	0.778689	9	0.0114655	0.800755	1	1	1	0.00289419	0.0187004	0.00869189	0.0707031	0.000707311	0.00118923
731	ARHGAP1	TRUE	2	0.192957	0.870455	2	0.0258372	0.751869	2	1	0.732287	4	1	0.776611	3	1	0.636704	5	1	0.738961	8	0.4332	0.775376	2	0.0481536	0.800866	3	1	0.753968	0.189759	0.000329076	0.0129699	1	1	0.867448	0.0423455	0.00121558	0.0277005
732	CD109	TRUE	2	1	0.532576	2	1	0.665612	2	0.178671	0.768921	4	1	0.728291	3	0.41431	0.708133	3	1	0.678063	4	0.145091	0.783117	4	1	0.753049	1	0.15354	0.781818	1	1	1	0.0274852	0.945198	0.869579	0.0316443	0.0246819	0.0303262
733	N4BP2L2	TRUE	1	1	0.709848	3	1	0.719188	3	1	0.697521	1	1	0.621739	5	1	0.763206	1	0.164115	0.814674	5	1	0.763206	7	0.166933	0.814674	8	0.247038	0.815517	1	1	1	1	0.970377	0.0270866	0.0521013	0.00300907	0.00947171
734	TRA2B	TRUE	2	1	0.727273	2	1	0.63226	4	1	0.649639	3	1	0.78046	4	0.528625	0.784314	4	0.527158	0.784314	6	0.535308	0.784314	4	1	0.808943	4	1	0.762195	1	1	1	1	0.37184	0.582957	0.856021	1	0.918403
735	TGOLN2	TRUE	2	1	0.737879	1	1	0.598059	4	1	0.557792	1	1	0.636573	6	1	0.634454	2	1	0.698232	2	1	0.748485	8	0.583667	0.749597	9	0.440606	0.746038	1	1	1	1	1	1	1	1	1
736	TMEM50A	TRUE	2	1	0.642424	2	1.85763e-07	0.87004	4	0.0290575	0.835913	4	0.981471	0.817927	6	0.483494	0.833333	6	1	0.814208	7	1	0.814208	5	1	0.814208	7	0.101066	0.832759	1	1.33503e-06	2.89336e-06	0.00149633	8.75454e-05	8.73399e-06	0.000230231	6.50052e-05	5.26106e-05
737	FIS1	TRUE	2	1	0.752273	1	1	0.670234	1	1	0.665432	5	1	0.597222	1	1	0.614164	2	1	0.695707	2	1	0.710823	9	1	0.69536	10	1	0.694263	1	1	1	1	1	1	0.525914	0.93695	1
738	ITGA11	TRUE	2	1	0.737879	2	0.0773663	0.738068	2	0.00190627	0.834138	4	0.443742	0.836134	3	1	0.64152	5	0.299316	0.770563	8	0.0330261	0.819549	4	1	0.833333	5	0.609464	0.856198	1	0.0497259	0.00554206	0.00871944	1	0.925486	0.13359	0.00232249	0.0305971
739	PRDX6	TRUE	2	0.186465	0.871212	1	1	0.670483	4	1	0.591331	1	1	0.633504	1	1	0.594017	2	0.959573	0.712753	2	0.218977	0.77619	8	0.638068	0.747987	9	0.854151	0.734717	0.183369	0.0621371	0.075975	1	1	0.220153	0.0264989	0.0291414	0.207989
740	ANKRD12	TRUE	1	1	0.559848	2	1	0.63801	4	1	0.644995	2	1	0.701099	6	1	0.787115	6	1	0.795082	7	1	0.795082	5	1	0.795082	7	1	0.756897	1	1	1	1	1	1	1	1	1
741	PCBP2	TRUE	2	1	0.762879	1	1	0.596814	1	1	0.604691	1	1	0.655499	2	1	0.649511	2	0.840275	0.714962	2	1	0.717749	8	1	0.734702	9	1	0.722642	1	1	1	1	1	1	1	1	1
742	GNG11	TRUE	2	1	0.70303	2	0.0902671	0.736055	4	0.00101314	0.887513	2	1	0.649451	6	0.0375044	0.887255	6	0.299617	0.892532	7	0.304274	0.892532	5	0.305617	0.892532	7	0.0405853	0.849425	1	0.288043	0.00200804	1	0.0215823	0.0875435	0.287764	0.129589	0.000995552
743	SERINC3	TRUE	2	1	0.762121	1	0.120916	0.716028	1	0.0979953	0.718025	1	0.633766	0.69821	2	0.117714	0.73318	2	0.345715	0.728851	2	1	0.72987	8	1	0.726651	9	0.969438	0.732453	1	0.179282	0.0431312	1	0.201466	0.218819	1	1	1
744	HINT1	TRUE	2	1	0.648485	2	1	0.562105	4	1	0.599071	5	1	0.642992	3	0.376938	0.70947	5	1	0.683983	8	1	0.643327	2	1	0.620779	10	1	0.632334	1	1	1	1	1	1	1	1	1
745	COL15A1	TRUE	1	1	0.625	2	0.00618132	0.768833	2	0.0970771	0.778583	4	1	0.789216	6	1	0.689776	6	1	0.796903	7	1	0.796903	5	1	0.796903	2	1	0.743182	1	0.0011181	0.00502175	1.08e-05	5.16482e-05	0.000107667	4.35699e-07	3.55498e-06	6.26799e-06
746	SF3B1	TRUE	1	1	0.763636	3	1	0.761905	3	1	0.799174	2	0.642721	0.736996	5	1	0.811475	7	1	0.811475	5	1	0.811475	6	1	0.811475	6	1	0.804878	1	1	0.833894	1	0.85181	0.841814	0.901822	0.769231	0.678476
747	RP11-444D3.1	TRUE	1	1	0.817424	3	0.726847	0.822829	3	1	0.832231	1	1	0.595652	5	0.963679	0.861566	7	0.959573	0.861566	5	0.975104	0.861566	6	0.976647	0.861566	8	0.00197569	0.899425	1	0.563781	0.410308	1	0.182068	0.000132218	6.7913e-05	3.8883e-05	0.000424178
748	PLP2	TRUE	2	1	0.699242	1	1	0.638128	2	1	0.562802	5	1	0.683396	1	1	0.673382	3	1	0.689103	4	0.326862	0.769264	1	0.179728	0.774395	1	0.243943	0.774026	1	1	1	1	1	0.123801	0.0278196	0.00759469	0.153648
749	PLAUR	TRUE	2	1	0.513636	2	2.7955e-05	0.825187	2	0.099574	0.77818	3	1	0.737931	4	1	0.753354	6	1	0.785064	7	1	0.785064	4	1	0.876016	5	1	0.835537	1	0.000145722	0.00157292	0.00315897	0.000164138	0.000358566	6.00235e-05	5.80965e-05	0.000117637
750	TMED2	TRUE	2	1	0.629545	2	1	0.638585	2	1	0.683977	4	1	0.741597	3	1	0.666667	5	1	0.730303	8	1	0.701128	2	1	0.666234	2	1	0.749242	1	1	1	1	1	1	1	1	1
751	YWHAQ	TRUE	2	1	0.636364	2	1	0.644048	2	1	0.667874	4	1	0.707283	3	1	0.627608	5	1	0.688312	8	1	0.68562	2	1	0.626407	2	1	0.781061	1	1	1	1	1	1	1	1	1
752	SAR1A	TRUE	2	1	0.795455	2	1	0.669063	2	1	0.688003	3	1	0.708046	4	1	0.636223	5	1	0.661039	8	1	0.661184	2	1	0.663636	2	1	0.681061	1	1	1	1	1	1	1	1	1
753	ALDH2	TRUE	2	1	0.60303	1	1	0.565207	4	1	0.762642	2	1	0.678022	6	0.276087	0.845938	6	1	0.832423	7	1	0.832423	5	1	0.832423	7	0.422023	0.804598	1	1	0.0564267	0.0257834	0.163292	1	0.193314	1	0.0186739
754	HNRNPC	TRUE	2	1	0.704545	2	1	0.559517	4	1	0.767286	2	1	0.562271	6	1	0.747199	6	1	0.763206	7	1	0.763206	5	1	0.763206	7	1	0.711494	1	1	1	1	1	1	1	1	1
755	PXDN	TRUE	2	1	0.585606	2	6.01199e-06	0.839563	2	0.427669	0.754428	4	1	0.737395	6	1	0.793417	6	0.642464	0.872495	7	0.652342	0.872495	5	0.653753	0.872495	5	1	0.78595	1	4.52454e-05	0.00443398	0.22192	0.0189088	0.0107613	0.00342306	0.0004433	0.000192459
756	C3	TRUE	1	1	0.517424	2	0.347201	0.717366	4	0.0321703	0.833849	2	0.17332	0.757509	6	0.490335	0.832633	6	1	0.858834	7	1	0.858834	5	1	0.858834	7	0.0326582	0.852874	1	0.870533	0.0745342	0.345527	1	1	0.737412	0.632556	1
757	HNRNPM	TRUE	2	1	0.72197	2	1	0.623059	4	1	0.613003	3	0.219879	0.818391	4	0.178303	0.804954	4	0.179614	0.804954	6	0.18229	0.804954	3	1	0.849727	4	1	0.832317	1	1	1	0.1371	0.0329924	0.045286	0.0112809	0.0263332	0.00319494
758	ANKRD11	TRUE	2	1	0.640909	2	0.50615	0.712191	2	1	0.640902	4	1	0.579132	6	1	0.753501	6	1	0.721311	7	1	0.721311	5	1	0.721311	7	1	0.713218	1	1	1	1	1	1	1	0.774091	1
759	GEM	TRUE	2	1	0.650758	1	1	0.538825	1	1	0.548395	3	1	0.617241	2	0.120306	0.732892	1	1	0.6625	1	1	0.701598	8	1	0.694042	9	1	0.71283	1	1	1	1	0.523236	1	0.831966	1	1
760	COTL1	TRUE	2	1	0.606061	2	8.11651e-08	0.876941	4	2.29454e-05	0.938596	4	0.147238	0.859944	6	0.00302057	0.933473	6	0.0444721	0.938069	7	0.0450503	0.938069	5	0.0450503	0.938069	7	0.000267284	0.92931	1	6.66202e-07	5.01493e-07	0.000393429	0.000180988	1.51775e-06	1.61171e-06	2.56023e-06	2.03283e-06
761	LPP	TRUE	1	1	0.747727	3	1	0.758403	3	1	0.8	2	0.119739	0.76337	5	1	0.850638	6	0.052147	0.934426	7	0.0528588	0.934426	5	0.0528297	0.934426	6	1	0.837398	1	0.0393012	0.0691146	1	0.0722872	0.00214972	0.0025458	0.000384001	0.0241614
762	ST13	TRUE	2	1	0.659091	1	0.325501	0.703335	1	0.612336	0.694321	1	1	0.677238	1	1	0.775946	2	0.0033176	0.790088	2	0.804055	0.752814	8	0.509518	0.752013	9	0.0600659	0.777358	1	1	1	1	1	0.391299	1	1	1
763	GSTO1	TRUE	2	1	0.678788	2	0.271587	0.721104	4	1	0.695562	4	1	0.681373	6	1	0.70028	5	1	0.693506	8	1	0.68844	5	1	0.668488	2	1	0.743939	1	0.80655	0.634755	1	1	1	1	1	1
764	OAF	TRUE	2	1	0.803788	1	1	0.665256	1	1	0.685432	5	1	0.667929	1	1	0.641636	3	1	0.696937	3	1	0.63587	1	1	0.634279	1	1	0.673593	1	0.717034	1	1	1	1	1	1	1
765	NDUFB7	TRUE	2	1	0.668939	2	1	0.591432	4	1	0.644995	4	1	0.665266	3	0.481938	0.705993	3	1	0.701567	3	1	0.679891	9	1	0.65873	10	0.578807	0.817471	1	1	1	1	0.323544	0.915442	0.890166	1	0.297317
766	ARID5B	TRUE	2	1	0.509848	2	0.374786	0.716504	4	1	0.75645	3	0.0548589	0.844253	4	0.0150563	0.847265	6	1	0.850638	7	1	0.850638	3	0.699202	0.870674	4	1	0.861789	1	1	0.677703	0.00210283	0.00138468	0.00106812	0.00445994	0.00934401	0.00388486
767	FKBP9	TRUE	2	0.396159	0.854545	2	1	0.585106	2	1	0.621578	4	1	0.729692	3	1	0.591493	5	1	0.719913	8	1	0.742011	2	0.450062	0.763636	2	1	0.740909	0.389866	0.60737	0.649206	1	1	0.230667	0.236645	0.163798	1
768	WASF2	TRUE	2	1	0.622727	2	1	0.583381	4	1	0.646027	3	1	0.578161	6	1	0.713585	6	1	0.722222	7	1	0.722222	5	1	0.722222	7	1	0.687356	1	1	1	1	1	1	1	1	1
769	RSL24D1	TRUE	2	1	0.565909	1	1	0.52215	4	1	0.582559	3	1	0.571264	6	1	0.656162	6	1	0.630237	7	1	0.630237	3	1	0.677596	4	1	0.64126	1	1	1	1	1	1	1	1	1
770	EZR	TRUE	2	1	0.506061	2	4.11257e-09	0.900805	4	0.00112785	0.885965	4	1	0.802521	6	0.0611185	0.877451	6	0.179522	0.905282	7	0.182196	0.905282	5	0.18251	0.905282	7	0.0038122	0.88908	1	1.68936e-08	1.98261e-07	8.95495e-06	1.37087e-05	9.9429e-07	3.20952e-06	3.41913e-06	2.68526e-05
771	RPL14P1	TRUE	2	0.00166895	0.962121	2	0.439961	0.714204	4	1	0.716202	4	1	0.620448	6	1	0.654762	6	1	0.68306	7	1	0.68306	5	1	0.68306	2	1	0.754545	0.00163468	0.000734855	0.00218196	1	0.24772	0.0378409	0.0460366	0.0877785	0.0297563
772	PLA2G16	TRUE	2	1	0.582576	2	1	0.535078	4	1	0.673891	2	1	0.617582	6	1	0.622549	6	1	0.618397	2	1	0.639827	8	1	0.652979	7	1	0.683908	1	1	1	1	1	1	1	1	1
773	BNIP3L	TRUE	2	1	0.555303	1	1	0.607018	1	1	0.59358	1	1	0.575192	2	1	0.613283	2	1	0.566288	2	1	0.631602	8	1	0.636071	9	1	0.660377	1	1	1	1	1	1	1	1	1
774	ARGLU1	TRUE	1	0.785264	0.838636	3	0.177975	0.854342	3	0.726785	0.85124	2	0.000229199	0.844322	5	1	0.857013	7	1	0.857013	5	1	0.857013	6	1	0.857013	6	1	0.861789	0.773336	0.0828417	0.0357416	0.0140003	0.0303782	0.0207945	0.190566	0.267745	0.150112
775	CHID1	TRUE	2	0.452059	0.851515	1	0.0140796	0.741165	1	0.0093616	0.744938	1	1	0.672123	2	1	0.653824	2	0.268391	0.732639	3	1	0.766848	9	1	0.765568	10	1	0.72425	0.444938	0.01759	0.0324542	1	1	0.162011	0.109834	0.224767	0.108068
776	WSB1	TRUE	1	1	0.64697	3	1	0.605742	3	1	0.642975	1	1	0.673146	2	0.0144899	0.759632	1	0.000944593	0.899457	1	0.00782757	0.841635	7	0.000953594	0.899457	8	0.0030629	0.892529	1	1	1	0.879573	0.00339383	0.00361305	0.00248855	0.000508686	0.00456174
777	ATP5G2	TRUE	2	1	0.752273	1	1	0.56446	4	1	0.598555	4	1	0.607143	1	1	0.668498	6	1	0.626594	3	1	0.705435	9	1	0.699023	10	1	0.664276	1	1	1	1	1	1	1	1	1
778	TMEM14C	TRUE	2	1	0.703788	1	1	0.661274	1	1	0.646667	5	1	0.620581	2	1	0.596032	2	1	0.612374	2	1	0.665801	8	1	0.677939	10	1	0.671447	1	1	1	1	1	1	1	1	1
779	CHST6	TRUE	2	1	0.775	1	7.44055e-06	0.814087	1	2.90806e-05	0.801235	5	0.655018	0.719697	1	1	0.65873	3	1	0.701923	4	1	0.694805	1	1	0.711843	1	1	0.747619	1	4.6795e-05	1.26858e-05	2.95011e-06	0.000152276	7.63741e-05	0.000180991	0.000562106	0.000747688
780	ATP5J	TRUE	2	1	0.636364	2	1	0.583094	4	1	0.646027	4	1	0.62395	6	1	0.632353	6	1	0.614754	7	1	0.614754	5	1	0.614754	7	1	0.613218	1	1	1	1	1	1	1	1	1
781	AXL	TRUE	2	1	0.547727	2	1	0.674526	2	1	0.704106	4	1	0.713585	3	1	0.601659	5	1	0.596537	8	1	0.610902	4	1	0.697154	5	1	0.742975	1	1	1	1	1	1	1	1	1
782	GLDN	TRUE	2	1	0.661364	1	1	0.685167	1	0.418992	0.699506	1	0.00268359	0.763171	2	0.0407863	0.746981	1	1	0.7125	2	1	0.699567	7	1	0.7125	8	1	0.692529	1	1	1	0.0398514	0.697423	1	1	1	1
783	FAM114A1	TRUE	2	1	0.668182	2	1	0.541691	2	1	0.636071	4	1	0.712885	3	1	0.632156	1	1	0.670652	8	1	0.662594	7	1	0.670652	2	1	0.767424	1	1	1	1	1	1	1	1	1
784	ATP1B3	TRUE	2	1	0.665909	2	0.265955	0.721392	4	1	0.699174	3	1	0.624138	6	1	0.766106	6	1	0.857923	7	1	0.857923	5	1	0.857923	7	1	0.771839	1	0.73826	1	1	1	1	1	1	1
785	TAGLN2	TRUE	1	1	0.544697	2	9.29277e-06	0.835538	4	1	0.762126	4	0.205649	0.852941	6	1	0.815826	6	0.664944	0.871585	7	0.673512	0.871585	5	0.676228	0.871585	3	1	0.773016	1	2.11875e-05	0.000465038	1.99231e-05	1.17531e-05	9.69195e-05	7.17097e-06	5.62891e-06	3.97155e-06
786	RBX1	TRUE	2	1	0.615152	2	1	0.63456	4	1	0.648607	4	1	0.698179	3	1	0.665597	5	1	0.729437	8	1	0.712406	2	1	0.676623	2	1	0.788636	1	1	1	1	1	1	1	1	1
787	STK38L	TRUE	1	1	0.731061	3	1	0.741597	3	1	0.733058	3	1	0.613793	5	1	0.743169	7	1	0.743169	5	1	0.743169	6	1	0.743169	6	1	0.707317	1	0.466973	1	1	1	0.457908	0.0735812	0.180929	0.770002
788	MFGE8	TRUE	2	1	0.674242	1	0.0109723	0.743902	1	0.0277438	0.73284	1	1	0.650128	2	1	0.663312	2	1	0.684028	2	1	0.709524	8	1	0.695652	3	1	0.696825	1	0.0618375	0.0726465	0.547204	0.353674	0.286065	0.430798	0.919932	1
789	ANOS1	TRUE	1	1	0.564394	3	1	0.587535	1	1	0.615802	5	1	0.703283	3	1	0.657838	3	0.349815	0.742877	4	0.732701	0.754545	1	0.395493	0.761051	1	1	0.720779	1	1	1	1	1	0.411652	1	1	1
790	NRP2	TRUE	2	1	0.590909	2	0.000347186	0.800173	4	1	0.752838	2	1	0.661538	6	1	0.763305	6	1	0.776867	7	1	0.776867	4	1	0.776423	7	0.812484	0.790805	1	0.0022968	0.00543691	1	0.226947	0.00864444	0.080732	0.0317503	0.00637449
791	RPS23	TRUE	2	1	0.723485	1	1	0.677203	1	1	0.66642	5	1	0.633838	3	1	0.5939	2	1	0.624369	2	1	0.627706	8	1	0.623591	10	1	0.674055	1	1	1	1	1	1	1	1	1
792	ACTN1	TRUE	2	1	0.702273	2	7.45328e-05	0.815699	2	0.229357	0.764895	4	1	0.784314	6	1	0.715686	5	0.194772	0.777922	8	0.122307	0.797932	4	1	0.822154	5	1	0.802479	1	0.000237436	0.00150123	0.00907631	0.555313	0.00393317	0.00494204	0.00123609	0.0136771
793	NUCB1	TRUE	2	1	0.818182	1	1	0.589348	2	1	0.550725	4	1	0.665266	2	1	0.597182	2	1	0.599116	8	1	0.62265	2	1	0.659307	3	1	0.860317	1	1	1	1	1	1	1	1	1
794	TMEM230	TRUE	2	1	0.718182	1	0.107257	0.717521	1	0.548759	0.695802	1	1	0.652941	2	1	0.658999	2	1	0.674242	2	1	0.710823	8	1	0.705314	9	1	0.681132	1	0.487496	1	1	1	1	1	1	1
795	RPL28	TRUE	2	1	0.595455	2	1	0.678551	4	0.669581	0.779154	4	1	0.667367	6	1	0.776611	6	1	0.802368	7	1	0.802368	5	1	0.802368	3	1	0.974603	1	1	0.488045	1	0.0693827	1	1	0.9312	0.0123991
796	GOLGA3	TRUE	2	1	0.75303	1	1	0.622698	1	1	0.624938	1	0.0605693	0.728389	2	0.0545786	0.743243	1	1	0.696739	1	1	0.670113	7	1	0.696739	3	1	0.709524	1	1	1	0.0470734	0.185481	1	1	1	0.772076
797	OSTC	TRUE	2	1	0.784091	2	1	0.673951	2	1	0.648551	4	1	0.647059	3	1	0.676833	6	1	0.649362	7	1	0.649362	4	1	0.656504	2	1	0.765152	1	1	1	1	1	1	1	0.363528	0.154536
798	PDIA4	TRUE	2	1	0.804545	1	1	0.686162	1	0.171382	0.711111	1	1	0.667775	2	0.43455	0.715066	2	0.162693	0.739899	2	0.134042	0.784416	8	0.335948	0.759259	9	0.0464496	0.781132	1	0.486982	0.21836	0.0556782	0.155245	0.0322653	0.0444964	0.0996509	0.107765
799	LAMP2	TRUE	2	1	0.504545	2	1	0.69609	4	1	0.743034	4	1	0.627451	6	1	0.738095	6	1	0.727687	7	1	0.727687	5	1	0.727687	7	1	0.707471	1	1	1	1	1	1	1	1	1
800	EXTL1	TRUE	2	1	0.613636	1	0.00367975	0.7556	1	0.000759343	0.770864	1	0.180884	0.714834	2	0.00116692	0.788097	1	1	0.741848	1	1	0.706767	7	1	0.741848	8	1	0.704598	1	0.0158197	0.00951517	0.0411744	0.00501354	0.0132148	0.0198945	0.0159447	0.0291167
801	GLT8D2	TRUE	2	1	0.631061	1	1	0.568193	2	1	0.621981	4	1	0.577731	2	1	0.60552	2	1	0.618056	2	1	0.62987	8	1	0.650161	5	1	0.645455	1	1	1	1	1	1	1	1	1
802	TGIF1	TRUE	2	1	0.565152	2	1	0.517251	4	1	0.520124	3	3.08248e-05	0.959195	4	2.3175e-06	0.966976	4	2.3245e-06	0.966976	6	2.328e-06	0.966976	3	0.00464738	0.986339	4	0.0195866	0.981707	1	1	1	0.000183625	0.000224595	0.000384419	0.000568749	0.00190195	0.00358337
803	NPTN	TRUE	2	1	0.52803	2	1	0.536228	2	1	0.548309	5	1	0.62279	3	1	0.559123	3	1	0.575142	2	1	0.61645	4	1	0.669715	5	1	0.635537	1	1	1	1	1	1	1	1	1
804	KIF5B	TRUE	2	1	0.573485	2	5.65857e-07	0.860552	4	1	0.770382	4	1	0.794818	6	0.117165	0.864146	6	1	0.845173	7	1	0.845173	5	1	0.845173	2	1	0.790909	1	4.16209e-06	0.000592018	0.0227711	0.159636	0.0193894	0.0537041	0.00376078	0.031019
805	SON	TRUE	2	1	0.746212	2	1	0.575618	4	1	0.584107	3	1	0.678161	6	1	0.705182	6	1	0.761384	7	1	0.761384	5	1	0.761384	7	1	0.66092	1	1	1	1	1	1	1	1	1
806	SBSPON	TRUE	2	1	0.569697	1	1.52696e-05	0.807865	1	1.5686e-05	0.806667	5	0.422799	0.726326	1	1	0.663614	3	0.71124	0.731125	4	1	0.705628	1	1	0.71643	1	1	0.72987	1	3.42501e-05	9.88811e-05	0.00247095	0.0922706	0.00276345	0.00315263	0.0278421	0.0952506
807	NTN1	TRUE	1	1	0.57803	3	1	0.562325	1	1	0.637778	3	1	0.623563	2	1	0.683151	1	1	0.760326	1	1	0.699718	7	1	0.760326	5	1	0.72562	1	1	0.165581	1	0.0573026	0.0114994	0.00392107	0.00114093	0.012519
808	MACF1	TRUE	1	1	0.67197	3	1	0.686275	3	1	0.73719	2	0.0958689	0.766667	5	1	0.807832	7	1	0.807832	5	1	0.807832	6	1	0.807832	6	1	0.779472	1	0.0196009	0.0540481	0.0610453	1	0.0173762	0.0104028	0.00682746	0.0304713
809	ZFAND5	TRUE	2	1	0.55	2	1	0.565842	4	1	0.597523	3	1	0.763218	4	1	0.767802	4	1	0.767802	6	1	0.767802	3	0.829674	0.86612	4	1	0.861789	1	1	1	1	1	1	1	1	1
810	DYNLRB1	TRUE	2	0.263839	0.863636	1	1	0.658288	1	1	0.636543	1	1	0.672379	2	1	0.657562	2	1	0.63226	2	1	0.720346	8	1	0.714171	9	1	0.721887	0.259544	0.436697	0.520068	1	0.852085	1	0.704263	1	1
811	FHIT	TRUE	1	0.714014	0.840909	3	0.645519	0.82563	3	0.0904603	0.900826	2	0.0040138	0.80989	5	0.0218145	0.953552	7	0.0221258	0.953552	5	0.0223413	0.953552	6	0.0223293	0.953552	6	0.0774989	0.949187	0.703097	1	0.12309	0.00228979	0.00225853	2.22949e-05	0.000228831	3.70705e-05	4.6964e-06
812	SOBP	TRUE	1	1	0.687121	3	1	0.669468	3	1	0.661157	1	0.74633	0.695908	5	1	0.693078	1	0.00253769	0.884783	1	0.00734673	0.842575	7	0.00255812	0.884783	8	0.0038122	0.88908	1	0.218715	0.728636	1	0.0212715	9.69195e-05	1.13459e-05	2.62058e-06	8.11872e-06
813	SEP15	TRUE	2	1	0.614394	2	0.0565614	0.742093	4	0.0101146	0.852941	2	1	0.669231	6	0.0550781	0.879552	6	1	0.847905	7	1	0.847905	5	1	0.847905	7	0.0135562	0.868391	1	0.27014	0.0176687	1	0.000768469	0.00768918	0.0634263	0.0409501	0.0117295
814	TNFRSF1A	TRUE	2	0.109339	0.882576	2	0.125222	0.731742	4	1	0.73065	4	1	0.662465	6	1	0.721289	6	1	0.742259	7	1	0.742259	5	1	0.742259	7	1	0.728736	0.107469	0.00289064	0.00546252	1	1	0.967652	1	0.316129	0.196167
815	DAZAP2	TRUE	2	0.358558	0.856818	2	0.0883509	0.736343	4	0.419762	0.788442	3	1	0.698276	6	1	0.773109	6	1	0.817851	7	1	0.817851	5	1	0.817851	7	0.337688	0.809195	0.352827	0.0155695	0.00454372	1	0.0715929	0.00229264	0.037838	0.0115381	0.0252204
816	GAA	TRUE	2	0.0606659	0.894697	2	0.715586	0.707016	2	1	0.719002	4	1	0.735994	1	1	0.635531	5	1	0.655844	8	1	0.717105	2	1	0.738095	2	1	0.742424	0.0595968	0.0309504	0.0239062	1	0.81415	1	0.607367	0.08607	0.0166435
817	SPCS1	TRUE	2	0.292724	0.861364	1	0.398334	0.700597	1	0.277603	0.704938	5	1	0.645202	3	1	0.569288	2	1	0.626894	3	1	0.705978	9	1	0.669719	10	0.770875	0.810952	0.287988	0.0618645	0.19766	1	1	1	1	1	1
818	SBDS	TRUE	2	1	0.601515	2	1	0.60552	2	1	0.654589	3	4.32667e-05	0.954598	4	7.05189e-06	0.95356	4	7.07679e-06	0.95356	6	7.08924e-06	0.95356	3	0.0107974	0.969035	4	0.0448085	0.962398	1	1	1	0.000960995	0.000637999	0.00286442	0.0063889	0.0145868	0.0626542
819	TMTC1	TRUE	1	1	0.550758	1	0.0498804	0.72673	1	0.0425959	0.727901	1	0.0448783	0.731969	2	0.00628583	0.769408	1	0.00922143	0.864674	1	0.0160326	0.830827	7	0.00929224	0.864674	8	0.0392898	0.85	1	0.0162782	0.0275816	0.0157043	0.00327144	4.42501e-05	0.000304657	0.000474454	0.000991956
820	UQCRH	TRUE	2	1	0.707576	1	1	0.594077	4	1	0.598555	1	1	0.573402	6	1	0.595238	6	1	0.603825	7	1	0.603825	5	1	0.603825	10	1	0.64146	1	1	1	1	1	1	1	1	1
821	DPYD	TRUE	1	1	0.768939	3	1	0.785014	3	1	0.833058	2	0.0220171	0.787546	5	0.873828	0.864299	7	0.871261	0.864299	5	0.883486	0.864299	6	0.885986	0.864299	6	0.581819	0.896341	1	1	0.17328	0.0825351	0.125492	0.08007	0.363038	0.0146317	0.0183771
822	RHOU	TRUE	1	1	0.512121	1	1	0.64435	3	1	0.566116	1	1	0.687724	4	1	0.660991	4	1	0.660991	6	1	0.660991	3	0.0815777	0.924408	4	0.211295	0.92378	1	1	1	0.106517	1	1	1	0.0304639	0.322566
823	TMEM30A	TRUE	2	1	0.736364	2	1	0.578781	2	1	0.582126	5	1	0.595328	6	1	0.544118	6	1	0.574681	7	1	0.574681	5	1	0.574681	2	1	0.600758	1	1	1	1	1	1	1	1	1
824	HK1	TRUE	2	1	0.700758	1	0.92915	0.6889	1	1	0.667407	3	0.585107	0.798851	4	0.924086	0.772962	4	0.919367	0.772962	6	0.932935	0.772962	4	1	0.821138	5	1	0.789256	1	1	0.304997	0.00189252	0.0156553	0.0110756	0.0130734	0.0683268	0.0297174
825	EFNA5	TRUE	1	1	0.572727	3	1	0.566527	3	1	0.613223	1	1	0.685934	2	0.774119	0.70644	1	0.0578056	0.833696	1	0.164842	0.792763	7	0.0585649	0.833696	8	0.0980132	0.833333	1	1	1	0.762492	0.612977	0.0475269	0.23552	0.234058	0.367961
826	IL13RA1	TRUE	2	1	0.816667	1	1	0.668741	1	1	0.676543	1	0.360001	0.705882	2	0.0488424	0.744681	2	0.0203297	0.767992	2	0.0407653	0.803463	8	0.0559819	0.787842	9	0.050256	0.78	1	0.591888	0.950519	0.775797	0.0342044	0.0166677	0.00411747	0.0131952	0.139426
827	WBP2	TRUE	2	0.113346	0.881818	1	6.0181e-05	0.795669	1	0.000589883	0.773333	1	0.00030623	0.78491	1	1	0.692308	2	0.0122912	0.774306	2	1	0.740693	8	0.196792	0.768116	9	0.021566	0.792075	0.111412	7.22791e-05	0.00178382	0.000177166	0.00132094	0.000487498	0.0148016	0.00867423	0.0145428
828	IQGAP1	TRUE	2	1	0.649242	2	1	0.642611	4	1	0.68937	5	1	0.624369	6	1	0.720588	6	1	0.763206	7	1	0.763206	5	1	0.763206	2	1	0.668182	1	1	1	1	1	1	1	1	1
829	RNF217	TRUE	1	1	0.640152	3	1	0.635854	3	1	0.632231	3	1	0.733333	4	1	0.729102	4	1	0.729102	6	1	0.729102	3	0.365225	0.887978	4	1	0.875	1	1	1	1	0.0180805	0.0298414	0.0329778	0.00566793	0.0530042
830	PCYOX1	TRUE	2	1	0.744697	1	0.0821385	0.720757	1	0.084925	0.719753	1	1	0.647315	2	1	0.639735	3	1	0.624288	2	1	0.64026	8	1	0.641707	9	1	0.669057	1	0.387115	0.46949	1	1	1	1	1	1
831	QKI	TRUE	1	1	0.502273	2	0.00131552	0.786084	4	0.000231323	0.908153	2	0.105944	0.765201	6	0.00247016	0.936975	6	0.071392	0.92714	7	0.072562	0.92714	5	0.0724208	0.92714	7	0.0184018	0.863218	1	0.00501086	0.000819506	0.162511	0.00937116	0.0080956	0.0412535	0.0560647	0.0567848
832	ATP6V1B2	TRUE	2	1	0.740152	2	2.40594e-05	0.826624	4	6.36333e-06	0.954592	4	1	0.747899	6	0.00035664	0.969188	6	0.0127242	0.965392	7	0.0128398	0.965392	5	0.0128432	0.965392	7	1.37094e-05	0.970115	1	9.15076e-05	4.9177e-06	0.175064	0.000258533	3.12846e-05	2.5615e-05	0.000286539	4.82763e-05
833	SF3B5	TRUE	2	1	0.79697	2	1	0.603508	2	1	0.596618	4	1	0.60084	3	1	0.634029	5	1	0.607359	4	1	0.622944	1	1	0.627189	3	1	0.680952	1	1	1	1	1	0.92452	1	1	1
834	ANXA11	TRUE	2	0.302814	0.860606	2	0.0129589	0.760207	4	0.957131	0.77193	4	1	0.696078	6	1	0.751401	5	0.372974	0.766667	8	0.0590756	0.81015	2	0.0900482	0.790909	7	1	0.768391	0.297924	0.000575088	0.0305425	1	1	0.0142667	0.00533162	0.00622451	0.0822635
835	ATP5A1	TRUE	2	1	0.811364	2	0.546627	0.711041	4	1	0.756966	4	1	0.667367	6	1	0.796919	6	1	0.810565	7	1	0.810565	5	1	0.810565	2	1	0.743939	1	0.270182	0.112607	1	0.267746	0.270249	0.470973	0.310969	1
836	TM9SF2	TRUE	2	1	0.612879	2	1	0.647211	4	1	0.674923	4	1	0.57563	6	1	0.660364	6	1	0.724044	7	1	0.724044	5	1	0.724044	2	1	0.674242	1	1	1	1	1	1	1	1	1
837	ZEB1	TRUE	1	0.691095	0.841667	3	0.202771	0.851541	3	1	0.83719	2	0.835615	0.732601	5	0.669123	0.871585	7	0.664944	0.871585	5	0.673512	0.871585	6	0.676228	0.871585	6	1	0.85061	0.680506	0.00648637	0.232991	0.94573	0.227821	0.13174	0.0327367	0.0279714	0.0105284
838	ACADVL	TRUE	2	1	0.653788	2	1	0.53364	4	1	0.607327	5	1	0.542929	6	1	0.72549	6	1	0.680328	7	1	0.680328	5	1	0.680328	3	1	0.685714	1	1	1	1	1	1	1	1	1
839	SERP1	TRUE	2	1	0.633333	2	1	0.529902	2	1	0.569243	5	1	0.66351	3	1	0.609417	5	1	0.584416	4	1	0.679221	1	1	0.679733	1	1	0.678788	1	1	1	1	1	1	1	1	1
840	RAB34	TRUE	2	1	0.655303	1	1	0.627924	1	1	0.607654	5	1	0.621843	1	1	0.620879	2	1	0.648359	3	1	0.697283	9	1	0.713065	3	1	0.698413	1	1	1	1	1	1	1	1	1
841	APOO	TRUE	1	1	0.508333	3	1	0.539916	4	1	0.583075	5	1	0.58649	6	1	0.629552	6	1	0.648452	7	1	0.648452	5	1	0.648452	10	1	0.624511	1	1	1	1	1	1	1	1	1
842	PODNL1	TRUE	2	1	0.667424	1	1	0.684669	1	1	0.677778	5	1	0.652146	2	1	0.617021	2	1	0.637311	4	1	0.65671	8	1	0.661836	3	1	0.652381	1	1	0.0637141	0.172001	0.182937	0.10335	0.189494	0.0454734	1
843	ASAH1	TRUE	2	1	0.693182	2	1	0.690627	4	0.00166794	0.880289	2	1	0.673626	6	0.01063	0.911064	6	0.562228	0.876138	7	0.570078	0.876138	5	0.571648	0.876138	7	0.0118327	0.87069	1	1	0.0140587	1	0.110512	1	0.525365	0.38373	0.0666889
844	ATP5G3	TRUE	2	0.396159	0.854545	2	1	0.69839	4	1	0.666667	4	1	0.628151	3	0.429809	0.707598	5	1	0.707792	8	1	0.716635	2	1	0.727273	2	1	0.741667	0.389866	0.0747487	0.459115	1	0.100261	0.695836	1	1	0.903536
845	STEAP3	TRUE	2	1	0.55303	1	1	0.569189	2	1	0.586957	3	1	0.683908	4	1	0.728586	4	1	0.728586	6	1	0.728586	4	1	0.73374	5	1	0.697521	1	1	1	1	1	0.280028	1	1	1
846	TNNT3	TRUE	2	1	0.536364	2	1	0.52674	2	1	0.628019	4	1	0.731092	3	0.0246161	0.744248	3	1	0.697293	4	1	0.700866	1	1	0.710175	2	1	0.801515	1	1	1	0.108594	0.332334	1	1	1	1
847	LTBP4	TRUE	1	1	0.512121	2	1	0.545428	2	1	0.574477	3	1	0.724138	4	1	0.640351	4	1	0.640351	6	1	0.640351	4	1	0.786585	5	1	0.780165	1	1	1	1	1	1	1	1	1
848	THRB	TRUE	1	1	0.711364	3	1	0.709384	3	1	0.733058	1	0.00527619	0.75601	5	1	0.785064	1	0.00431748	0.87663	1	0.00226001	0.859492	7	0.00435137	0.87663	8	0.0274214	0.856322	1	0.0010395	0.00964444	0.0265134	1.35689e-05	3.37919e-06	1.00335e-06	7.41549e-06	2.40728e-05
849	RIN2	TRUE	2	1	0.609091	2	1	0.566705	2	1	0.622383	3	1	0.63046	4	1	0.626935	1	1	0.661413	1	1	0.651316	4	1	0.839431	5	1	0.820661	1	1	1	1	1	1	1	1	1
850	ACTR2	TRUE	2	1	0.62197	2	7.05914e-08	0.878091	4	0.00205765	0.877193	4	1	0.753501	6	0.0402443	0.885854	6	0.259672	0.896175	7	0.263675	0.896175	5	0.264368	0.896175	7	0.0432509	0.848276	1	5.59562e-07	4.84298e-07	0.0096239	0.00542069	0.00140625	0.00249981	0.00058675	0.00195882
851	PPIG	TRUE	1	1	0.695455	3	1	0.681373	3	1	0.760331	2	1	0.68022	5	1	0.830601	7	1	0.830601	5	1	0.830601	6	1	0.830601	6	1	0.819106	1	1	1	1	1	1	1	1	1
852	MPHOSPH8	TRUE	1	1	0.558333	3	1	0.529412	3	1	0.61157	1	0.40365	0.704348	2	0.410289	0.715929	1	1	0.753804	1	1	0.716165	7	1	0.753804	8	1	0.754598	1	1	1	1	1	1	1	1	1
853	ATP5C1	TRUE	2	1	0.758333	2	1	0.69839	4	0.722268	0.777606	4	1	0.644958	6	1	0.792717	6	1	0.736794	7	1	0.736794	5	1	0.736794	2	1	0.765909	1	0.50096	0.444017	1	0.0228508	0.189218	1	1	0.261353
854	EMILIN1	TRUE	2	1	0.644697	2	0.614488	0.709316	2	1	0.644122	4	0.266846	0.847339	6	1	0.67507	5	1	0.696104	8	1	0.709117	2	1	0.71342	3	1	0.773016	1	1	1	1	1	1	1	1	0.724238
855	HS3ST3A1	TRUE	1	1	0.596212	1	1.21278e-06	0.829268	1	3.90542e-06	0.818519	1	0.00350437	0.760358	2	0.000844801	0.791547	1	0.189439	0.811957	1	0.144018	0.795113	7	0.192714	0.811957	8	1	0.771264	1	1.13091e-09	7.78232e-08	0.0110372	1.24024e-05	2.45653e-07	2.81569e-06	6.29488e-08	1.96318e-06
856	TMEM98	TRUE	2	1	0.718182	1	0.00174053	0.763315	1	0.000881261	0.769383	1	0.0157923	0.74399	2	0.0108412	0.763082	2	0.0381868	0.759785	2	0.00702204	0.829437	8	0.0671381	0.785024	9	0.0135431	0.798491	1	0.010003	0.00893192	0.00944309	0.000991194	0.000588616	7.04744e-05	0.000373865	0.0319377
857	PICALM	TRUE	2	1	0.557576	2	0.00079005	0.791547	4	0.00161054	0.880805	2	0.717649	0.735165	6	0.00528486	0.923669	6	0.0377853	0.941712	7	0.038243	0.941712	5	0.0382326	0.941712	7	0.000542057	0.918966	1	0.00455167	0.00342219	1	0.445646	0.0349468	0.10165	0.17617	0.252057
858	ANXA4	TRUE	2	1	0.540152	2	1	0.540253	2	1	0.5157	5	1	0.618687	1	1	0.637973	1	1	0.57663	4	1	0.608225	1	1	0.602585	3	1	0.620635	1	1	1	1	1	1	1	1	1
859	CTDSP2	TRUE	2	1	0.771212	2	1	0.696665	2	1	0.68599	3	1	0.7	4	1	0.686275	4	1	0.686275	6	1	0.686275	4	1	0.791667	5	1	0.817355	1	0.254874	0.18588	1	1	0.72293	1	1	1
860	SEPT7	TRUE	2	1	0.57197	2	1	0.621622	4	1	0.590299	3	1	0.636782	6	1	0.665966	6	1	0.625683	7	1	0.625683	5	1	0.625683	7	1	0.651724	1	1	1	1	1	1	1	1	1
861	TMEM248	TRUE	2	0.335085	0.858333	1	1	0.660777	1	1	0.663704	1	1	0.664962	1	1	0.664835	2	0.941166	0.713068	2	1	0.729437	8	1	0.711755	9	1	0.695849	0.329707	1	1	1	0.910185	1	0.582769	1	1
862	SEC11A	TRUE	2	0.121751	0.880303	2	1	0.595457	2	1	0.655797	5	1	0.630682	3	1	0.636437	3	1	0.605057	4	1	0.632035	8	1	0.630435	2	1	0.653788	0.119682	1	0.465116	1	1	1	1	1	0.185962
863	MAP4K4	TRUE	1	1	0.62197	2	1.41134e-07	0.87234	4	0.0017887	0.879257	2	0.000648695	0.832234	6	0.000503991	0.963585	6	0.0187124	0.957195	7	0.0188736	0.957195	5	0.0188686	0.957195	7	0.000313154	0.927011	1	3.33334e-08	1.68566e-06	1.77066e-05	0.000802593	5.1781e-06	4.62104e-06	1.51694e-06	1.03079e-05
864	P3H3	TRUE	2	1	0.738636	1	0.00024189	0.782728	1	2.75088e-05	0.801728	5	1	0.707071	1	1	0.689866	1	1	0.684239	3	1	0.767935	9	1	0.748474	10	1	0.769231	1	0.0015215	2.71185e-05	4.1725e-05	0.00190725	0.000249841	0.000406155	0.00291985	0.00448387
865	OCIAD1	TRUE	2	1	0.654545	1	0.463021	0.698606	1	1	0.675309	1	0.381351	0.705115	2	0.0309459	0.750431	1	1	0.679891	2	0.398539	0.765801	8	1	0.73913	9	0.299758	0.752453	1	1	1	1	0.794387	1	1	1	1
866	KTN1	TRUE	2	1	0.606818	2	1	0.583381	4	1	0.605779	1	1	0.540153	6	1	0.715686	6	1	0.734973	7	1	0.734973	5	1	0.734973	7	1	0.613793	1	1	1	1	1	1	1	1	1
867	H2AFZ	TRUE	2	1	0.793182	2	1	0.658999	4	1	0.74355	4	1	0.581933	6	1	0.757003	6	1	0.736794	7	1	0.736794	5	1	0.736794	7	1	0.725862	1	1	0.467029	1	1	1	1	1	1
868	RBMS1	TRUE	2	1	0.512121	2	1.06115e-06	0.855089	4	0.0218991	0.840557	4	1	0.733894	6	0.1865	0.854342	6	1	0.836976	7	1	0.836976	5	1	0.836976	7	0.0103032	0.872989	1	3.02704e-06	3.95971e-05	0.0224243	0.22068	0.00510487	0.000664731	1.86229e-05	0.000959374
869	SLC22A17	TRUE	2	1	0.692424	1	3.27107e-06	0.821055	1	4.52854e-05	0.797284	1	0.139004	0.718159	2	1	0.683439	2	0.80754	0.715593	2	1	0.745887	8	1	0.73752	3	1	0.747619	1	2.43961e-05	0.000597393	0.0286763	0.186917	0.00386182	0.000589285	0.00204927	0.0193269
870	SLC26A2	TRUE	2	1	0.691667	1	0.0531202	0.725983	1	0.050533	0.725926	1	1	0.667775	2	0.023355	0.753882	1	1	0.677174	1	1	0.696429	8	1	0.718599	9	1	0.710189	1	0.274816	0.0424221	0.0240613	0.028563	0.045286	0.0303879	0.0373795	0.139893
871	ZFAS1	TRUE	2	1	0.611364	2	1	0.549454	2	1	0.555153	4	1	0.572829	3	1	0.607544	5	1	0.593074	4	1	0.625108	3	1	0.632969	2	1	0.617424	1	1	1	1	1	1	1	1	1
872	PSMB7	TRUE	2	1	0.80303	2	1	0.676826	4	1	0.692466	4	1	0.665266	6	1	0.663866	6	1	0.673042	7	1	0.673042	5	1	0.673042	2	0.937492	0.830303	1	1	0.838544	1	1	1	1	1	1
873	PTP4A1	TRUE	2	1	0.610606	2	1	0.617884	2	1	0.654992	3	0.00219857	0.897701	4	0.00105075	0.887513	4	0.0010653	0.887513	6	0.00107243	0.887513	3	0.124842	0.91439	4	0.520602	0.89939	1	1	1	0.065999	0.00847922	0.0102868	0.00535402	0.0275944	0.0205699
874	CHD9	TRUE	1	1	0.766667	3	1	0.770308	3	1	0.790909	1	1	0.566752	5	1	0.85337	7	1	0.85337	5	1	0.85337	6	1	0.85337	6	1	0.843496	1	1	1	1	1	0.18197	0.157557	0.0584948	0.124131
875	SAP18	TRUE	2	1	0.760606	1	1	0.66899	1	1	0.660494	1	1	0.664194	2	1	0.63916	1	1	0.604348	2	1	0.661472	3	1	0.718579	3	1	0.822222	1	1	1	1	1	1	1	1	0.659716
876	EIF4A2	TRUE	2	1	0.686364	1	0.105111	0.71777	1	0.178186	0.710617	1	0.0429845	0.732481	2	0.0390307	0.747556	2	0.0235609	0.766098	2	0.127256	0.785281	8	0.0621805	0.786232	9	0.0198689	0.793208	1	0.477184	1	0.0191401	0.232231	0.0539279	0.154279	0.779798	1
877	TOMM20	TRUE	2	1	0.763636	1	0.141608	0.714037	1	0.0561293	0.724691	1	1	0.679795	1	1	0.67094	2	0.000133204	0.825442	2	0.0687452	0.795238	8	0.00554501	0.820853	9	0.0135431	0.798491	1	0.194812	0.210273	1	0.152563	0.00307373	0.103878	0.0039259	0.0147087
878	SEMA3E	TRUE	1	1	0.718182	3	1	0.691176	3	1	0.76281	1	1	0.629923	5	1	0.779599	7	1	0.779599	5	1	0.779599	6	1	0.779599	6	1	0.839431	1	1	0.0421563	1	0.0259404	0.00745341	0.000939845	0.000599791	0.0106827
879	MYC	TRUE	2	1	0.517045	2	0.00367382	0.774727	4	1	0.740454	3	0.000132371	0.93908	4	2.06962e-05	0.940144	4	2.07696e-05	0.940144	6	2.08324e-05	0.940144	3	0.066767	0.928962	4	0.275832	0.916667	1	0.0174795	0.0376795	2.18652e-06	4.6609e-07	3.51519e-08	5.67502e-07	4.75274e-07	5.70879e-07
880	HNRNPD	TRUE	2	1	0.745455	1	1	0.616476	1	1	0.610617	3	1	0.616667	2	1	0.650374	6	1	0.682149	7	1	0.682149	5	1	0.682149	9	1	0.688679	1	1	1	1	1	1	1	1	1
881	SRSF6	TRUE	2	1	0.665909	2	1	0.553767	4	1	0.562951	3	1	0.622414	4	1	0.600619	4	1	0.600619	6	1	0.600619	3	1	0.596539	5	1	0.656198	1	1	1	1	1	1	1	1	1
882	NDUFC1	TRUE	2	1	0.709848	1	0.471672	0.698357	1	0.178186	0.710617	1	1	0.664962	1	1	0.628816	2	1	0.700126	2	1	0.666234	8	1	0.654187	3	1	0.649206	1	1	0.755802	1	1	1	1	1	1
883	CLK1	TRUE	1	1	0.667424	3	1	0.698179	3	1	0.661983	2	1	0.669963	5	1	0.717668	7	1	0.717668	5	1	0.717668	6	1	0.717668	6	1	0.680894	1	1	1	1	1	1	1	1	1
884	RPN1	TRUE	2	1	0.704545	2	1	0.633985	4	1	0.69453	4	1	0.586835	6	1	0.67437	6	1	0.702186	7	1	0.702186	5	1	0.702186	2	1	0.692424	1	1	1	1	1	1	1	1	1
885	CNIH1	TRUE	2	1	0.593182	2	1	0.62996	2	1	0.672705	5	1	0.666351	4	1	0.655831	3	1	0.698006	4	0.608599	0.758009	1	1	0.728524	1	0.643053	0.75671	1	1	1	1	0.719141	0.553558	0.155682	1	0.643333
886	CMAHP	TRUE	1	1	0.584848	3	1	0.605042	3	1	0.638017	1	1	0.682353	2	0.011656	0.76222	1	0.028163	0.846196	1	0.109497	0.799812	7	0.0284394	0.846196	8	0.226596	0.817241	1	1	1	1	0.0218423	0.03555	0.0292094	0.0185415	0.0256006
887	SPIDR	TRUE	1	1	0.661364	3	1	0.641457	3	1	0.698347	3	1	0.718391	4	1	0.754386	4	1	0.754386	6	1	0.754386	3	1	0.854281	4	0.203105	0.924797	1	1	1	1	0.0999615	0.090348	0.0864023	0.0931246	0.00299048
888	ATP6V1G1	TRUE	2	1	0.775758	2	1	0.676826	2	1	0.676731	4	1	0.640756	6	1	0.683473	5	1	0.667532	7	1	0.643898	5	1	0.643898	2	1	0.656818	1	1	0.119516	1	1	1	1	1	1
889	ITIH5	TRUE	2	1	0.509091	1	1	0.626431	1	1	0.607407	1	1	0.59821	2	1	0.623347	1	1	0.724457	1	1	0.668703	7	1	0.724457	8	1	0.748276	1	1	1	1	1	1	1	1	1
890	FUS	TRUE	2	0.669299	0.842424	2	1	0.560955	1	1	0.582963	3	0.730008	0.794253	4	1	0.742002	4	1	0.742002	6	1	0.742002	3	1	0.74408	5	1	0.738843	0.659021	0.724389	1	0.252226	0.592773	1	1	1	0.666837
891	RAB7A	TRUE	2	1	0.649242	2	1	0.648074	4	1	0.665635	3	1	0.641379	6	1	0.657563	6	1	0.648452	7	1	0.648452	4	1	0.703252	7	1	0.714368	1	1	1	1	1	1	1	1	1
892	CTTN	TRUE	2	1	0.698485	2	1	0.551179	2	1	0.618357	4	1	0.703081	4	1	0.582043	1	1	0.608696	3	1	0.620652	2	1	0.617749	10	1	0.679922	1	1	1	1	1	1	1	1	1
893	LMO4	TRUE	2	1	0.683333	2	1	0.661875	4	1	0.655831	4	1	0.677171	6	1	0.666667	6	1	0.674863	7	1	0.674863	2	1	0.704329	2	1	0.736364	1	1	1	1	1	1	1	1	1
894	TM9SF3	TRUE	2	1	0.723485	2	1	0.563255	4	1	0.593395	5	1	0.568182	6	1	0.558824	6	1	0.584699	8	1	0.594455	2	1	0.595671	2	1	0.648485	1	1	1	1	1	1	1	1	1
895	UGDH	TRUE	1	1	0.600758	2	1	0.690339	2	0.0620825	0.785427	3	1	0.707471	4	1	0.672859	4	1	0.672859	6	1	0.672859	4	1	0.79878	5	0.812818	0.84876	1	1	0.237618	0.83374	1	1	1	1	1
896	HDGF	TRUE	2	1	0.814394	2	0.136353	0.730592	4	1	0.716718	4	1	0.719888	6	1	0.785014	6	0.871261	0.864299	7	0.883486	0.864299	5	0.885986	0.864299	3	1	0.714286	1	0.0168981	0.0240636	1	0.797233	0.0252246	0.0284184	0.0350198	0.93623
897	PBXIP1	TRUE	2	1	0.662879	1	0.555195	0.696117	1	1	0.669383	1	1	0.624297	1	1	0.623321	2	1	0.634785	2	1	0.652381	8	1	0.633655	3	1	0.615873	1	1	1	1	1	1	1	1	1
898	HNRNPA3	TRUE	2	1	0.759091	2	1	0.647211	4	1	0.665119	1	1	0.538619	6	1	0.661765	6	1	0.701275	7	1	0.701275	5	1	0.701275	7	1	0.657471	1	1	1	1	1	1	1	1	1
899	FAM127A	TRUE	2	1	0.705303	1	1	0.557989	2	1	0.631643	4	1	0.597339	1	1	0.593407	2	1	0.66572	3	1	0.672826	9	1	0.736264	3	1	0.807937	1	1	1	1	1	1	1	0.545193	1
900	CLTA	TRUE	2	1	0.829545	2	0.0553528	0.742381	4	0.00776569	0.857069	4	1	0.696779	6	1	0.809524	6	1	0.760474	7	1	0.760474	5	1	0.760474	7	0.144909	0.825862	1	0.00343231	7.78061e-05	1	0.0807041	0.00391274	0.0200262	0.0199862	0.00556669
901	SCARB2	TRUE	2	1	0.703788	2	0.339497	0.717941	4	1	0.711558	4	1	0.677871	6	1	0.720588	6	1	0.689435	7	1	0.689435	5	1	0.689435	3	1	0.684127	1	0.710345	0.930872	1	1	1	1	1	1
902	CLMP	TRUE	2	1	0.567424	2	2.13132e-05	0.827775	2	0.0708313	0.783414	4	1	0.815126	6	1	0.780112	5	0.125342	0.785281	8	0.0954192	0.802162	4	1	0.764228	5	1	0.764463	1	0.000151092	0.00318485	0.497028	1	0.016697	0.0493606	0.00868466	0.0169107
903	ZMIZ1	TRUE	2	1	0.57197	1	1	0.597063	1	1	0.59284	3	1	0.66092	2	1	0.681426	1	1	0.684239	1	1	0.673402	4	1	0.70122	5	1	0.690083	1	1	1	1	1	1	1	1	1
904	TNRC6B	TRUE	2	1	0.572727	1	1	0.546043	4	1	0.529928	1	1	0.67289	2	0.593471	0.710466	1	0.0157132	0.855978	1	0.00945784	0.838816	7	0.0158565	0.855978	8	0.328674	0.80977	1	1	1	1	1	1	0.485196	0.471515	1
905	DIXDC1	TRUE	1	1	0.619697	3	1	0.642157	3	1	0.633884	5	1	0.649937	5	1	0.642077	3	1	0.66916	4	1	0.729437	1	1	0.733945	1	1	0.74632	1	1	0.0283871	1	1	0.797677	0.463783	0.287887	0.0445901
906	HSBP1	TRUE	2	1	0.720455	2	1	0.668775	2	1	0.709742	4	1	0.768207	3	0.0534619	0.734885	5	1	0.679654	4	1	0.671861	4	1	0.754065	2	1	0.751515	1	1	0.780331	1	0.615487	1	1	0.203818	0.638791
907	AC091633.2	TRUE	2	1	0.679545	1	1	0.613489	1	1	0.582963	5	1	0.593434	3	1	0.597111	3	1	0.64245	4	1	0.678355	1	1	0.660133	1	1	0.639394	1	1	1	1	1	1	1	1	1
908	ANK3	TRUE	1	0.482885	0.85	3	0.407113	0.836134	3	0.15704	0.88843	2	1	0.631868	5	0.738704	0.868852	7	0.73661	0.868852	5	0.746615	0.868852	6	0.749174	0.868852	6	0.203105	0.924797	0.475311	0.224998	0.0421563	1	0.665832	0.204971	0.0133054	0.0933485	0.00453789
909	APP	TRUE	1	1	0.559848	2	0.000248252	0.803623	4	0.419762	0.788442	4	1	0.805322	6	0.875865	0.819328	6	0.358093	0.887978	7	0.364144	0.887978	5	0.365225	0.887978	7	0.121009	0.82931	1	0.000483188	0.00199647	0.0493521	1	0.011731	0.0577545	0.00870545	0.0875926
910	FGF14	TRUE	1	1	0.775758	3	1	0.785014	3	1	0.82314	1	0.0338086	0.735294	5	0.358309	0.887978	7	0.358093	0.887978	5	0.364144	0.887978	6	0.365225	0.887978	6	1	0.867886	1	0.497902	0.531274	0.0475078	1.4785e-06	2.71317e-06	1.6812e-05	1.44821e-05	0.000115206
911	FAM129B	TRUE	2	0.482885	0.85	1	1	0.579393	2	1	0.566023	3	1	0.611494	2	1	0.596607	2	1	0.578914	3	1	0.588587	4	1	0.612805	3	1	0.680952	0.475311	1	1	1	1	1	1	1	1
912	SLC38A10	TRUE	2	1	0.768182	1	0.000806729	0.77103	1	0.000174749	0.784938	1	0.00171859	0.767775	2	0.00408599	0.774296	2	0.103687	0.746212	2	0.0746677	0.793939	8	0.0300924	0.797101	9	0.00172859	0.825283	1	0.00316794	0.00370943	0.00033068	0.0803478	0.00457502	0.0175218	0.0365568	0.017511
913	FKBP2	TRUE	2	1	0.693939	1	1	0.555998	4	1	0.560888	1	1	0.582864	1	1	0.644689	6	1	0.615665	3	1	0.638587	9	1	0.678877	3	1	0.825397	1	1	1	1	1	1	1	1	1
914	SHMT2	TRUE	2	1	0.810606	1	0.0234312	0.735441	1	0.0358871	0.729877	5	0.138628	0.742424	1	1	0.70757	3	1	0.689103	4	1	0.67619	9	1	0.678877	1	1	0.719048	1	0.0536852	0.021705	0.000225098	0.22761	0.0124171	0.0428502	0.0623512	0.341807
915	MATR3	TRUE	2	1	0.573485	2	1	0.619321	4	1	0.73065	3	1	0.618966	6	1	0.735994	6	1	0.785064	7	1	0.785064	5	1	0.785064	7	1	0.691379	1	1	1	1	1	1	1	1	1
916	TBL1XR1	TRUE	1	1	0.516667	2	1	0.606958	4	1	0.648091	2	1	0.632601	6	1	0.653361	6	1	0.632969	7	1	0.632969	5	1	0.632969	7	1	0.664943	1	1	1	1	1	1	1	1	1
917	HSPA9	TRUE	2	1	0.65	2	1	0.570155	2	1	0.574879	3	1	0.771264	4	1	0.731682	4	1	0.731682	6	1	0.731682	4	1	0.787602	5	1	0.728926	1	1	1	1	1	1	1	1	1
918	WSCD2	TRUE	2	1	0.537121	1	1.67197e-08	0.862618	1	2.65914e-07	0.840247	1	3.03799e-05	0.806394	2	0.000340772	0.801035	2	0.00122842	0.801452	2	0.188006	0.778788	8	0.0262169	0.799114	9	0.00172859	0.825283	1	4.68924e-09	6.24984e-07	9.58232e-06	4.24153e-06	2.62595e-07	6.71487e-07	9.42525e-07	5.39318e-06
919	SPPL2A	TRUE	2	1	0.680303	1	1	0.635142	1	1	0.623951	5	1	0.640152	4	1	0.601651	3	1	0.687322	4	1	0.636797	1	1	0.656797	1	1	0.672727	1	1	1	1	1	1	1	1	1
920	TSPYL2	TRUE	2	1	0.545455	1	1	0.681682	1	1	0.661481	3	1	0.675862	4	1	0.700722	4	1	0.700722	6	1	0.700722	3	1	0.796903	4	1	0.820122	1	1	1	0.00369091	0.04419	0.458149	0.181304	0.22553	0.0928907
921	GNAQ	TRUE	1	1	0.669697	2	4.51913e-05	0.820587	4	0.00030149	0.904541	2	4.27919e-05	0.863004	6	0.000680554	0.958683	6	0.017937	0.958106	7	0.0180961	0.958106	5	0.0180817	0.958106	7	0.000278056	0.928736	1	1.50806e-05	3.69449e-06	3.25051e-05	5.26599e-05	1.71571e-05	0.000169867	7.24924e-05	3.80287e-05
922	TMEM119	TRUE	1	1	0.500758	2	9.24197e-12	0.944508	4	8.1282e-05	0.921053	4	0.0240063	0.894958	6	0.0112139	0.908964	6	0.171501	0.905282	7	0.174252	0.905282	5	0.174452	0.905282	7	0.000366525	0.923563	1	3.47122e-11	8.99093e-09	1.13426e-06	1.8263e-05	1.62596e-08	1.50536e-07	1.57312e-07	2.89806e-07
923	BCAP31	TRUE	2	1	0.795455	2	1	0.592582	4	1	0.701238	3	1	0.562069	6	1	0.704482	6	1	0.720401	7	1	0.720401	5	1	0.720401	3	1	0.690476	1	1	1	1	1	0.373284	0.34581	0.245709	0.3987
924	SMPD1	TRUE	2	0.864434	0.836364	1	0.0354143	0.730712	1	0.00313231	0.756543	1	0.411311	0.704092	2	1	0.696952	2	0.0116837	0.774937	2	0.268411	0.772727	8	0.520788	0.75161	9	0.0542365	0.778868	0.851389	0.0202999	0.0126743	0.0869117	0.294559	0.0135505	0.00361697	0.0297387	0.0465257
925	LAMC1	TRUE	2	1	0.605303	2	6.40299e-06	0.838988	4	0.24401	0.798762	4	1	0.677871	6	0.206025	0.852241	6	1	0.816029	7	1	0.816029	5	1	0.816029	7	0.0922363	0.834483	1	4.75876e-05	0.00370888	1	1	0.776073	0.179808	0.0127685	0.0258628
926	MZT2B	TRUE	2	1	0.592424	1	1	0.576406	1	1	0.565432	1	1	0.566752	1	1	0.590965	2	1	0.666982	3	1	0.682065	9	1	0.738706	3	1	0.846032	1	1	1	1	1	1	1	1	1
927	NDUFB2	TRUE	2	1	0.578788	2	0.000209708	0.805348	2	0.632813	0.747585	4	0.0562045	0.879552	6	1	0.738796	5	0.0175982	0.816017	8	0.0980163	0.801692	5	1	0.744991	2	0.593213	0.841667	1	0.00138017	0.00989228	0.0124701	0.00214817	0.00316966	0.0508137	0.275034	0.166745
928	VEGFB	TRUE	2	1	0.708333	2	0.00273793	0.778033	4	0.151253	0.807534	4	1	0.747899	6	1	0.742297	5	0.0560656	0.798268	8	0.0360826	0.818139	2	0.0177448	0.816017	2	1	0.776515	1	0.00374086	0.0414102	1	1	0.0357851	0.02926	0.00303934	0.0915079
929	UQCRQ	TRUE	2	1	0.542424	2	1	0.605808	4	1	0.681631	4	1	0.656162	3	1	0.691814	6	1	0.631148	7	1	0.631148	5	1	0.631148	10	1	0.715776	1	1	1	1	1	1	1	1	1
930	GPAA1	TRUE	2	1	0.790152	1	1	0.636884	1	1	0.640494	5	1	0.615846	1	1	0.669719	2	1	0.695391	3	1	0.758152	9	1	0.76862	10	1	0.662973	1	1	1	1	1	1	1	1	1
931	ATP6V0B	TRUE	2	1	0.606061	2	0.0214056	0.754169	4	0.00022281	0.908669	2	0.642721	0.736996	6	0.00947658	0.913165	6	0.0659817	0.928962	7	0.0670042	0.928962	5	0.0668741	0.928962	7	0.00295306	0.893103	1	0.117569	0.00258228	0.351314	0.00055199	0.00260626	0.0185149	0.0153246	0.0171526
932	SHFM1	TRUE	1	1	0.508333	3	1	0.523109	3	1	0.55124	5	1	0.667298	5	1	0.583789	6	1	0.617486	7	1	0.617486	5	1	0.617486	1	1	0.633766	1	1	1	1	1	1	1	1	1
933	BMPER	TRUE	1	1	0.709848	3	1	0.691176	3	1	0.77686	1	0.455768	0.702685	5	1	0.858834	7	1	0.858834	5	1	0.858834	6	1	0.858834	6	1	0.867886	1	0.371682	0.0170358	1	6.92641e-05	1.37142e-05	2.85037e-05	9.54508e-05	0.000172479
934	BCL2	TRUE	1	1	0.599242	1	0.0137692	0.741414	3	1	0.653719	1	1	0.665217	5	1	0.724044	1	0.189439	0.811957	1	0.266324	0.784305	7	0.192714	0.811957	8	0.498728	0.801149	1	0.00114247	0.00384856	1	0.099116	0.00189365	0.00457228	0.0038237	0.000689927
935	FBLN2	TRUE	1	1	0.509848	2	1.47881e-07	0.86774	4	3.64714e-05	0.927761	2	0.0037226	0.807326	6	0.00510991	0.919468	6	0.0288957	0.942623	7	0.0292112	0.942623	5	0.0291954	0.942623	7	0.000375943	0.91954	1	3.16141e-07	4.47918e-08	6.02301e-05	0.000106556	1.41886e-05	0.000108895	0.000206516	3.24959e-05
936	DPP7	TRUE	2	1	0.783333	1	1	0.60229	1	1	0.602222	5	1	0.605745	3	1	0.623596	5	1	0.614719	3	1	0.63913	9	1	0.654457	3	1	0.653968	1	1	1	1	1	1	1	1	1
937	ANAPC16	TRUE	2	1	0.712879	1	0.217962	0.708561	1	0.361894	0.701481	5	1	0.660669	2	1	0.648936	2	1	0.640152	2	1	0.687446	8	1	0.680354	9	1	0.706415	1	0.955155	1	0.624525	1	1	1	1	0.309766
938	MLF2	TRUE	2	0.048455	0.899242	1	1	0.644102	1	1	0.620741	3	1	0.708046	4	1	0.634675	4	1	0.634675	6	1	0.634675	3	1	0.711293	4	1	0.695122	0.0475916	0.0658698	0.748654	1	1	1	1	1	1
939	ANXA7	TRUE	2	1	0.613636	1	1	0.549776	2	1	0.537842	5	1	0.61048	3	1	0.612627	2	1	0.64173	2	1	0.68355	8	1	0.669082	10	1	0.684485	1	1	1	1	1	1	1	1	1
940	GALNT1	TRUE	2	1	0.515909	2	1	0.698965	4	0.479392	0.785862	2	1	0.693773	6	0.6918	0.82493	6	1	0.827869	7	1	0.827869	5	1	0.827869	7	1	0.776437	1	1	1	1	1	1	1	1	1
941	MAPRE2	TRUE	2	1	0.672727	1	1	0.539572	2	1	0.591787	3	1	0.674713	4	1	0.657379	4	1	0.657379	6	1	0.657379	4	1	0.711382	5	1	0.717355	1	1	1	1	1	1	1	1	1
942	PGRMC1	TRUE	2	1	0.570455	2	1	0.657274	2	1	0.633655	3	1	0.66092	6	1	0.603641	3	1	0.601852	4	1	0.605628	4	1	0.691057	5	1	0.726446	1	1	1	1	1	1	1	1	1
943	SEC62	TRUE	2	1	0.538636	1	1	0.590841	1	1	0.600247	1	1	0.650384	2	1	0.692927	1	1	0.670652	1	1	0.646617	7	1	0.670652	8	1	0.633333	1	1	1	1	1	1	1	1	1
944	COPA	TRUE	2	1	0.755303	2	1	0.53709	2	1	0.564412	1	1	0.555754	2	1	0.612133	1	1	0.676087	1	1	0.620301	4	1	0.668699	8	1	0.652874	1	1	1	1	1	1	1	1	1
945	LMAN2	TRUE	2	1	0.818182	2	1	0.62766	4	1	0.72807	4	1	0.539216	6	1	0.763305	6	1	0.760474	7	1	0.760474	5	1	0.760474	7	1	0.705747	1	1	0.604165	1	1	1	1	1	1
946	NRP1	TRUE	2	1	0.585606	2	7.45328e-05	0.815699	4	0.000120883	0.916925	4	1	0.732493	6	0.0102323	0.911765	6	0.458047	0.881603	7	0.465749	0.881603	5	0.466217	0.881603	7	0.000542057	0.918966	1	0.000520148	3.22182e-05	0.0306164	0.067779	0.00526521	0.0292687	0.0539775	0.0152279
947	FOSL2	TRUE	2	1	0.693939	2	0.367365	0.716791	4	1	0.749226	3	1	0.732759	6	1	0.783613	6	1	0.79326	7	1	0.79326	3	1	0.856102	4	1	0.879065	1	0.679487	1	1	0.0615411	0.0192136	0.00433354	0.00779377	0.00118609
948	RGS10	TRUE	2	1	0.613636	2	0.0209127	0.754457	4	0.00087679	0.889577	4	1	0.748599	6	0.0312685	0.890756	6	0.371107	0.887067	7	0.377502	0.887067	5	0.378281	0.887067	7	0.0038122	0.88908	1	0.0887716	0.00157135	0.475785	0.0640047	0.00559055	0.0105955	0.0189438	0.0314276
949	MAP1LC3B	TRUE	2	1	0.509091	2	1	0.692927	4	1	0.72549	3	0.109697	0.831609	4	0.0464848	0.828689	4	0.0470326	0.828689	6	0.0476456	0.828689	3	0.254933	0.897086	4	0.8592	0.885163	1	1	1	0.0189709	0.0406763	0.00785654	0.0210158	0.0311035	0.0947584
950	MZB1	TRUE	2	1	0.552652	2	0.126154	0.68042	4	9.50564e-07	0.871775	2	8.63354e-05	0.77674	6	3.5598e-06	0.919118	6	1.95978e-06	0.985428	7	1.96223e-06	0.985428	5	1.96125e-06	0.985428	7	1.34897e-08	0.931322	1	0.616961	3.03456e-05	0.000837399	0.000260645	6.43838e-05	0.000461659	0.00141053	0.000105544
951	SLC2A1	TRUE	2	1	0.737121	1	1	0.674465	1	1	0.654815	3	1	0.663793	1	1	0.641026	2	1	0.688763	2	1	0.682684	4	1	0.73374	5	1	0.701653	1	1	1	0.180055	0.293696	0.283553	1	1	0.86601
952	ADGRG6	TRUE	1	1	0.516667	1	6.35162e-05	0.795172	1	0.000221097	0.782716	1	0.00109287	0.772379	2	0.00786746	0.76682	1	1	0.755435	2	0.178672	0.779654	7	1	0.755435	8	1	0.727586	1	1.13328e-05	0.000199641	0.000280045	0.00112397	1.92217e-05	7.24691e-06	0.000113807	0.000537923
953	GHITM	TRUE	2	1	0.693182	2	1	0.574756	4	1	0.595459	4	1	0.521709	6	1	0.648459	6	1	0.749545	7	1	0.749545	5	1	0.749545	2	1	0.637121	1	1	1	1	1	1	1	1	1
954	EIF3A	TRUE	2	1	0.628788	2	1	0.627085	2	1	0.662238	4	1	0.653361	6	1	0.614146	6	1	0.63388	7	1	0.63388	4	1	0.640244	2	1	0.633333	1	1	1	1	1	1	1	1	1
955	THRAP3	TRUE	2	1	0.759091	2	1	0.566417	2	1	0.60789	4	1	0.782913	2	1	0.579931	5	1	0.638528	8	1	0.673402	2	1	0.688312	2	1	0.795455	1	1	1	0.545243	1	1	1	1	1
956	RBBP6	TRUE	2	1	0.532576	2	1	0.577918	4	1	0.637771	3	0.405486	0.806322	4	0.0843325	0.818369	4	0.0850576	0.818369	6	0.0865321	0.818369	3	1	0.844262	4	1	0.870935	1	1	1	0.0232066	0.0194383	0.0471572	0.0210535	0.197972	0.00430197
957	VDAC1	TRUE	2	1	0.674242	1	1	0.56446	2	1	0.555153	4	1	0.60014	1	1	0.614774	2	1	0.623106	2	1	0.65671	8	1	0.63124	3	1	0.636508	1	1	1	1	1	1	1	1	1
958	SHISA5	TRUE	2	1	0.736364	2	1	0.538815	4	1	0.617647	1	1	0.559847	6	1	0.641457	6	1	0.698543	7	1	0.698543	5	1	0.698543	3	1	0.636508	1	1	1	1	1	1	1	1	1
959	ABHD2	TRUE	2	1	0.67197	2	7.67255e-05	0.815411	2	0.000192336	0.862721	4	1	0.720588	6	1	0.662465	5	1	0.691342	8	1	0.704417	4	0.612403	0.895325	5	0.0596604	0.910744	1	0.000360103	0.000241099	0.573652	0.637121	1	0.617691	0.00484683	0.00181187
960	NAA38	TRUE	2	1	0.500758	3	1	0.540616	1	1	0.555309	5	1	0.648043	3	1	0.61878	3	1	0.639245	4	1	0.647186	9	1	0.636142	10	1	0.657106	1	1	1	1	1	1	1	1	1
961	GBP2	TRUE	2	1	0.503788	1	1	0.537332	4	1	0.607843	2	1	0.641392	6	1	0.661064	6	1	0.724954	7	1	0.724954	5	1	0.724954	7	1	0.681034	1	1	1	1	1	1	1	1	1
962	SRP9	TRUE	2	1	0.627273	2	1	0.563542	2	1	0.622786	4	1	0.651961	3	1	0.578652	5	1	0.591342	8	1	0.574248	8	1	0.573269	2	1	0.724242	1	1	1	1	1	1	1	1	1
963	STT3A	TRUE	2	1	0.780303	1	0.780162	0.691389	1	0.335533	0.702469	1	0.120544	0.719949	2	0.107864	0.73433	1	1	0.731522	1	1	0.725094	7	1	0.731522	8	1	0.695977	1	0.708865	0.218454	0.0402718	0.00336775	0.0148285	0.129365	0.0286338	0.486772
964	SEPT2	TRUE	1	1	0.538636	2	0.00266853	0.778321	4	0.100719	0.814757	4	1	0.69888	6	1	0.79902	6	1	0.765027	7	1	0.765027	5	1	0.765027	7	1	0.777011	1	0.00354766	0.00206633	1	0.459613	0.881238	1	1	1
965	MIDN	TRUE	2	1	0.767424	2	0.000387885	0.799022	4	0.164698	0.805986	3	0.00777822	0.877586	4	0.00121271	0.885449	6	0.0868069	0.922587	7	0.0883385	0.922587	5	0.0881409	0.922587	4	0.625257	0.894309	1	0.000490195	0.0114542	0.00850602	2.58677e-06	3.20226e-07	1.30071e-07	5.27058e-07	2.14247e-07
966	RPL9	TRUE	2	1	0.634091	1	1	0.535839	4	1	0.606295	3	1	0.577011	6	1	0.640756	6	1	0.643898	7	1	0.643898	3	1	0.693989	4	1	0.726626	1	1	1	1	1	1	1	1	1
967	CTNNA1	TRUE	1	1	0.631061	2	0.0529136	0.742956	3	1	0.690909	4	1	0.678571	5	1	0.681239	7	1	0.681239	8	1	0.701128	4	1	0.699187	5	1	0.719008	1	0.0135509	0.534988	1	1	1	1	1	1
968	PRDX5	TRUE	2	1	0.519697	2	1	0.564405	4	1	0.655315	5	1	0.63447	3	1	0.667737	6	1	0.644809	4	1	0.663203	5	1	0.644809	2	1	0.62197	1	1	1	1	1	1	1	1	1
969	ZKSCAN1	TRUE	2	1	0.668182	1	0.00196597	0.762071	1	0.00017943	0.784691	1	7.17681e-07	0.838363	2	1.09984e-06	0.855089	1	0.0374523	0.841304	1	0.0573913	0.81062	7	0.0378953	0.841304	9	0.0108386	0.801509	1	0.0102863	0.00402234	4.87197e-07	1.12749e-06	3.23346e-06	7.36625e-06	2.41507e-05	0.000251871
970	C7orf73	TRUE	2	1	0.768182	2	1	0.552041	2	1	0.639694	4	1	0.639356	3	1	0.646067	3	1	0.617521	4	1	0.647619	4	1	0.645325	2	1	0.750758	1	1	1	1	1	1	1	1	1
971	VOPP1	TRUE	2	1	0.714394	1	1	0.655052	1	1	0.647654	1	1	0.657289	1	1	0.652625	2	1	0.663826	2	1	0.700433	8	1	0.665862	9	1	0.688302	1	1	1	1	1	1	1	1	1
972	ATP5L	TRUE	2	1	0.741667	2	1	0.692639	4	0.0772589	0.819401	4	1	0.611345	6	1	0.778711	6	1	0.784153	7	1	0.784153	5	1	0.784153	7	0.730882	0.793103	1	1	0.0152745	1	0.252393	1	1	1	1
973	RAB2A	TRUE	1	1	0.578788	2	1	0.593157	2	1	0.688003	4	1	0.642857	5	1	0.637523	7	1	0.637523	5	1	0.637523	4	1	0.688008	5	1	0.757025	1	1	1	1	1	1	1	1	1
974	CYB5D2	TRUE	2	1	0.810606	1	3.55804e-05	0.800398	1	9.97241e-05	0.790123	1	0.00865109	0.750639	2	0.0316736	0.750144	2	0.0286341	0.763573	2	1	0.719913	8	0.55785	0.750403	10	1	0.749022	1	8.36971e-05	0.00151713	0.00044491	0.034442	0.00335534	0.00201144	0.0116769	0.018055
975	CPQ	TRUE	1	1	0.699242	3	1	0.702381	3	1	0.675207	1	0.212341	0.712788	5	1	0.713115	1	0.00952475	0.86413	1	0.239519	0.786184	7	0.00959804	0.86413	8	0.0177926	0.863793	1	1	1	0.255619	0.0192224	0.00466132	0.0496795	0.00401631	0.00313192
976	MAGT1	TRUE	2	1	0.594697	1	1	0.576157	2	1	0.537842	3	1	0.663793	4	1	0.618679	4	1	0.618679	6	1	0.618679	4	1	0.67378	9	1	0.637736	1	1	1	1	1	1	1	1	1
977	UNC5B	TRUE	2	1	0.722727	2	0.000105628	0.812248	2	0.437325	0.754026	4	1	0.771008	6	1	0.738796	5	0.0156429	0.817749	8	0.00467841	0.849154	2	0.00484029	0.834632	2	0.490161	0.846212	1	0.000330965	0.00541867	1	1	0.14751	0.163176	0.0506049	0.0709448
978	SEC63	TRUE	2	1	0.558333	1	1	0.55998	1	1	0.575556	3	1	0.577011	2	1	0.615871	1	1	0.740217	1	1	0.721805	7	1	0.740217	8	1	0.744253	1	1	1	1	1	1	1	1	1
979	TSPAN13	TRUE	2	1	0.6	1	0.608232	0.694873	1	0.329154	0.702716	1	1	0.666752	2	0.0316736	0.750144	1	1	0.709783	1	1	0.703477	7	1	0.709783	8	1	0.758046	1	1	1	1	0.201806	1	1	1	0.152838
980	MAPK1IP1L	TRUE	2	1	0.778788	2	1	0.642611	2	1	0.600644	3	1	0.762069	4	1	0.71775	4	1	0.71775	6	1	0.71775	3	1	0.758652	4	1	0.726626	1	1	1	1	1	1	1	1	1
981	RCN2	TRUE	2	1	0.638636	1	0.279537	0.705326	1	0.375735	0.700988	5	1	0.643624	2	1	0.663887	1	1	0.671739	1	1	0.671523	7	1	0.671739	8	1	0.64023	1	1	0.347997	0.354011	0.00801731	0.148003	0.278248	0.549855	1
982	RAB1A	TRUE	2	1	0.684091	2	1	0.567855	2	1	0.617552	3	1	0.747701	4	1	0.71517	4	1	0.71517	6	1	0.71517	3	1	0.704007	5	1	0.742149	1	1	1	1	1	1	1	1	1
983	HHIPL2	TRUE	2	1	0.566667	1	0.0160927	0.739671	1	0.0097961	0.744444	5	1	0.693813	2	1	0.643761	1	1	0.654891	1	1	0.641447	7	1	0.654891	10	1	0.639505	1	0.050464	0.0112826	0.0426779	0.612175	0.0675813	0.358938	0.480525	1
984	PSME1	TRUE	2	1	0.662879	2	0.000255319	0.803335	4	5.7531e-05	0.926729	2	1	0.704396	6	0.0173627	0.901961	6	0.412717	0.884335	7	0.419489	0.884335	5	0.420493	0.884335	7	0.000482087	0.92069	1	0.00147182	3.10211e-05	1	0.0290276	0.00674419	0.0221678	0.0553967	0.00109485
985	PDGFRL	TRUE	2	1	0.806818	1	1	0.630413	1	1	0.631605	4	1	0.627451	1	1	0.587302	5	1	0.633333	3	1	0.647283	2	1	0.664069	10	1	0.651239	1	1	1	1	1	1	1	1	1
986	GOLGA2	TRUE	2	1	0.694697	1	0.0420963	0.728721	1	0.0233265	0.734815	1	0.0780066	0.72532	2	0.426406	0.715354	1	1	0.678261	2	1	0.699134	8	1	0.698873	8	1	0.695977	1	0.166073	0.0685065	0.0238445	0.775651	0.663589	1	1	1
987	EIF5B	TRUE	1	1	0.554545	2	1	0.621622	4	1	0.576367	4	1	0.629552	6	1	0.721289	6	1	0.743169	7	1	0.743169	5	1	0.743169	2	1	0.685606	1	1	1	1	1	1	1	1	1
988	COLGALT1	TRUE	2	1	0.775	2	1	0.686314	4	1	0.678535	4	1	0.768207	6	1	0.763305	6	1	0.761384	7	1	0.761384	5	1	0.761384	2	1	0.752273	1	0.278074	1	1	1	0.881813	1	1	1
989	MEF2A	TRUE	1	1	0.615909	3	1	0.612745	3	1	0.647934	3	1	0.655747	5	1	0.699454	1	1	0.770109	1	0.609048	0.768797	7	1	0.770109	8	0.855641	0.789655	1	1	1	1	1	0.312049	0.221692	0.82747	1
990	NDUFB4	TRUE	2	1	0.666667	1	1	0.614734	1	1	0.615062	5	1	0.654672	3	1	0.652488	3	1	0.623575	3	1	0.700543	9	1	0.680708	3	1	0.784127	1	1	1	1	1	1	1	1	1
991	ADAMTSL3	TRUE	1	1	0.635606	3	1	0.621148	3	1	0.676033	1	0.00261846	0.763427	5	1	0.712204	1	1	0.766848	1	1	0.745301	7	1	0.766848	6	1	0.720528	1	0.0468624	0.044793	0.010419	0.00151674	0.00049302	0.00110034	0.00264369	0.00235536
992	CAPZB	TRUE	2	1	0.562879	2	4.67152e-06	0.841863	4	0.231012	0.799794	4	0.587268	0.829832	6	0.334049	0.841737	6	1	0.838798	7	1	0.838798	5	1	0.838798	7	0.268715	0.813793	1	3.30509e-05	1.80792e-05	0.0281907	0.145892	0.0320329	0.0546069	0.000780754	0.00455079
993	SORBS2	TRUE	1	1	0.747727	3	1	0.710084	3	1	0.761983	2	0.0912255	0.767399	5	1	0.75592	7	1	0.75592	5	1	0.75592	6	1	0.75592	6	1	0.736789	1	0.276905	0.499685	0.83482	1	1	1	1	1
994	CUX1	TRUE	1	1	0.706061	3	1	0.684874	2	1	0.722625	4	1	0.651261	5	1	0.764117	7	1	0.764117	5	1	0.764117	4	1	0.835366	5	1	0.765289	1	0.940276	0.811469	1	1	1	1	0.226126	1
995	BAG3	TRUE	2	1	0.729545	1	1	0.58661	1	1	0.594568	3	0.56929	0.799425	4	0.452427	0.78741	4	0.452289	0.78741	6	0.460025	0.78741	3	1	0.797814	4	1	0.84248	1	1	1	1	1	1	1	1	1
996	AHCYL1	TRUE	2	1	0.737121	2	0.142023	0.730017	4	0.174367	0.804954	2	1	0.598168	6	0.734985	0.823529	6	1	0.833333	7	1	0.833333	5	1	0.833333	7	0.975479	0.786782	1	0.241832	0.187436	1	1	1	1	1	1
997	TUBB2A	TRUE	2	1	0.726515	1	1	0.55326	2	1	0.588969	3	1	0.706322	4	1	0.624871	4	1	0.624871	6	1	0.624871	3	1	0.704007	3	1	0.71746	1	1	1	1	1	1	1	1	1
998	MAFF	TRUE	2	1	0.630303	2	1	0.594738	2	1	0.671095	3	0.000149873	0.937356	4	9.44276e-06	0.949948	4	9.47853e-06	0.949948	6	9.4976e-06	0.949948	3	0.0159011	0.960838	4	0.0531518	0.958333	1	1	1	0.0124848	0.00104001	0.00232239	0.00437829	0.00590073	0.089641
999	RPL18A	TRUE	2	1	0.760606	2	1	0.575043	2	1	0.56562	5	1	0.688447	3	1	0.669342	5	1	0.668831	3	1	0.667935	9	1	0.715507	10	1	0.735332	1	1	1	1	1	0.477985	1	1	0.375786
1000	ROCK1	TRUE	1	1	0.659091	3	1	0.666667	3	1	0.717355	2	1	0.669597	5	1	0.716758	7	1	0.716758	5	1	0.716758	6	1	0.716758	6	1	0.683943	1	1	1	1	1	1	1	1	1
1001	SERPINB6	TRUE	2	1	0.737879	2	1	0.624784	4	1	0.682663	4	1	0.581933	6	1	0.614846	6	1	0.608379	8	1	0.625	2	1	0.635931	7	1	0.628161	1	1	1	1	1	1	1	1	1
1002	PLAGL1	TRUE	1	1	0.768939	3	1	0.778711	3	1	0.832231	2	1	0.561172	5	0.996108	0.860656	7	0.990992	0.860656	5	1	0.860656	6	1	0.860656	6	1	0.847561	1	1	1	1	1	0.0524668	0.263855	0.00286712	0.00257203
1003	TNRC6A	TRUE	1	1	0.639394	3	1	0.647059	3	1	0.679339	1	1	0.607417	5	1	0.722222	1	0.206395	0.810326	5	1	0.722222	7	0.21022	0.810326	8	0.0217642	0.860345	1	1	1	1	1	0.690362	1	0.93695	1
1004	ANAPC11	TRUE	2	1	0.682576	2	1	0.631397	4	1	0.627451	4	1	0.609244	6	1	0.672969	5	1	0.675758	7	1	0.632058	5	1	0.632058	7	1	0.636782	1	1	1	1	1	1	1	1	1
1005	P3H4	TRUE	2	1	0.660606	1	0.536254	0.696615	1	0.467581	0.698025	5	0.642006	0.720013	3	1	0.664526	3	1	0.716524	4	1	0.712121	9	1	0.69536	10	1	0.693611	1	1	0.215378	0.0421164	0.115876	0.0313961	0.0381433	0.108566	1
1006	BLVRB	TRUE	2	1	0.651515	2	0.0441009	0.745256	4	0.0175486	0.844169	4	1	0.688375	6	0.673126	0.82563	6	1	0.797814	7	1	0.797814	5	1	0.797814	7	0.110397	0.831034	1	0.158689	0.0272435	1	1	0.128571	0.648828	0.782387	0.398171
1007	YWHAH	TRUE	2	1	0.624242	2	0.000177056	0.807073	4	0.068546	0.821465	4	1	0.794118	6	0.851042	0.820028	6	0.398547	0.885246	7	0.405072	0.885246	5	0.405918	0.885246	7	0.366867	0.807471	1	0.00116439	0.00181324	1	0.850735	0.302516	0.2177	0.0756084	0.363445
1008	RNF19B	TRUE	2	1	0.557576	1	1	0.597312	2	1	0.595411	3	0.00439487	0.886782	4	0.000268807	0.906605	4	0.000270465	0.906605	6	0.000272329	0.906605	3	0.015261	0.961749	4	0.0744207	0.950203	1	1	1	0.0127376	0.000521283	0.00602294	0.00709682	0.00740468	0.00691842
1009	TPM3	TRUE	2	1	0.557576	2	2.5239e-07	0.867453	4	0.00198738	0.877709	4	1	0.727591	6	0.125199	0.862745	6	0.0462749	0.937158	7	0.0468697	0.937158	5	0.046852	0.937158	7	0.00752526	0.878161	1	1.7179e-06	5.29143e-06	0.00752258	0.0194324	0.00031027	0.00142527	0.0012453	0.00137525
1010	TCIRG1	TRUE	1	1	0.640152	2	0.000601725	0.794422	4	0.0272625	0.836945	4	1	0.780812	6	0.0446753	0.883754	6	1	0.851548	7	1	0.851548	5	1	0.851548	7	0.024825	0.858046	1	0.000252591	0.00058469	0.00028221	0.00152169	0.000280537	0.00102333	0.00438245	0.00566549
1011	GFPT2	TRUE	1	1	0.579545	2	0.000133071	0.809948	2	0.099574	0.77818	4	1	0.788515	6	1	0.677171	6	1	0.76776	7	1	0.76776	5	1	0.76776	2	1	0.75	1	0.000143741	0.0105113	0.33934	1	0.182219	1	0.118514	0.276554
1012	DNAJA1	TRUE	2	1	0.576515	2	0.16848	0.727717	4	0.559366	0.782766	4	1	0.676471	6	1	0.762605	6	1	0.749545	7	1	0.749545	5	1	0.749545	7	1	0.741954	1	0.785523	0.115607	0.800814	0.631881	0.42598	0.436676	1	1
1013	ALKBH5	TRUE	2	1	0.67197	1	1	0.60229	2	1	0.60628	3	1	0.579885	2	1	0.559804	2	1	0.597538	2	1	0.637662	8	1	0.624396	3	1	0.646032	1	1	1	1	1	1	1	1	1
1014	TMEM261	TRUE	2	1	0.645455	1	1	0.586859	1	1	0.579506	4	1	0.567227	3	1	0.5939	3	1	0.595085	4	1	0.658009	1	1	0.638032	1	1	0.599567	1	1	1	1	1	1	1	1	1
1015	PKD2	TRUE	1	1	0.779545	3	1	0.72479	3	0.639953	0.854545	1	1	0.594118	5	1	0.854281	7	1	0.854281	5	1	0.854281	6	1	0.854281	6	1	0.864837	1	1	0.074977	1	0.0259115	0.000116883	0.000548602	0.000389166	0.000704517
1016	ATPIF1	TRUE	2	1	0.620455	2	1	0.548591	4	1	0.614551	5	1	0.568497	1	1	0.598291	5	1	0.660606	3	1	0.654891	9	1	0.68254	10	1	0.737288	1	1	1	1	1	1	1	1	1
1017	FUT11	TRUE	2	1	0.717424	1	1	0.585864	2	1	0.637279	1	1	0.613811	2	1	0.63686	3	1	0.608262	4	1	0.641991	1	1	0.646789	9	1	0.662642	1	1	0.623064	1	1	1	1	1	1
1018	GORASP2	TRUE	2	1	0.552273	1	1	0.578148	2	1	0.594203	4	1	0.62605	3	1	0.588015	2	1	0.589331	3	1	0.672283	3	1	0.644809	10	1	0.694915	1	1	1	1	1	1	1	1	1
1019	NONO	TRUE	2	0.145633	0.876515	2	0.0277329	0.751006	4	1	0.73065	4	1	0.717787	6	1	0.682073	6	1	0.70674	8	1	0.726034	2	0.904366	0.750649	2	1	0.723485	0.143181	0.00190002	0.00329598	1	1	0.606335	0.386403	0.0151032	0.305587
1020	MBD5	TRUE	1	1	0.817424	3	1	0.763305	3	0.47711	0.861983	2	1	0.67619	5	0.053636	0.933515	7	0.0543006	0.933515	5	0.0550424	0.933515	6	0.0550121	0.933515	6	0.203105	0.924797	1	1	1	1	0.00122346	4.43798e-05	0.000506092	0.000113017	0.000493155
1021	VIMP	TRUE	2	0.62798	0.843939	2	1	0.545428	1	1	0.58	3	1	0.645402	4	1	0.577399	3	1	0.614316	4	1	0.648485	3	1	0.647541	4	1	0.613821	0.618295	1	1	1	1	1	1	1	1
1022	RAB13	TRUE	1	1	0.509091	2	1	0.56268	4	1	0.690918	2	1	0.588645	6	1	0.67507	6	1	0.683971	7	1	0.683971	5	1	0.683971	7	1	0.658046	1	1	1	1	1	1	1	1	1
1023	NRG1	TRUE	1	0.0276439	0.909091	3	0.0190504	0.897759	3	0.0993957	0.897521	2	1	0.628571	5	0.0879987	0.920765	7	0.088732	0.920765	5	0.0903504	0.920765	6	0.0901228	0.920765	6	0.134882	0.933943	0.0271365	0.00444139	0.0610891	1	0.124276	0.0268472	0.0689004	0.0647816	0.0232278
1024	EIF4H	TRUE	2	1	0.788636	2	1	0.575331	2	1	0.578905	3	1	0.607471	1	1	0.628205	2	1	0.689078	2	1	0.650649	4	1	0.630081	9	1	0.646038	1	1	1	1	1	1	1	1	1
1025	LMAN1	TRUE	1	1	0.584091	2	1	0.661875	2	1	0.665056	4	1	0.687675	4	1	0.586171	5	1	0.635931	8	1	0.645677	4	1	0.706301	2	1	0.718939	1	1	1	1	1	1	1	1	1
1026	EXT1	TRUE	1	1	0.768182	3	1	0.759804	4	0.0111564	0.851393	2	1.52968e-05	0.873993	6	0.00157555	0.944678	6	0.0334645	0.944444	7	0.0338588	0.944444	5	0.0338313	0.944444	7	0.000482087	0.92069	1	1.73737e-05	5.63175e-05	3.11074e-05	0.000157342	1.37486e-06	6.80045e-06	3.89161e-05	2.93701e-05
1027	AKR1B1	TRUE	2	1	0.687121	2	0.00260083	0.778608	2	0.632813	0.747585	4	1	0.72549	3	0.649895	0.701712	5	0.372974	0.766667	8	0.540026	0.771147	2	0.269352	0.772727	5	1	0.739669	1	0.012406	0.0778742	1	1	0.319849	1	0.072361	0.157267
1028	UBE2E3	TRUE	2	1	0.586364	2	1	0.592294	2	1	0.609903	3	1	0.604598	4	1	0.569143	1	1	0.59837	8	1	0.601034	4	1	0.67378	5	1	0.694215	1	1	1	1	1	1	1	1	1
1029	KDSR	TRUE	2	1	0.540152	1	1	0.524888	2	1	0.540258	3	1	0.667241	4	1	0.648091	4	1	0.648091	6	1	0.648091	4	1	0.698171	5	1	0.67686	1	1	1	1	1	1	1	1	1
1030	PIGT	TRUE	2	1	0.715909	1	1	0.603534	1	1	0.622222	5	1	0.606376	1	1	0.605006	2	1	0.60827	4	1	0.609957	1	1	0.614262	3	1	0.701587	1	1	1	1	1	1	1	1	1
1031	COX7B	TRUE	1	1	0.566667	2	1	0.70069	2	1	0.685185	4	1	0.660364	6	1	0.67437	5	1	0.68961	7	1	0.653005	5	1	0.653005	7	1	0.678161	1	1	1	0.56271	1	1	1	1	1
1032	C1orf43	TRUE	2	0.135563	0.87803	1	1	0.601543	4	1	0.572755	5	1	0.55303	1	1	0.582418	2	1	0.645518	2	1	0.690476	8	1	0.667069	9	1	0.644906	0.133272	1	1	1	1	1	1	1	1
1033	REXO2	TRUE	2	1	0.743182	1	1	0.65779	1	1	0.647654	3	1	0.712069	4	1	0.662023	4	1	0.662023	4	1	0.675758	4	1	0.745935	5	1	0.761157	1	1	1	0.0523054	0.24738	0.18063	0.544895	0.253823	0.125998
1034	RERE	TRUE	1	1	0.628788	3	1	0.577731	3	1	0.62562	1	1	0.659335	2	0.165715	0.72858	1	0.0385914	0.840761	1	0.514573	0.772086	7	0.0390596	0.840761	8	0.0418852	0.848851	1	1	1	1	1	0.596996	1	1	1
1035	KIAA2026	TRUE	2	1	0.500758	1	1	0.631409	1	1	0.622222	1	1	0.643478	2	0.560185	0.711328	1	1	0.691304	2	1	0.672294	7	1	0.691304	8	1	0.679885	1	1	1	1	0.357371	1	1	1	0.302235
1036	ADAM12	TRUE	1	1	0.676515	2	0.0189508	0.755607	2	0.589151	0.748792	4	0.391153	0.838936	5	1	0.67031	5	0.179966	0.779221	8	0.0210295	0.826598	2	0.0297385	0.808225	2	0.629354	0.840152	1	0.00224874	0.0229099	0.00608622	0.631881	0.0496621	0.00543993	0.00124323	0.0195255
1037	SUB1	TRUE	2	1	0.534848	2	1	0.638585	4	1	0.727038	2	1	0.636264	6	1	0.704482	6	1	0.759563	7	1	0.759563	5	1	0.759563	7	1	0.732184	1	1	1	1	1	1	1	1	1
1038	VAPA	TRUE	2	1	0.731818	2	1	0.556067	4	1	0.597007	3	1	0.618391	6	1	0.613445	6	1	0.632058	7	1	0.632058	4	1	0.70122	5	1	0.636364	1	1	1	1	1	1	1	1	1
1039	SNHG8	TRUE	2	1	0.735606	1	0.0509541	0.726481	1	0.192679	0.70963	1	0.0316624	0.736061	2	0.677283	0.708453	2	0.0323105	0.761995	2	0.0767472	0.793506	8	0.0141457	0.807971	9	0.000998808	0.832075	1	0.183453	1	0.0401228	0.0858927	0.0861678	0.0380378	0.0509739	0.0126226
1040	SEC13	TRUE	2	1	0.687879	1	1	0.609258	1	1	0.598272	4	1	0.739496	1	1	0.667888	3	1	0.636396	3	1	0.716848	9	1	0.71978	10	1	0.738592	1	1	1	1	1	1	1	1	1
1041	CMTM3	TRUE	2	1	0.575758	2	5.47335e-07	0.86084	4	0.377873	0.790506	4	1	0.765406	6	0.148069	0.859244	6	0.412717	0.884335	7	0.419489	0.884335	5	0.420493	0.884335	7	0.0742802	0.838506	1	2.8718e-06	3.46252e-05	0.0136787	0.0344159	0.0228057	0.00326881	0.000586221	0.00217202
1042	RP11-166D19.1	TRUE	1	1	0.756818	3	1	0.782213	3	1	0.74876	2	1	0.65348	5	1	0.776867	7	1	0.776867	5	1	0.776867	6	1	0.776867	6	1	0.789634	1	1	1	1	1	1	1	1	1
1043	PSME4	TRUE	1	1	0.581818	3	1	0.607143	3	1	0.638017	3	1	0.613218	5	1	0.678506	1	0.159763	0.815217	1	0.273293	0.783835	7	0.162358	0.815217	8	0.140618	0.826437	1	1	1	1	0.452056	0.418517	0.560443	0.395492	0.989295
1044	POFUT2	TRUE	2	1	0.696212	1	0.000870506	0.770284	1	0.0077886	0.746914	1	0.00807773	0.751407	1	1	0.709402	2	0.0441474	0.757891	2	1	0.695238	8	1	0.715378	9	0.767846	0.736604	1	0.0055031	0.0287146	0.00632631	0.00637016	0.00226088	0.0558708	0.077008	0.147949
1045	ADAMTS9-AS2	TRUE	1	1	0.656818	3	1	0.637955	3	1	0.672727	1	0.268924	0.709719	2	0.0522707	0.743818	1	0.129888	0.819022	1	0.049716	0.81297	7	0.131912	0.819022	8	0.0184018	0.863218	1	1	1	1	0.270954	1	0.0229623	0.0224842	0.16438
1046	NDUFB10	TRUE	2	1	0.681061	2	1	0.600345	4	1	0.593911	4	1	0.691176	6	1	0.651261	6	1	0.641166	7	1	0.641166	5	1	0.641166	3	1	0.65873	1	1	1	1	1	1	1	1	1
1047	FCHSD2	TRUE	1	1	0.763636	3	1	0.771709	3	1	0.839669	1	0.759924	0.695652	5	1	0.855191	1	0.00416875	0.877174	5	1	0.855191	7	0.00420254	0.877174	8	0.00317666	0.891954	1	0.501661	0.120617	0.343315	9.7692e-05	3.14156e-05	4.90707e-07	2.76214e-06	4.7303e-06
1048	RAB3GAP2	TRUE	2	1	0.625	1	1	0.545794	2	1	0.531804	3	1	0.58908	4	1	0.574303	4	1	0.574303	2	1	0.650216	4	1	0.661585	5	1	0.663636	1	1	1	1	1	1	1	1	1
1049	RCN3	TRUE	2	1	0.734848	1	1	0.624938	2	1	0.575684	4	1	0.721289	1	1	0.787546	2	1	0.643624	3	1	0.730978	9	1	0.755189	3	1	0.884127	1	1	1	0.181178	0.0682556	0.226728	0.114371	0.122894	0.256356
1050	EIF3I	TRUE	2	1	0.636364	2	1	0.545141	4	1	0.559856	4	1	0.609944	1	1	0.604396	2	1	0.592803	8	1	0.544643	9	1	0.590354	3	1	0.714286	1	1	1	1	1	1	1	1	1
1051	SEPW1	TRUE	2	1	0.630303	2	1	0.676826	4	1	0.764706	4	1	0.615546	6	1	0.797619	6	1	0.78051	7	1	0.78051	5	1	0.78051	7	1	0.781609	1	1	1	1	0.0437125	0.335555	0.241301	0.196217	0.0847311
1052	VCL	TRUE	2	1	0.511364	2	1.48839e-10	0.925819	4	0.00116858	0.885449	4	0.0915355	0.869748	6	0.0807877	0.871849	6	0.899362	0.863388	7	0.9126	0.863388	5	0.914903	0.863388	3	1	0.831746	1	8.58992e-10	5.13679e-09	2.11809e-05	0.00296644	2.12634e-06	1.37245e-05	1.31035e-05	4.71061e-08
1053	HSD3B7	TRUE	1	1	0.515909	2	7.89986e-05	0.815124	2	0.00534719	0.820451	4	1	0.794118	6	1	0.685574	5	0.24517	0.774026	8	0.204202	0.789004	4	1	0.793699	5	1	0.785124	1	0.000303522	0.000653965	0.00895797	0.058502	0.00558369	0.00222701	0.00184914	0.0062001
1054	SMARCA2	TRUE	2	1	0.515152	2	1	0.56268	2	1	0.635266	4	1	0.747899	2	1	0.600633	5	1	0.638961	8	1	0.667763	2	1	0.65671	2	1	0.720455	1	1	1	1	1	1	1	1	1
1055	CAMSAP2	TRUE	1	1	0.562121	1	0.66467	0.693629	1	1	0.681728	1	1	0.682609	2	0.0222973	0.754457	1	1	0.733152	1	1	0.722744	7	1	0.733152	8	1	0.701149	1	0.10792	0.79918	1	0.0367075	0.251746	0.0764747	0.303541	0.110147
1056	RSL1D1	TRUE	2	1	0.688636	1	1	0.562718	4	1	0.585139	3	1	0.586782	6	1	0.586134	2	1	0.623422	2	1	0.678355	8	1	0.702899	4	1	0.688008	1	1	1	1	1	1	1	1	1
1057	FAM195B	TRUE	2	1	0.612879	2	0.0708587	0.739218	4	0.0319036	0.834365	4	1	0.703081	6	0.206025	0.852241	6	0.600175	0.874317	7	0.609048	0.874317	5	0.61049	0.874317	7	0.711596	0.793678	1	0.363615	0.0663347	1	0.0191884	0.111909	0.302224	0.105624	0.201095
1058	NSRP1	TRUE	1	1	0.601515	3	1	0.603641	3	1	0.565289	3	1	0.602874	2	1	0.686026	1	1	0.706522	1	1	0.68797	7	1	0.706522	8	1	0.745977	1	1	1	1	1	1	1	1	1
1059	ZC3H13	TRUE	2	1	0.737879	2	1	0.585394	4	1	0.555212	4	1	0.594538	2	1	0.613283	1	1	0.689674	1	1	0.681861	7	1	0.689674	8	1	0.73908	1	1	1	1	1	1	1	1	1
1060	PPIAP22	TRUE	2	1	0.736364	2	1	0.543128	4	1	0.574819	4	1	0.65056	3	1	0.634296	5	1	0.61039	3	1	0.586413	8	1	0.607085	2	1	0.729545	1	1	1	1	1	1	1	1	1
1061	LIMA1	TRUE	2	1	0.630303	2	0.051748	0.743243	4	1	0.759546	4	1	0.651261	6	1	0.805322	6	1	0.795993	7	1	0.795993	5	1	0.795993	7	1	0.761494	1	0.255413	0.852266	1	1	1	1	1	1
1062	ACTR3	TRUE	2	1	0.543939	2	1.73503e-07	0.870615	4	0.00370165	0.868421	4	1	0.796919	6	0.129427	0.862045	6	0.871261	0.864299	7	0.883486	0.864299	5	0.885986	0.864299	7	0.12477	0.828736	1	6.30838e-07	4.6144e-07	0.00256873	0.0180135	0.00172472	0.001639	0.00283863	0.00503048
1063	CMIP	TRUE	1	1	0.628788	2	5.33898e-08	0.880391	2	0.00119177	0.840177	4	1	0.808123	6	1	0.745098	5	0.194772	0.777922	8	0.0980163	0.801692	4	1	0.854675	5	0.516424	0.860331	1	1.77806e-08	5.62607e-07	2.61227e-05	0.00406723	6.89705e-05	9.91771e-05	2.67759e-05	1.83597e-05
1064	STAT3	TRUE	2	1	0.753788	2	1	0.544278	2	1	0.53744	3	1	0.68908	4	1	0.665635	4	1	0.665635	6	1	0.665635	4	1	0.724593	5	1	0.715702	1	1	1	1	1	1	1	1	1
1065	MDN1	TRUE	1	1	0.629545	3	1	0.661765	3	1	0.587603	2	1	0.597802	5	1	0.588342	7	1	0.588342	5	1	0.588342	6	1	0.588342	6	1	0.591463	1	1	1	1	1	1	1	1	1
1066	IL11	TRUE	1	1	0.52197	2	1	0.655405	2	1	0.641304	3	1	0.672126	4	1	0.671827	4	1	0.671827	6	1	0.671827	3	1	0.673497	5	1	0.646281	1	1	1	1	1	1	1	0.885164	1
1067	ERH	TRUE	2	1	0.827273	1	1	0.633897	1	1	0.631358	5	1	0.661932	3	1	0.573836	3	1	0.619302	4	1	0.625974	3	1	0.605647	10	1	0.685789	1	1	1	1	1	1	1	1	1
1068	NR2F2	TRUE	2	1	0.506061	2	7.65113e-06	0.836975	4	2.30046e-05	0.93808	2	0.0052162	0.806227	6	0.00119235	0.94888	6	0.0141507	0.962659	7	0.0142755	0.962659	5	0.0142831	0.962659	7	0.000467482	0.92069	1	1.75617e-05	5.12777e-06	0.0189358	0.00696874	0.000604095	0.00122635	0.00165916	0.00281621
1069	RNF187	TRUE	2	1	0.743939	1	1	0.604281	1	1	0.620988	1	1	0.613555	1	1	0.626374	2	1	0.637626	2	1	0.62684	8	1	0.633253	3	1	0.906349	1	1	1	1	1	1	1	1	1
1070	TBCB	TRUE	2	1	0.678788	1	1	0.675958	1	1	0.65679	3	1	0.636782	4	1	0.598039	3	1	0.658476	4	1	0.602597	3	1	0.660291	4	1	0.645325	1	1	1	1	1	1	1	1	1
1071	CD47	TRUE	1	1	0.535606	2	0.230298	0.723404	4	1	0.724458	2	1	0.656777	6	1	0.716387	6	1	0.8051	7	1	0.8051	5	1	0.8051	7	1	0.725862	1	0.466313	1	1	1	1	1	1	1
1072	PCNP	TRUE	2	1	0.530303	1	1	0.560229	1	1	0.563704	1	1	0.529923	2	1	0.587694	2	1	0.601326	2	1	0.650649	8	1	0.652174	9	1	0.649057	1	1	1	1	1	1	1	1	1
1073	VPS28	TRUE	2	1	0.695455	2	1	0.574756	4	1	0.647575	4	1	0.55042	6	1	0.619748	5	1	0.62987	8	1	0.631579	2	1	0.632035	7	1	0.63046	1	1	1	1	1	1	1	1	1
1074	ACBD3	TRUE	2	1	0.571212	1	1	0.596068	1	1	0.607901	3	1	0.763218	4	1	0.76935	4	1	0.76935	6	1	0.76935	3	0.653753	0.872495	4	0.276257	0.916667	1	1	1	1	1	1	1	1	1
1075	AKR1A1	TRUE	2	1	0.740152	2	1	0.660725	4	1	0.755418	4	1	0.712885	6	1	0.685574	6	1	0.733151	7	1	0.733151	5	1	0.733151	3	1	0.742857	1	1	0.491035	1	0.537934	0.278636	0.301833	0.774091	0.705709
1076	CDC42BPA	TRUE	1	1	0.719697	3	1	0.727591	3	1	0.759504	2	1	0.524176	5	1	0.830601	7	1	0.830601	5	1	0.830601	6	1	0.830601	6	1	0.802846	1	1	1	1	1	1	1	1	1
1077	TXNDC15	TRUE	2	1	0.593939	1	0.00548916	0.751369	1	0.012266	0.741975	5	1	0.645518	1	1	0.638584	2	0.0702662	0.751578	2	1	0.725108	8	1	0.733897	9	1	0.726038	1	0.0226113	0.0569448	0.248764	0.841408	0.0986534	0.112326	0.184102	0.300127
1078	TCEAL3	TRUE	2	1	0.640909	1	0.00511541	0.752115	1	0.00184627	0.761975	1	1	0.683376	1	1	0.7558	2	0.30431	0.730745	2	1	0.677056	8	1	0.696457	9	1	0.691321	1	0.0244596	0.0148815	0.457667	0.0812143	0.21227	1	1	1
1079	UBXN4	TRUE	1	1	0.579545	3	1	0.597339	4	1	0.602167	2	1	0.611355	6	1	0.696078	6	1	0.727687	7	1	0.727687	5	1	0.727687	7	1	0.616667	1	1	1	1	1	1	1	1	1
1080	PALMD	TRUE	1	1	0.651515	3	1	0.60014	3	1	0.706612	2	1	0.601099	5	1	0.674863	7	1	0.674863	5	1	0.674863	6	1	0.674863	6	1	0.688008	1	1	1	1	1	1	1	1	1
1081	DMD	TRUE	1	0.121891	0.878788	3	0.0538536	0.877451	3	0.0215369	0.929752	2	2.65653e-06	0.890476	5	0.0155268	0.959016	7	0.0157852	0.959016	5	0.0159377	0.959016	6	0.0159208	0.959016	6	0.0415456	0.962398	0.119811	0.0508914	8.18344e-05	0.000157289	0.000366848	0.000790198	0.0032191	0.00698794	0.001016
1082	LINC-PINT	TRUE	1	1	0.615909	3	1	0.566527	3	1	0.677686	3	1	0.703448	5	1	0.693989	1	1	0.705978	1	1	0.714756	4	1	0.757114	5	1	0.775207	1	1	1	0.460407	0.365521	0.351104	0.172686	0.891726	0.0648087
1083	POMP	TRUE	2	1	0.715152	2	0.374786	0.716504	4	0.492169	0.785346	4	1	0.619748	6	1	0.785014	6	1	0.816029	7	1	0.816029	5	1	0.816029	7	1	0.762069	1	0.844478	0.0169008	1	0.0264822	0.185571	0.157148	1	0.950406
1084	AC018890.6	TRUE	2	1	0.713636	2	1	0.698677	4	1	0.722394	4	1	0.677171	6	1	0.710784	6	1	0.741348	7	1	0.741348	5	1	0.741348	2	1	0.718939	1	1	1	1	1	1	1	1	1
1085	LPAR1	TRUE	1	1	0.658333	3	1	0.659664	3	1	0.72562	1	1	0.590026	5	1	0.79235	7	1	0.79235	5	1	0.79235	6	1	0.79235	6	1	0.768293	1	1	0.40949	1	0.642284	0.279023	1	1	0.669819
1086	MSI2	TRUE	1	1	0.590909	3	1	0.577031	3	1	0.616529	3	1	0.60977	5	1	0.659381	1	1	0.748913	1	1	0.753759	7	1	0.748913	8	1	0.751724	1	1	0.0278644	1	0.375849	0.019774	0.0194232	0.0677385	0.0811866
1087	XRCC6	TRUE	2	1	0.755303	2	1	0.581369	4	1	0.594427	4	1	0.583333	1	1	0.589133	2	1	0.635732	2	1	0.616883	4	1	0.636179	9	1	0.657736	1	1	1	1	1	1	1	1	1
1088	MAN2B2	TRUE	2	0.0262531	0.911364	2	1	0.579643	2	1	0.547101	1	1	0.611765	2	1	0.624209	2	1	0.672664	2	1	0.657576	4	1	0.646341	3	1	0.72381	0.0257715	0.320172	0.908787	1	1	0.544107	0.861676	0.175854	1
1089	UAP1	TRUE	1	1	0.575758	3	1	0.60014	3	1	0.610744	2	1	0.623077	4	1	0.620227	6	1	0.683971	7	1	0.683971	5	1	0.683971	5	1	0.640496	1	1	1	1	1	1	1	1	1
1090	DEK	TRUE	2	1	0.701515	2	1	0.689477	4	0.957131	0.77193	3	1	0.599425	6	1	0.720588	6	1	0.736794	7	1	0.736794	5	1	0.736794	7	1	0.737356	1	1	1	1	1	1	1	1	1
1091	TCEB1	TRUE	2	1	0.785606	2	1	0.575331	2	1	0.605878	3	1	0.642529	4	1	0.570175	4	1	0.570175	4	1	0.582684	1	1	0.602585	5	1	0.618182	1	1	1	1	1	1	1	1	1
1092	C11orf58	TRUE	2	1	0.766667	1	1	0.655799	1	1	0.648148	1	0.48721	0.70179	2	1	0.687464	2	1	0.657828	2	1	0.736364	8	0.747922	0.745169	9	1	0.731698	1	1	1	1	1	1	1	1	1
1093	JAG1	TRUE	2	1	0.551515	2	0.199419	0.725417	4	1	0.724458	3	0.12381	0.82931	4	0.0258558	0.838493	4	0.0262056	0.838493	6	0.0264768	0.838493	3	0.228092	0.899818	4	0.987238	0.881098	1	0.858852	1	0.0255101	0.00749464	0.00160539	0.000630852	0.00176222	0.000265561
1094	ATOX1	TRUE	2	1	0.537879	2	1	0.59517	4	1	0.669763	4	1	0.693978	3	1	0.64259	5	1	0.727706	8	1	0.704417	2	1	0.672294	2	1	0.801515	1	1	1	1	1	1	1	1	1
1095	WBP5	TRUE	2	1	0.537879	1	1	0.514933	2	1	0.584541	3	1	0.626437	4	1	0.614551	4	1	0.614551	6	1	0.614551	4	1	0.684959	4	1	0.586382	1	1	1	1	1	1	1	1	1
1096	RPS19BP1	TRUE	2	1	0.770455	1	1	0.59109	1	1	0.59358	5	1	0.583649	1	1	0.587912	2	1	0.648674	2	1	0.670563	9	1	0.687424	10	1	0.629726	1	1	1	1	1	1	1	1	1
1097	NUDC	TRUE	2	1	0.715152	1	1	0.679194	1	1	0.684444	1	1	0.652941	1	1	0.770452	2	0.0884331	0.748422	2	1	0.723377	8	1	0.717794	3	1	0.714286	1	1	1	1	1	1	1	1	0.0734453
1098	RNASEH2C	TRUE	2	1	0.702273	1	1	0.666252	1	1	0.645432	5	1	0.626263	1	1	0.65812	3	1	0.658832	4	1	0.693074	9	1	0.744811	3	1	0.78254	1	1	1	1	1	1	1	1	1
1099	KPNB1	TRUE	2	1	0.765909	2	0.00303842	0.776883	4	0.933707	0.772446	4	1	0.792017	6	0.378641	0.838936	6	1	0.836066	7	1	0.836066	5	1	0.836066	2	1	0.791667	1	0.00274903	0.0220692	1	0.5887	0.0253606	0.00816599	0.00233897	0.0963636
1100	DEGS1	TRUE	2	1	0.631818	2	1	0.566705	2	1	0.571659	3	1	0.652874	4	1	0.607843	5	1	0.618615	8	1	0.611372	3	1	0.665756	4	1	0.628049	1	1	1	1	1	1	1	1	1
1101	USMG5	TRUE	2	1	0.556818	2	1	0.606383	2	1	0.629227	4	1	0.696779	3	1	0.629749	5	1	0.656277	8	1	0.621711	2	1	0.609957	2	1	0.662121	1	1	1	1	1	1	1	1	1
1102	ETS2	TRUE	2	1	0.784848	1	1	0.643106	1	1	0.649383	1	0.478234	0.702046	4	1	0.673891	2	1	0.703283	2	1	0.719048	3	1	0.806922	4	1	0.860772	1	1	1	0.140728	0.00312288	0.00233054	0.00695226	0.0072463	0.000328928
1103	NDUFB9	TRUE	2	1	0.742424	2	1	0.629672	4	1	0.635191	4	1	0.702381	6	1	0.589636	5	1	0.7	8	1	0.672932	NA	NA	NA	3	1	0.787302	1	1	1	1	1	1	1	1	1
1104	PIK3R1	TRUE	2	1	0.520455	1	1	0.503733	2	1	0.543076	3	1	0.675287	4	1	0.693498	4	1	0.693498	6	1	0.693498	3	1	0.714026	4	1	0.756098	1	1	1	1	1	1	1	1	1
1105	SYTL4	TRUE	2	1	0.648485	1	0.8515	0.690144	1	0.355045	0.701728	5	1	0.68971	2	1	0.626509	3	1	0.665242	4	1	0.6671	1	1	0.644287	1	1	0.679654	1	1	0.760445	0.76242	1	1	1	1	1
1106	STAT1	TRUE	2	1	0.50303	2	1	0.619609	4	0.377873	0.790506	2	0.950847	0.730403	6	1	0.809524	6	0.0937203	0.920765	7	0.0954609	0.920765	5	0.0951931	0.920765	7	0.301339	0.811494	1	1	1	1	1	1	1	1	1
1107	PIEZO2	TRUE	1	1	0.689394	3	1	0.665266	3	1	0.709091	2	1	0.56044	5	1	0.785974	7	1	0.785974	5	1	0.785974	6	1	0.785974	6	1	0.775407	1	1	1	1	0.883462	1	1	1	1
1108	ACLY	TRUE	2	1	0.640152	1	1	0.574166	2	1	0.574477	3	1	0.587931	2	1	0.600058	1	1	0.647826	1	1	0.642857	7	1	0.647826	2	1	0.676515	1	1	1	1	1	1	1	1	1
1109	C14orf166	TRUE	2	1	0.665152	2	1	0.687464	2	1	0.681965	4	1	0.693277	6	1	0.595938	6	1	0.638434	7	1	0.638434	4	1	0.672764	5	1	0.724793	1	1	1	1	1	1	1	1	1
1110	BICC1	TRUE	1	1	0.618182	2	0.00833948	0.765382	4	1	0.724974	2	0.318495	0.748352	6	0.163446	0.857143	6	0.13271	0.912568	7	0.13451	0.912568	5	0.134817	0.912568	7	0.261373	0.814368	1	0.00871426	0.472955	0.133854	0.100549	0.000142284	0.000357606	0.000117737	0.000378497
1111	EIF4EBP2	TRUE	2	1	0.671212	2	1	0.626509	4	1	0.644479	4	1	0.64916	6	1	0.611345	6	1	0.625683	7	1	0.625683	5	1	0.625683	2	1	0.762879	1	1	1	1	1	1	1	1	1
1112	ACYP2	TRUE	1	1	0.790909	3	1	0.802521	3	1	0.785124	1	1	0.659591	5	1	0.858834	7	1	0.858834	5	1	0.858834	6	1	0.858834	8	0.00653181	0.88046	1	0.0880166	1	1	0.00428959	0.000330508	0.00202135	0.00136894	0.0028513
1113	CADM1	TRUE	1	1	0.663636	2	3.82944e-06	0.843588	4	0.0605666	0.823529	4	0.283511	0.845938	6	1	0.801821	5	5.87233e-05	0.890909	8	0.0004749	0.880639	2	0.000815604	0.858442	2	0.282616	0.859091	1	1.28806e-06	1.91924e-05	9.36162e-06	0.00134817	6.02458e-06	9.93499e-05	0.000139079	0.000230077
1114	CTNNA3	TRUE	1	0.000199031	0.993939	3	5.42235e-05	0.993697	3	0.00076019	0.991736	2	1	0.674359	5	0.00295175	0.990893	7	0.00301049	0.990893	5	0.0030285	0.990893	6	0.00303555	0.990893	6	0.0137401	0.985772	0.000194599	0.000319326	0.0135157	1	0.328578	0.0633725	0.0432491	0.141358	0.0868295
1115	UTRN	TRUE	1	1	0.780303	3	1	0.77591	3	1	0.759504	1	1	0.648338	5	1	0.807832	7	1	0.807832	5	1	0.807832	6	1	0.807832	6	1	0.783537	1	1	1	1	0.00211882	0.18042	0.0550659	0.108259	0.163707
1116	ARRDC3	TRUE	2	1	0.518939	2	1	0.671363	4	1	0.701754	3	1	0.722989	6	1	0.730392	6	1	0.820583	7	1	0.820583	5	1	0.820583	4	1	0.759146	1	1	1	1	0.322118	0.068619	0.0325118	0.130048	1
1117	DARS	TRUE	2	1	0.587879	1	1	0.52887	2	1	0.525765	3	1	0.543678	1	1	0.567766	4	1	0.555212	6	1	0.555212	4	1	0.566057	4	1	0.574187	1	1	1	1	1	1	1	1	1
1118	TAX1BP1	TRUE	2	1	0.608333	2	1	0.547729	4	1	0.603715	4	1	0.558824	2	1	0.602358	5	1	0.634199	8	1	0.629699	3	1	0.635701	4	1	0.642276	1	1	1	1	1	1	1	1	1
1119	HEG1	TRUE	1	1	0.52197	2	1.42943e-10	0.926107	4	6.21864e-05	0.925697	4	1	0.810224	6	0.000680219	0.958683	6	0.00939445	0.971767	7	0.00946914	0.971767	5	0.00946665	0.971767	7	0.000366294	0.924713	1	2.52245e-10	9.29643e-10	5.60615e-06	1.26086e-05	5.97096e-07	2.0049e-06	1.28989e-06	2.78306e-06
1120	RUNX2	TRUE	1	1	0.595455	2	0.000209811	0.80506	4	0.0215033	0.840557	4	0.739465	0.82423	6	0.865814	0.819328	5	0.000692765	0.860173	8	0.0022824	0.859023	2	0.000676191	0.860606	2	0.0423041	0.9	1	0.000175651	0.000245997	0.00108503	0.0174578	6.70633e-05	0.000308511	5.62886e-05	0.000235744
1121	UXT	TRUE	2	1	0.637879	2	1	0.604083	4	1	0.616615	4	1	0.586134	6	1	0.654062	6	1	0.636612	7	1	0.636612	5	1	0.636612	3	1	0.765079	1	1	1	1	1	1	1	1	1
1122	RTN3	TRUE	2	1	0.575	2	2.40594e-05	0.826624	4	0.008296	0.856037	4	0.404312	0.838235	6	0.983047	0.816527	6	0.959573	0.861566	7	0.975104	0.861566	5	0.976647	0.861566	7	0.24023	0.816092	1	0.000172443	0.00011778	0.0590801	0.395577	0.00947086	0.0539965	0.0970972	0.0216898
1123	TTC28	TRUE	1	0.101672	0.884091	3	0.172199	0.855042	3	0.232341	0.879339	2	1	0.664103	5	0.0604491	0.930783	7	0.0611341	0.930783	5	0.0619732	0.930783	6	0.0619389	0.930783	6	0.256353	0.918699	0.0999266	0.632931	1	1	0.00704258	0.000110145	0.000153881	0.000163089	0.000962851
1124	ARF6	TRUE	2	1	0.632576	2	0.000133071	0.809948	2	1	0.735507	3	0.144264	0.826437	4	0.0728177	0.820949	4	0.0734182	0.820949	6	0.0746217	0.820949	3	1	0.826958	5	1	0.81405	1	0.000717408	0.028687	0.00703917	0.00169545	5.1787e-05	0.00108955	0.00213089	0.00370227
1125	INSR	TRUE	2	1	0.529545	2	1	0.558654	4	1	0.648091	4	1	0.603641	6	1	0.672969	6	1	0.68306	7	1	0.68306	5	1	0.68306	3	1	0.679365	1	1	1	1	1	1	1	1	1
1126	MAN1A1	TRUE	1	1	0.689394	3	1	0.695378	4	1	0.734778	2	1	0.694505	6	1	0.682073	6	1	0.76867	7	1	0.76867	5	1	0.76867	6	1	0.671748	1	1	0.53908	1	1	1	1	1	1
1127	TGFBR1	TRUE	1	1	0.652273	3	1	0.661765	2	1	0.639291	5	1	0.666982	5	1	0.59745	3	1	0.64067	4	1	0.700866	1	1	0.66764	1	1	0.693939	1	1	1	1	1	1	1	1	1
1128	PPP1R15A	TRUE	2	1	0.648106	2	2.55105e-05	0.826049	4	0.103581	0.814241	3	0.0423478	0.848851	6	0.192557	0.853641	6	0.122862	0.91439	7	0.124772	0.91439	5	0.124807	0.91439	7	0.0446284	0.847701	1	0.000137327	0.000946751	0.00361208	2.37944e-06	2.37571e-07	2.48786e-06	1.36587e-05	1.11088e-05
1129	C6orf89	TRUE	2	1	0.743182	2	1	0.553767	4	1	0.603199	3	1	0.56092	6	1	0.592437	5	1	0.585714	2	1	0.664069	8	1	0.639694	3	1	0.680952	1	1	1	1	1	1	1	1	1
1130	LDOC1	TRUE	2	1	0.768182	1	6.70844e-05	0.794674	1	0.000546377	0.774074	1	0.00148011	0.769309	2	0.0407863	0.746981	2	0.010548	0.776199	3	1	0.72663	9	1	0.7442	3	1	0.877778	1	0.000352851	0.00684509	0.00133222	0.00582549	0.000716784	0.00124173	0.00135644	0.000125383
1131	CDK14	TRUE	1	0.467486	0.850758	3	1	0.814426	3	0.827598	0.847934	2	1	0.69011	5	0.963679	0.861566	7	0.959573	0.861566	5	0.975104	0.861566	6	0.976647	0.861566	6	1	0.839431	0.460138	0.195544	1	1	1	0.538015	0.385165	0.0195974	0.620114
1132	RPL29	TRUE	2	1	0.564394	2	1	0.540253	4	1	0.651703	2	1	0.561172	1	1	0.680098	6	1	0.676685	7	1	0.676685	9	1	0.688034	3	1	0.72381	1	1	1	1	1	1	1	1	1
1133	KIAA0040	TRUE	2	1	0.704545	2	1	0.587694	2	1	0.59219	3	0.00725296	0.878736	4	0.0376545	0.832301	4	0.0379684	0.832301	6	0.0384289	0.832301	4	1	0.828252	5	1	0.77438	1	1	1	0.351314	1	1	1	1	1
1134	NFKBIZ	TRUE	1	1	0.714394	3	1	0.705182	3	1	0.724793	3	1	0.747701	4	0.601744	0.781734	4	0.598567	0.781734	6	0.607911	0.781734	4	1	0.781504	4	1	0.743902	1	1	1	0.442941	0.424816	0.0565414	0.0385399	0.066794	0.257593
1135	GNB1	TRUE	2	1	0.753788	2	4.38795e-05	0.820874	4	0.637005	0.780186	4	1	0.654062	6	0.634733	0.827031	6	0.458047	0.881603	7	0.465749	0.881603	5	0.466217	0.881603	7	1	0.782184	1	4.11331e-05	0.0407357	1	0.80359	0.230667	0.0475004	0.0642469	0.120996
1136	SASH1	TRUE	1	1	0.525	2	1	0.624209	4	1	0.646027	3	1	0.747701	6	1	0.708683	6	1	0.722222	7	1	0.722222	4	1	0.802846	5	1	0.754545	1	1	1	0.983288	1	1	1	1	1
1137	CAV2	TRUE	2	1	0.707576	2	0.0808345	0.737493	4	0.653233	0.77967	2	1	0.610989	6	0.712759	0.82423	6	1	0.844262	7	1	0.844262	5	1	0.844262	7	1	0.777586	1	0.1081	0.300505	1	1	1	1	1	1
1138	GPX4	TRUE	2	1	0.795455	1	1	0.572175	4	1	0.71259	1	1	0.598721	6	1	0.693277	6	1	0.716758	7	1	0.716758	5	1	0.716758	3	1	0.769841	1	1	0.759088	1	0.333255	1	1	1	1
1139	MACROD2	TRUE	1	0.000203758	0.993182	3	0.000100745	0.983894	3	0.000512216	0.998347	2	0.117417	0.761355	5	0.00190413	0.999089	7	0.0019357	0.999089	5	0.00194622	0.999089	6	0.00195274	0.999089	6	0.00850513	0.995935	0.00019922	0.000654925	0.00270407	1	0.0925903	0.0555247	0.259935	0.23274	0.335385
1140	ELK3	TRUE	2	1	0.60303	2	0.307137	0.719379	4	1	0.700206	3	1	0.666092	6	1	0.656162	6	1	0.722222	7	1	0.722222	4	1	0.722561	5	1	0.738843	1	1	0.981018	1	1	1	1	1	1
1141	SELK	TRUE	2	1	0.651515	1	1	0.640368	1	1	0.624444	3	1	0.662069	1	1	0.675824	4	1	0.618679	3	1	0.660326	3	1	0.692168	4	1	0.690041	1	1	1	1	1	1	1	1	1
1142	PLXND1	TRUE	2	1	0.795455	2	0.145051	0.72973	4	0.000337148	0.902993	2	1	0.654945	6	0.00528486	0.923669	6	0.289413	0.893443	7	0.293812	0.893443	5	0.294934	0.893443	7	0.00135907	0.905172	1	0.0348406	0.000624254	1	0.0423512	0.030202	0.00512813	0.0147563	0.00870107
1143	TUBB6	TRUE	2	1	0.681818	2	2.33485e-05	0.826912	4	0.82088	0.775026	3	0.00833311	0.876437	4	0.0228215	0.840557	6	1	0.82878	7	1	0.82878	4	1	0.847561	5	0.451412	0.863636	1	0.000132079	0.000154	8.86672e-05	1.96899e-05	2.34383e-06	4.78086e-06	3.34801e-05	1.95764e-05
1144	TMCO1	TRUE	2	1	0.65303	1	1	0.571926	4	1	0.541796	5	1	0.583333	3	1	0.595506	3	1	0.630698	4	1	0.674026	1	1	0.664304	1	1	0.603896	1	1	1	1	1	1	1	1	1
1145	CA1	TRUE	1	1	0.614394	3	1	0.643557	3	1	0.638017	2	1	0.569231	5	1	0.666667	7	1	0.666667	5	1	0.666667	6	1	0.666667	6	1	0.643293	1	1	1	1	1	1	1	1	1
1146	GLS	TRUE	1	1	0.588636	3	1	0.591036	3	1	0.630579	2	1	0.615385	5	1	0.689435	7	1	0.689435	5	1	0.689435	6	1	0.689435	8	1	0.697126	1	1	1	1	1	1	1	1	1
1147	CA9	TRUE	2	1	0.816288	2	1	0.605808	2	1	0.691626	4	1	0.728992	3	0.207555	0.717496	3	1	0.70584	8	1	0.707237	2	1	0.698701	2	1	0.768939	1	1	0.38908	0.0557571	0.181536	0.109484	0.558888	0.401729	0.220598
1148	PFN1	TRUE	2	1	0.659091	2	6.13663e-08	0.879241	4	0.000815875	0.890609	4	0.284237	0.845938	6	0.0110395	0.910364	6	0.0543006	0.933515	7	0.0550424	0.933515	5	0.0550121	0.933515	7	0.00130887	0.905747	1	4.94677e-07	1.4295e-07	0.0260682	0.000300531	2.04332e-05	1.58231e-05	2.23019e-05	1.48916e-06
1149	TAF7	TRUE	2	1	0.740909	1	1	0.573917	2	1	0.60628	3	1	0.742529	4	1	0.71001	4	1	0.71001	6	1	0.71001	4	1	0.699187	4	1	0.691057	1	1	1	1	1	1	1	1	1
1150	PRCP	TRUE	2	1	0.616667	2	1	0.645486	4	0.0665525	0.821981	2	1	0.644322	6	1	0.791317	6	1	0.735883	7	1	0.735883	5	1	0.735883	7	0.28462	0.812644	1	1	0.600587	1	1	1	1	1	1
1151	SLC3A2	TRUE	2	1	0.680303	2	1	0.674238	4	1	0.759546	3	1	0.664943	6	1	0.756303	6	1	0.770492	7	1	0.770492	5	1	0.770492	4	1	0.739837	1	1	1	1	1	1	1	1	1
1152	SIVA1	TRUE	2	1	0.693182	1	0.536254	0.696615	1	1	0.664938	5	1	0.64173	1	1	0.659951	3	1	0.644231	3	1	0.717935	9	1	0.748474	10	1	0.707953	1	1	1	1	1	1	1	1	1
1153	YPEL5	TRUE	2	1	0.720455	2	1	0.618459	4	1	0.668731	3	0.00652311	0.88046	4	0.000545286	0.896801	4	0.000551365	0.896801	6	0.000555041	0.896801	3	0.0324745	0.945355	4	0.159895	0.930894	1	1	1	0.0225989	0.000467108	0.000243747	0.00200838	0.00262945	4.40458e-05
1154	RBM6	TRUE	1	1	0.70303	3	1	0.703081	3	1	0.718182	2	1	0.673993	5	1	0.790528	7	1	0.790528	5	1	0.790528	6	1	0.790528	6	1	0.765244	1	1	1	1	0.264241	0.0267463	0.403168	0.0652957	0.410837
1155	CPXM2	TRUE	2	1	0.542424	1	1	0.531857	1	1	0.55358	1	1	0.604092	1	1	0.615385	2	1	0.666351	2	1	0.683983	8	1	0.653784	3	1	0.747619	1	1	1	1	1	1	1	1	1
1156	HDDC2	TRUE	2	1	0.77803	1	0.186667	0.710553	1	0.212565	0.708395	1	1	0.640409	1	1	0.640415	2	1	0.691288	2	1	0.648052	8	1	0.672303	9	1	0.661509	1	0.221013	0.789773	1	1	1	1	1	1
1157	TALDO1	TRUE	2	1	0.815909	2	0.849437	0.704428	4	1	0.754386	4	1	0.588235	6	1	0.707283	6	1	0.710383	7	1	0.710383	5	1	0.710383	7	1	0.741379	1	0.278916	0.105766	1	1	1	1	1	1
1158	NTRK2	TRUE	2	1	0.558333	1	1	0.566451	4	1	0.549536	1	1	0.551151	6	1	0.535014	2	1	0.593434	2	1	0.644156	8	1	0.622786	9	1	0.623774	1	1	1	1	1	1	1	1	1
1159	ADGRE3	TRUE	1	1	0.690909	2	0.0101578	0.763082	2	1	0.71256	4	1	0.815826	6	1	0.743697	6	1	0.724954	7	1	0.724954	5	1	0.724954	2	0.8071	0.834091	1	0.000578695	0.0275744	0.00276354	0.00480331	0.0154088	0.019811	0.00872529	0.0241938
1160	HIPK3	TRUE	1	1	0.678788	3	1	0.687675	4	1	0.688338	2	0.629275	0.737363	6	1	0.773109	6	1	0.836976	7	1	0.836976	5	1	0.836976	7	1	0.774138	1	1	1	1	1	1	1	1	1
1161	MRPL51	TRUE	2	1	0.744697	2	1	0.525014	4	1	0.589783	5	1	0.616477	6	1	0.596639	2	1	0.64678	2	1	0.669697	8	1	0.676731	1	1	0.64329	1	1	1	1	1	1	1	0.374724	1
1162	HSPD1	TRUE	1	1	0.531818	2	1	0.514376	4	1	0.573271	2	1	0.538828	6	1	0.581933	6	1	0.577413	7	1	0.577413	8	1	0.609903	9	1	0.642264	1	1	1	1	1	1	1	1	1
1163	SRI	TRUE	2	1	0.781061	1	1	0.638377	1	1	0.622963	4	1	0.647759	1	1	0.645299	2	1	0.618056	3	1	0.61087	9	1	0.607448	2	1	0.673485	1	1	1	1	1	1	1	1	1
1164	C19orf53	TRUE	2	1	0.746212	1	1	0.656546	1	1	0.653333	5	1	0.602273	1	1	0.703907	3	1	0.613604	3	1	0.730978	9	1	0.758242	3	1	0.884127	1	1	1	1	1	1	1	1	1
1165	HTRA3	TRUE	2	1	0.82803	2	1	0.585106	4	1	0.595459	5	1	0.661616	6	1	0.677871	6	1	0.675774	7	1	0.675774	5	1	0.675774	2	1	0.681818	1	1	1	1	1	1	1	1	1
1166	TWSG1	TRUE	2	1	0.57197	2	1	0.541116	2	1	0.663446	4	1	0.643557	3	1	0.598181	5	1	0.584416	4	1	0.633766	4	1	0.721545	2	1	0.720455	1	1	1	1	1	1	1	0.885164	1
1167	GNG5	TRUE	2	1	0.744697	2	1	0.661012	4	1	0.685243	4	1	0.598739	6	1	0.712885	5	1	0.68658	8	1	0.727914	2	1	0.722511	7	1	0.763793	1	1	1	1	1	1	1	1	1
1168	INSIG1	TRUE	2	1	0.800758	1	1	0.669736	1	1	0.669136	1	1	0.644757	2	1	0.682289	1	1	0.622283	1	1	0.645207	8	1	0.669082	9	1	0.666792	1	1	1	1	1	1	1	1	1
1169	ZNF292	TRUE	1	1	0.702273	3	1	0.691176	3	1	0.693388	1	1	0.577238	5	1	0.716758	1	0.0735874	0.829348	1	0.209699	0.788534	7	0.0746693	0.829348	8	0.247038	0.815517	1	1	1	1	1	0.411363	0.669543	0.150665	1
1170	MRPL33	TRUE	2	1	0.620455	1	1	0.558985	4	1	0.528896	5	1	0.626894	3	1	0.638577	3	1	0.685897	4	1	0.663203	1	1	0.681818	10	1	0.663625	1	1	1	1	1	1	1	1	1
1171	VAMP5	TRUE	2	1	0.581818	2	1	0.639448	4	0.212565	0.801342	2	1	0.654945	6	1	0.740196	6	1	0.804189	7	1	0.804189	5	1	0.804189	7	1	0.743678	1	1	1	1	1	1	1	1	1
1172	CTD-2060L22.1	TRUE	2	1	0.554545	2	0.100864	0.734618	4	1	0.747678	4	1	0.673669	6	1	0.751401	6	1	0.782332	7	1	0.782332	5	1	0.782332	7	1	0.76092	1	0.472584	0.78373	1	0.194585	0.0651521	0.215036	0.581441	0.827638
1173	TUSC3	TRUE	1	1	0.639394	3	1	0.610644	3	1	0.617355	1	1	0.624297	2	1	0.697815	7	1	0.619308	2	0.637111	0.757143	8	1	0.72182	9	1	0.72	1	0.0148926	0.0219848	1	0.0383547	0.0512494	0.001146	0.00805162	0.0531132
1174	SNU13	TRUE	2	0.00673728	0.937121	1	1	0.674216	1	1	0.666173	1	1	0.648338	1	1	0.611111	2	1	0.696023	3	1	0.659783	9	1	0.693529	9	1	0.644528	0.00660621	0.0366954	0.105625	1	0.841329	0.679525	1	1	1
1175	ATP5F1	TRUE	2	1	0.683333	2	1	0.629672	4	1	0.600619	4	1	0.606443	6	1	0.648459	6	1	0.636612	7	1	0.636612	5	1	0.636612	4	1	0.651423	1	1	1	1	1	1	1	1	1
1176	PKIG	TRUE	2	1	0.638636	1	1	0.617222	1	1	0.616296	1	1	0.556522	1	1	0.605006	2	1	0.582386	2	1	0.58355	9	1	0.619048	3	1	0.58254	1	1	1	1	1	1	1	1	1
1177	MED13L	TRUE	1	1	0.592424	3	1	0.556723	3	1	0.654545	2	1	0.640659	5	1	0.724954	7	1	0.724954	5	1	0.724954	6	1	0.724954	8	1	0.713793	1	1	1	1	1	1	1	1	1
1178	PTPRG	TRUE	1	1	0.765152	3	1	0.710084	3	1	0.768595	2	0.283511	0.750183	5	1	0.8051	7	1	0.8051	5	1	0.8051	6	1	0.8051	6	1	0.776423	1	1	1	0.951557	1	0.06061	0.960679	0.031766	0.0495263
1179	TXNL4A	TRUE	2	1	0.787879	2	1	0.6659	2	1	0.651369	4	0.706372	0.82563	3	0.0440361	0.737293	5	1	0.721645	8	1	0.721805	2	1	0.72987	2	1	0.768182	1	0.564035	1	0.318891	0.0915584	0.0173632	0.0154623	0.0221757	0.0715317
1180	ESR1	TRUE	1	1	0.772727	3	1	0.736695	3	1	0.804132	1	0.7885	0.695141	5	0.427087	0.883424	7	0.427087	0.883424	5	0.434244	0.883424	6	0.435025	0.883424	6	1	0.871951	1	1	0.965914	0.128023	1.47024e-06	1.06888e-05	2.14873e-05	4.53609e-06	1.71078e-05
1181	AGT	TRUE	2	1	0.718182	1	0.0102543	0.744649	1	0.023825	0.734568	1	1	0.679284	1	1	0.668498	2	1	0.649937	2	1	0.65974	8	1	0.64372	4	1	0.632114	1	0.0544279	0.253115	1	1	1	1	1	1
1182	GALNT8	TRUE	2	1	0.590909	1	1.64214e-06	0.826779	1	7.22027e-06	0.813333	1	0.17733	0.71509	2	0.653892	0.709028	2	0.121672	0.744003	2	1	0.725108	8	0.652682	0.747585	9	0.068366	0.775472	1	4.28878e-06	6.30169e-06	0.00117221	0.00232813	6.92333e-05	0.00121321	0.00045341	0.00110172
1183	VWA1	TRUE	2	1	0.683333	1	1	0.551269	4	1	0.540764	5	1	0.668876	1	1	0.603175	3	1	0.626781	3	1	0.668478	9	1	0.693529	10	1	0.699478	1	1	1	1	1	1	1	1	1
1184	ING1	TRUE	2	1	0.594697	2	1	0.557792	2	1	0.591787	3	0.00130274	0.905747	4	0.000349491	0.902993	4	0.000352555	0.902993	6	0.000354897	0.902993	3	0.316629	0.891621	4	1	0.879065	1	1	1	0.0215941	0.0347728	0.013846	0.035172	0.0227246	0.0226823
1185	GUSB	TRUE	2	1	0.80303	1	1	0.663763	1	1	0.674568	4	1	0.677871	1	1	0.713675	5	1	0.624675	8	1	0.660244	9	1	0.655678	3	1	0.688889	1	1	1	0.13292	0.0156553	0.0177712	0.0269309	0.0539055	1
1186	VMP1	TRUE	1	1	0.670455	3	1	0.664566	4	0.53126	0.783798	2	0.333769	0.747619	6	0.80327	0.821429	6	0.0240327	0.95173	7	0.0242936	0.95173	5	0.0242675	0.95173	7	0.356946	0.808046	1	0.142911	0.0431417	0.135467	0.233192	0.0249357	0.112237	0.10111	1
1187	ASPH	TRUE	2	1	0.584091	1	1	0.525386	4	1	0.590815	1	1	0.594118	6	1	0.648459	6	1	0.635701	7	1	0.635701	5	1	0.635701	9	1	0.612453	1	1	1	1	1	1	1	1	1
1188	AFF1	TRUE	1	1	0.679545	3	1	0.62395	3	1	0.727273	2	1	0.661172	5	1	0.770492	7	1	0.770492	5	1	0.770492	6	1	0.770492	6	1	0.740854	1	1	1	1	1	1	1	1	1
1189	MAGEH1	TRUE	2	1	0.744697	1	0.00726358	0.748382	1	0.00617829	0.749383	5	1	0.642992	2	1	0.627947	3	1	0.670584	4	1	0.653247	1	1	0.642619	1	1	0.637662	1	0.0270162	0.0607802	0.0135736	1	0.0106859	0.0583326	0.23581	1
1190	CNTNAP2	TRUE	1	2.03851e-05	0.998485	3	2.17225e-05	0.977591	3	9.98551e-05	0.995868	2	0.070217	0.753297	5	0.000391503	0.998179	7	0.000395143	0.998179	5	0.000397771	0.998179	6	0.000398681	0.998179	6	0.00170648	0.998984	1.9864e-05	0.000139074	0.00165557	1	0.0406867	0.0133075	0.00348387	0.00413227	0.00248429
1191	NR3C1	TRUE	1	1	0.520455	2	0.897799	0.703565	4	1	0.685759	4	1	0.620448	6	1	0.744398	6	1	0.826958	7	1	0.826958	5	1	0.826958	5	1	0.761983	1	1	1	1	1	1	1	1	1
1192	PTPN12	TRUE	1	1	0.62197	2	1.85763e-07	0.87004	4	1	0.770382	4	1	0.786415	6	1	0.815126	6	1	0.835155	7	1	0.835155	5	1	0.835155	7	0.0922363	0.834483	1	7.35126e-08	1.67394e-05	0.0052214	0.140081	0.00464631	0.000377447	0.00501167	0.00154858
1193	SLC41A3	TRUE	2	1	0.621212	1	0.018383	0.738178	1	0.0474371	0.726667	1	0.0088515	0.750384	2	0.0407863	0.746981	2	0.149102	0.741162	2	0.529484	0.760606	8	0.22822	0.7657	9	0.0996231	0.769811	1	0.083181	0.712541	0.0206261	0.0392625	0.07905	0.112031	0.258198	1
1194	TBC1D5	TRUE	1	0.62798	0.843939	3	1	0.803922	3	0.352567	0.869421	2	0.00864356	0.8	5	0.126457	0.913479	7	0.127743	0.913479	5	0.129696	0.913479	6	0.129732	0.913479	6	0.465738	0.902439	0.618295	1	0.143853	0.105938	0.0055941	3.73228e-05	0.000113231	0.000145716	0.00177139
1195	RPL13AP25	TRUE	2	1	0.698485	1	1	0.589348	4	1	0.626935	4	1	0.544818	6	1	0.612045	6	1	0.598361	2	1	0.626407	8	1	0.628824	9	1	0.647547	1	1	1	1	1	1	1	1	1
1196	CHP1	TRUE	2	1	0.729545	2	1	0.687464	4	1	0.668731	4	1	0.757003	6	1	0.663165	5	1	0.692641	8	1	0.694549	5	1	0.653005	2	1	0.700758	1	1	1	1	1	1	1	1	1
1197	PPP1CC	TRUE	2	1	0.547727	2	1.06115e-06	0.855089	4	0.00228495	0.875645	2	0.283511	0.750183	6	0.0633016	0.876751	6	0.621653	0.873406	7	0.630404	0.873406	5	0.632154	0.873406	7	0.0118327	0.87069	1	4.43212e-06	5.84955e-06	0.000893479	8.89237e-05	0.00015816	0.000899616	0.00057949	9.6463e-05
1198	AKAP13	TRUE	1	1	0.600758	2	1	0.635423	3	1	0.655372	2	1	0.666667	6	1	0.736695	6	1	0.744991	7	1	0.744991	5	1	0.744991	8	1	0.705172	1	1	1	1	1	1	1	1	1
1199	TMEM147	TRUE	2	1	0.780303	1	1	0.615729	4	1	0.550052	5	1	0.633207	1	1	0.554945	2	1	0.684975	3	1	0.671196	9	1	0.663004	10	1	0.691004	1	1	1	1	1	1	1	1	1
1200	AFF4	TRUE	2	1	0.568182	2	1	0.571305	4	1	0.563467	3	0.538213	0.800575	4	0.319877	0.794118	4	0.320042	0.794118	6	0.325034	0.794118	3	1	0.808743	4	1	0.789634	1	1	1	1	0.255971	0.339351	0.106988	0.608145	1
1201	NME4	TRUE	2	0.292724	0.861364	1	0.198063	0.709806	1	0.411262	0.699753	1	1	0.663171	2	1	0.638585	2	1	0.646465	2	1	0.653247	8	1	0.648953	9	1	0.68	0.287988	0.0440775	0.0855676	1	1	0.458908	0.548545	1	1
1202	PEA15	TRUE	2	1	0.676515	2	4.95123e-07	0.861702	4	6.22246e-05	0.925697	4	1	0.759804	6	0.00327326	0.932073	6	0.0212182	0.954463	7	0.0214304	0.954463	5	0.0214189	0.954463	7	0.00108407	0.908621	1	2.69872e-06	2.08267e-06	0.60752	0.00164891	0.000513714	0.000392378	0.000400417	0.000295683
1203	DDX1	TRUE	2	1	0.674242	2	1	0.542553	4	1	0.613519	3	1	0.621264	6	1	0.672269	6	1	0.64663	7	1	0.64663	5	1	0.64663	4	1	0.610772	1	1	1	1	1	1	1	1	1
1204	HEXB	TRUE	2	1	0.740909	2	1	0.531915	2	1	0.533816	3	1	0.566092	1	1	0.602564	2	1	0.612374	2	1	0.649784	4	1	0.688008	9	1	0.641132	1	1	1	1	1	1	1	1	1
1205	PSMC5	TRUE	2	1	0.765909	2	1	0.575906	4	1	0.604747	1	1	0.54578	6	1	0.637255	6	1	0.650273	7	1	0.650273	5	1	0.650273	3	1	0.88254	1	1	1	1	1	1	1	1	0.93623
1206	UBE2B	TRUE	2	1	0.734848	1	1	0.639871	1	1	0.636543	1	1	0.583376	1	1	0.617827	2	1	0.589962	1	1	0.578947	8	1	0.573671	1	1	0.582251	1	1	1	1	1	1	1	1	1
1207	UQCRC1	TRUE	2	1	0.831818	2	0.00773556	0.766245	4	1	0.767802	4	1	0.721289	6	1	0.771008	6	1	0.845173	7	1	0.845173	5	1	0.845173	7	1	0.783333	1	0.00162532	0.012197	1	0.463488	0.0338276	0.0909723	0.135243	0.103176
1208	FLNA	TRUE	2	1	0.587121	2	7.71627e-06	0.837263	4	0.00370165	0.868421	4	1	0.794118	6	0.0123605	0.908263	6	0.0587702	0.931694	7	0.0595757	0.931694	5	0.0595264	0.931694	7	0.140618	0.826437	1	5.74763e-05	2.72551e-05	0.0271646	0.00464457	0.00011016	3.70244e-05	2.00688e-05	0.00188868
1209	UBXN6	TRUE	2	1	0.653788	2	1	0.606095	2	1	0.588969	4	1	0.634454	1	1	0.614164	5	1	0.64329	3	1	0.661957	2	1	0.671861	3	1	0.788889	1	1	1	1	1	1	1	1	1
1210	PAFAH1B2	TRUE	2	1	0.555303	2	1	0.547441	4	1	0.670279	3	1	0.579885	6	1	0.720588	6	1	0.734062	7	1	0.734062	5	1	0.734062	7	1	0.694253	1	1	1	1	1	1	1	1	1
1211	WDR1	TRUE	2	1	0.65	2	0.000511397	0.796147	4	0.174367	0.804954	4	1	0.698179	6	0.469129	0.834034	6	1	0.838798	7	1	0.838798	5	1	0.838798	7	0.0446577	0.847701	1	0.00324917	0.00748743	1	0.0692102	0.00710993	0.0465307	0.065503	0.0791808
1212	CDC42EP4	TRUE	2	1	0.615152	1	1	0.603036	1	1	0.59284	3	1	0.71092	4	1	0.731166	4	1	0.731166	6	1	0.731166	3	0.914903	0.863388	4	1	0.875	1	1	1	0.598395	1	1	1	0.602051	1
1213	NDN	TRUE	2	1	0.82803	1	1	0.627178	1	1	0.637778	1	1	0.595141	2	1	0.575906	2	1	0.607323	2	1	0.651082	8	1	0.630837	9	1	0.639623	1	1	1	1	1	1	1	1	1
1214	SCAND1	TRUE	2	1	0.775758	2	1	0.538815	4	1	0.682663	1	1	0.521995	6	1	0.723389	6	1	0.712204	7	1	0.712204	5	1	0.712204	7	1	0.646552	1	1	1	1	1	1	1	1	1
1215	IMMP2L	TRUE	1	0.409254	0.853788	3	0.645519	0.82563	3	0.168693	0.886777	2	1	0.692308	5	0.0893826	0.921676	7	0.0902057	0.921676	5	0.0918518	0.921676	6	0.0916071	0.921676	6	0.321864	0.912602	0.402767	1	1	1	0.0585082	0.00248964	0.0116245	0.00346917	0.000379492
1216	RRAGA	TRUE	2	1	0.788636	1	1	0.61772	1	1	0.630123	3	1	0.596552	2	1	0.610696	2	1	0.61774	2	1	0.648052	4	1	0.645325	9	1	0.628679	1	1	1	1	1	1	1	1	1
1217	MCAM	TRUE	2	1	0.516667	2	6.68122e-08	0.877228	4	6.62091e-06	0.952528	2	0.00237792	0.815385	6	0.000189634	0.977591	6	0.00868986	0.971767	7	0.00875421	0.971767	5	0.00875651	0.971767	7	0.000106675	0.940805	1	1.68138e-07	8.75936e-08	0.000272895	9.00077e-06	4.09946e-06	3.71455e-05	2.72019e-05	8.00377e-05
1218	NDUFV1	TRUE	2	1	0.633333	2	1	0.618171	4	1	0.734262	4	1	0.728992	6	1	0.684174	5	1	0.688745	8	1	0.701598	2	1	0.677056	3	1	0.67619	1	1	1	1	1	1	1	1	1
1219	SUMO3	TRUE	2	1	0.627273	2	0.183307	0.726567	2	1	0.729871	4	0.345091	0.841737	6	1	0.654062	5	0.889293	0.750649	8	1	0.734962	2	1	0.729437	2	1	0.782576	1	0.748069	1	1	1	0.423491	1	1	1
1220	TNS1	TRUE	1	1	0.572727	2	1	0.651811	4	1	0.667699	2	1	0.646886	6	1	0.710784	6	1	0.704007	7	1	0.704007	4	1	0.721545	5	1	0.734711	1	1	1	1	1	1	1	1	1
1221	SNHG6	TRUE	2	1	0.667424	1	1	0.615729	1	1	0.613333	1	1	0.611253	2	1	0.59747	2	1	0.630366	4	1	0.600866	8	1	0.632448	3	1	0.639683	1	1	1	1	1	1	1	1	1
1222	NET1	TRUE	2	1	0.599242	1	1	0.617222	1	1	0.597778	3	1	0.681034	4	1	0.694014	4	1	0.694014	2	0.352154	0.767965	8	0.0991968	0.778986	4	1	0.740854	1	1	1	0.606332	0.0646176	0.457021	0.154459	0.230551	1
1223	SPRED1	TRUE	1	1	0.642424	2	0.260656	0.721679	4	0.0491737	0.827141	2	0.160214	0.758974	6	0.148069	0.859244	6	0.32184	0.89071	7	0.326862	0.89071	5	0.328118	0.89071	7	0.268715	0.813793	1	0.0253659	0.0140594	1	0.372176	0.0185243	0.283367	0.0233549	0.238814
1224	ZFAND3	TRUE	1	1	0.640152	2	1	0.671938	4	1	0.688338	2	1	0.716484	6	0.0863503	0.870448	6	0.458047	0.881603	7	0.465749	0.881603	5	0.466217	0.881603	5	1	0.771901	1	1	1	1	0.00509618	0.000460266	0.000435403	1.45798e-05	0.000562056
1225	POLD2	TRUE	2	0.0224728	0.914394	1	0.000499236	0.775759	1	0.00127896	0.765679	1	0.258662	0.71023	1	1	0.705739	2	0.00736221	0.780619	2	0.568116	0.759307	8	0.855739	0.742754	9	0.504893	0.743774	0.0220576	0.000132079	0.000852579	0.00355114	0.00636091	0.000781577	0.00335096	0.0100065	0.0308416
1226	PRKD1	TRUE	1	1	0.825	3	1	0.794118	3	0.492652	0.861157	1	1	0.658312	5	0.288723	0.893443	7	0.289413	0.893443	5	0.293812	0.893443	6	0.294934	0.893443	6	1	0.875	1	0.0124261	0.0330956	1	0.0150758	7.7708e-05	0.0002645	0.000439033	0.000208448
1227	KHDRBS1	TRUE	2	1	0.757576	1	1	0.607267	1	1	0.612593	3	1	0.567241	1	1	0.661172	2	1	0.613005	2	1	0.600866	8	1	0.617552	9	1	0.627925	1	1	1	1	1	1	1	1	1
1228	PRDX3	TRUE	2	1	0.712121	2	1	0.571305	2	1	0.583736	4	1	0.681373	3	1	0.628143	5	1	0.644589	2	1	0.642857	8	1	0.661031	2	1	0.663636	1	1	1	1	1	1	1	1	1
1229	FOXN3	TRUE	1	1	0.581061	2	0.00128162	0.786371	4	0.00438623	0.865841	2	0.119739	0.76337	6	0.0463013	0.883053	6	0.186188	0.904372	7	0.188967	0.904372	5	0.189403	0.904372	7	0.0742802	0.838506	1	0.00110546	0.000208963	0.0042836	0.0139579	0.0272159	0.00118604	0.00329033	0.00293289
1230	UBXN1	TRUE	2	1	0.825758	2	1	0.634273	4	1	0.694014	4	1	0.603641	6	1	0.747899	6	1	0.743169	7	1	0.743169	5	1	0.743169	7	1	0.697126	1	1	1	1	1	0.593015	1	1	1
1231	ARID4B	TRUE	1	1	0.624242	3	1	0.595938	3	1	0.67686	3	1	0.614368	5	1	0.746812	7	1	0.746812	5	1	0.746812	6	1	0.746812	6	1	0.713415	1	1	1	1	1	1	1	1	1
1232	ACSL1	TRUE	2	1	0.556061	2	0.626106	0.709028	4	2.20318e-05	0.939112	2	0.111326	0.764469	6	0.00571658	0.922269	6	0.0377853	0.941712	7	0.038243	0.941712	5	0.0382326	0.941712	7	0.000105224	0.942529	1	1	0.000325082	1	0.142897	0.0972639	0.614421	0.95451	0.173872
1233	NDUFS6	TRUE	2	1	0.637879	2	1	0.686889	4	1	0.671311	4	1	0.716387	6	1	0.684174	6	1	0.702186	7	1	0.702186	5	1	0.702186	3	1	0.757143	1	1	1	1	1	1	1	1	1
1234	TRIP6	TRUE	2	1	0.765152	2	1	0.581081	2	1	0.580918	4	1	0.611345	3	1	0.565276	5	1	0.608658	3	1	0.640761	9	1	0.656899	2	1	0.674242	1	1	1	1	1	1	1	1	1
1235	FAM3C	TRUE	2	1	0.69697	1	1	0.667247	1	1	0.656296	1	1	0.629923	2	1	0.644336	2	1	0.656566	2	1	0.734199	8	1	0.713366	3	1	0.68254	1	1	1	1	1	1	1	1	1
1236	MTCH1	TRUE	2	1	0.741667	2	1	0.696377	4	1	0.73839	4	1	0.680672	6	1	0.708683	6	1	0.675774	8	1	0.705357	5	1	0.675774	7	1	0.727011	1	0.760276	1	1	1	1	1	1	1
1237	EIF3F	TRUE	2	1	0.77803	2	1	0.644048	4	0.160128	0.806502	2	1	0.535165	6	1	0.783613	6	1	0.779599	7	1	0.779599	5	1	0.779599	7	1	0.759195	1	1	0.0294703	1	1	0.334072	0.528704	1	1
1238	IMPAD1	TRUE	2	1	0.672727	2	1	0.629097	2	1	0.647746	3	1	0.642529	3	1	0.649813	4	1	0.613519	4	1	0.621212	4	1	0.660569	2	1	0.653788	1	1	1	1	1	1	1	1	1
1239	NCOR1	TRUE	2	1	0.548485	2	1	0.580794	4	1	0.580495	2	1	0.594872	6	1	0.672269	1	1	0.719022	1	1	0.719455	7	1	0.719022	8	1	0.716667	1	1	1	1	1	1	1	1	1
1240	HADHA	TRUE	2	1	0.716667	2	1	0.543128	4	1	0.583591	1	1	0.558568	6	1	0.705182	6	1	0.653005	7	1	0.653005	5	1	0.653005	7	1	0.704023	1	1	1	1	1	1	1	1	1
1241	NDUFA1	TRUE	2	1	0.57197	1	1	0.510204	2	1	0.55153	4	1	0.596639	3	1	0.609417	5	1	0.580087	4	1	0.597403	3	1	0.6102	4	1	0.653455	1	1	1	1	1	1	1	1	1
1242	TCEAL8	TRUE	2	1	0.709848	1	0.307296	0.704082	1	0.824958	0.690123	1	1	0.661637	2	1	0.678838	2	1	0.670139	2	1	0.72684	8	1	0.709742	9	1	0.731321	1	1	1	1	1	1	1	1	1
1243	CYC1	TRUE	2	1	0.64697	2	1	0.602933	4	1	0.600103	4	1	0.697479	3	1	0.603799	5	1	0.618182	3	1	0.645652	9	1	0.660562	2	1	0.738636	1	1	1	1	1	1	1	1	1
1244	PPFIBP1	TRUE	1	1	0.612879	3	1	0.635854	2	1	0.64694	3	1	0.624138	4	1	0.642415	4	1	0.642415	6	1	0.642415	4	1	0.841463	5	1	0.771901	1	1	1	1	1	1	1	1	1
1245	UQCR10	TRUE	2	1	0.678788	1	1	0.545296	4	1	0.606295	1	1	0.606394	1	1	0.604396	5	1	0.633766	3	1	0.686957	9	1	0.673993	10	1	0.674055	1	1	1	1	1	1	1	1	1
1246	MMP2	TRUE	2	1	0.554545	2	1.83498e-08	0.889017	4	0.0122894	0.849845	4	0.0624129	0.877451	6	0.158069	0.857843	6	1	0.846995	7	1	0.846995	5	1	0.846995	2	0.459244	0.847727	1	1.01101e-07	1.1311e-05	0.00961583	0.399062	0.000699075	0.000616466	4.94402e-06	5.48499e-05
1247	COPB2	TRUE	2	1	0.681818	1	1	0.626431	1	1	0.624938	5	1	0.696023	1	1	0.601343	1	1	0.59837	3	1	0.650543	9	1	0.666667	2	1	0.644697	1	1	1	1	1	1	1	1	1
1248	SAV1	TRUE	2	1	0.634848	1	0.0741231	0.722001	1	0.0677257	0.722469	1	0.150916	0.717136	2	0.0193327	0.756182	2	7.91306e-05	0.830808	2	0.00186331	0.847619	8	0.000138726	0.86715	9	5.3857e-05	0.866038	1	0.368225	0.369046	0.457126	0.0106165	0.00111822	0.0159029	0.00795382	0.00507042
1249	CYSTM1	TRUE	2	1	0.631818	1	1	0.544052	4	1	0.575851	5	1	0.637942	3	1	0.611022	3	1	0.634972	3	1	0.588043	9	1	0.59768	10	1	0.681226	1	1	1	1	1	1	1	1	1
1250	PIEZO1	TRUE	2	1	0.687121	1	0.00980363	0.745147	1	0.0515869	0.725679	3	1	0.647126	1	1	0.637973	2	1	0.675189	2	1	0.676623	8	1	0.668277	9	1	0.693208	1	0.0503323	0.065022	0.0792926	0.0921685	0.0317552	0.261797	0.429782	0.69632
1251	ASAP1	TRUE	1	1	0.618182	2	0.000398814	0.798735	4	0.000759343	0.891641	2	0.00012386	0.851282	6	0.00117787	0.94958	6	0.00789362	0.97541	7	0.00794777	0.97541	5	0.00795401	0.97541	7	0.000227732	0.931609	1	0.000160421	9.76949e-05	0.000316748	0.00155093	2.55705e-05	2.77377e-05	0.000204804	0.000310979
1252	SREBF1	TRUE	2	1	0.818939	1	0.00726358	0.748382	1	0.0131245	0.741235	1	0.00112094	0.772123	2	0.0141529	0.759919	2	0.00508771	0.785038	2	0.0281837	0.809091	8	0.0222016	0.80153	9	0.00890136	0.804151	1	0.012494	0.0646697	0.00125688	0.02304	0.00285842	0.0035987	0.00770683	0.0619489
1253	NOP10	TRUE	2	1	0.696212	2	1	0.695802	4	1	0.660475	4	1	0.721289	6	1	0.663165	6	1	0.786885	7	1	0.786885	5	1	0.786885	2	1	0.82197	1	1	1	1	1	1	1	1	1
1254	AP3D1	TRUE	2	1	0.583333	2	1	0.650374	4	1	0.606811	4	1	0.584734	6	1	0.621148	5	1	0.6329	8	1	0.676692	2	1	0.7	2	1	0.637121	1	1	1	1	1	1	1	1	1
1255	WDPCP	TRUE	1	1	0.82803	3	0.772102	0.821429	3	0.681547	0.852893	2	1	0.608791	5	0.0893826	0.921676	7	0.0902057	0.921676	5	0.0918518	0.921676	6	0.0916071	0.921676	6	0.346598	0.910569	1	0.285927	1	1	0.281385	0.00209474	0.0136591	0.0047681	0.00446405
1256	RALGPS1	TRUE	1	1	0.546212	1	0.995599	0.687904	3	1	0.573554	5	1	0.640783	5	1	0.617486	1	1	0.688587	4	1	0.71342	1	1	0.729358	1	1	0.727706	1	0.748364	0.43327	1	1	0.0325531	0.0461629	0.0813268	0.992282
1257	GFPT1	TRUE	1	1	0.584848	3	1	0.543417	3	1	0.559504	3	1	0.752299	4	1	0.73323	4	1	0.73323	6	1	0.73323	3	1	0.752277	4	1	0.724593	1	1	1	1	1	1	1	1	1
1258	CBX1	TRUE	2	0.737169	0.840152	1	0.0682916	0.722997	1	0.216715	0.708148	1	0.0394225	0.733504	2	0.242233	0.723404	1	1	0.674457	2	1	0.699567	8	1	0.693639	9	1	0.70717	0.725923	0.0317186	0.0347475	0.0502339	0.131835	0.469241	0.180617	0.389513	1
1259	SPCS3	TRUE	2	1	0.688636	2	1	0.659862	4	1	0.664087	2	1	0.559707	6	1	0.810924	6	1	0.849727	7	1	0.849727	5	1	0.849727	7	1	0.75977	1	1	1	1	1	1	1	1	1
1260	FST	TRUE	2	1	0.639394	1	1	0.618467	1	1	0.633333	1	1	0.682353	2	1	0.683726	2	1	0.650568	2	1	0.663636	3	1	0.739526	4	1	0.823171	1	1	1	1	1	1	1	1	1
1261	MARCH6	TRUE	2	1	0.503788	1	1	0.572424	1	1	0.562716	1	1	0.598721	2	1	0.630247	1	1	0.755435	1	1	0.735902	7	1	0.755435	8	1	0.757471	1	1	1	1	1	1	1	1	1
1262	GM2A	TRUE	2	1	0.578788	2	2.40594e-05	0.826624	4	0.000421657	0.899897	4	1	0.742997	6	0.00384277	0.929272	6	0.0803928	0.924408	7	0.0817372	0.924408	5	0.0815777	0.924408	7	0.00865583	0.875862	1	0.000146723	5.17398e-05	0.572249	0.0289581	0.00179016	0.00047533	0.000322087	6.59939e-05
1263	RNF11	TRUE	2	1	0.687879	2	1	0.546003	2	1	0.541465	3	1	0.621264	4	1	0.600103	4	1	0.600103	2	1	0.605195	4	1	0.66565	5	1	0.669421	1	1	1	1	1	1	1	1	1
1264	NCKAP1	TRUE	1	1	0.581818	3	1	0.60084	3	1	0.599174	5	1	0.612374	5	1	0.652095	7	1	0.652095	5	1	0.652095	6	1	0.652095	6	1	0.650407	1	1	1	1	1	1	1	1	1
1265	SEC24D	TRUE	1	1	0.632576	3	1	0.616947	3	1	0.690083	3	0.226564	0.817816	4	0.682682	0.779154	4	0.6799	0.779154	6	0.68846	0.779154	4	1	0.830285	5	1	0.775207	1	1	1	0.378551	0.448993	0.587322	0.494904	1	0.610031
1266	SRPRB	TRUE	2	1	0.790152	2	1	0.627947	2	1	0.696055	5	1	0.661616	3	1	0.636972	3	1	0.59651	4	1	0.605195	4	1	0.591463	5	1	0.638017	1	1	0.310233	1	1	1	1	1	1
1267	AUP1	TRUE	2	1	0.656818	2	0.000153482	0.808511	4	0.064595	0.822497	3	1	0.76954	6	0.276087	0.845938	6	0.490481	0.879781	7	0.498319	0.879781	5	0.499072	0.879781	5	0.693374	0.852893	1	0.000986094	6.59382e-05	0.0429802	0.00063878	0.00104771	0.0266044	0.0278174	0.00720427
1268	ASH1L	TRUE	1	1	0.712879	3	1	0.665266	3	1	0.690909	1	1	0.627621	5	1	0.689435	7	1	0.689435	5	1	0.689435	6	1	0.689435	8	1	0.685632	1	1	1	1	1	1	1	1	1
1269	SPATS2L	TRUE	2	1	0.568939	2	1	0.63456	2	1	0.652576	3	1	0.608046	6	1	0.677171	6	1	0.642987	7	1	0.642987	4	1	0.726626	5	1	0.673554	1	1	1	1	1	1	1	1	1
1270	TERF2IP	TRUE	2	1	0.761364	1	1	0.626182	1	1	0.656049	1	0.088542	0.723785	2	0.0091375	0.765095	1	1	0.686957	1	1	0.699248	7	1	0.686957	9	1	0.701887	1	1	1	1	0.303496	1	1	1	1
1271	PACSIN2	TRUE	1	1	0.587879	3	1	0.538515	3	1	0.638017	3	1	0.666092	5	1	0.704918	7	1	0.704918	5	1	0.704918	4	1	0.75	5	1	0.756198	1	1	1	1	1	1	1	1	0.605753
1272	TNIP1	TRUE	2	1	0.714394	2	1	0.618746	4	1	0.681115	4	1	0.567227	6	1	0.691877	6	1	0.678506	7	1	0.678506	5	1	0.678506	3	1	0.793651	1	1	1	1	1	1	1	1	0.578474
1273	PDAP1	TRUE	2	0.358558	0.856818	2	1	0.550029	2	1	0.578502	4	1	0.660364	3	1	0.575709	5	1	0.57619	8	1	0.579417	2	1	0.610823	2	1	0.683333	0.352827	1	1	1	1	1	1	1	1
1274	ATP6V1E1	TRUE	2	1	0.775	2	1	0.617884	4	0.454527	0.786894	2	1	0.602198	6	1	0.815826	6	1	0.794171	7	1	0.794171	5	1	0.794171	7	0.433517	0.804023	1	1	0.545967	1	0.91226	1	0.588001	1	0.222098
1275	CHD2	TRUE	1	1	0.515152	1	1	0.588352	3	1	0.549587	1	1	0.680307	2	1	0.675388	1	1	0.630435	1	1	0.653665	8	1	0.65781	8	1	0.651724	1	1	1	1	1	1	1	1	1
1276	CBX5	TRUE	2	1	0.650758	1	1	0.684669	1	1	0.679506	1	0.166978	0.715857	2	0.0637807	0.741231	1	1	0.704891	1	1	0.702538	7	1	0.704891	9	1	0.684151	1	1	1	0.0300647	0.107978	0.222857	0.444262	0.421736	1
1277	CHMP2A	TRUE	2	1	0.784848	2	1	0.548304	4	1	0.576367	1	1	0.579284	2	1	0.573893	1	1	0.595109	8	1	0.593515	2	1	0.617316	10	1	0.603651	1	1	1	1	1	1	1	1	1
1278	GHR	TRUE	1	1	0.737121	3	1	0.688375	3	1	0.792562	1	0.895484	0.69335	5	1	0.842441	1	0.00590635	0.871739	5	1	0.842441	7	0.00594983	0.871739	8	0.000186184	0.934483	1	1	1	0.446464	0.00073233	0.000346857	0.00280311	0.000643463	0.000186136
1279	CTD-2269F5.1	TRUE	1	1	0.670455	3	1	0.62465	3	1	0.692562	1	1	0.682609	5	1	0.769581	1	0.00337544	0.880435	1	0.0320893	0.820019	7	0.00340359	0.880435	8	0.00424618	0.887356	1	1	0.168352	1	0.000333759	6.40199e-06	0.000143022	4.63154e-05	0.000562616
1280	ADD1	TRUE	2	1	0.651515	2	1	0.592869	4	1	0.684727	1	1	0.61202	6	1	0.69888	6	1	0.704918	7	1	0.704918	5	1	0.704918	7	1	0.702874	1	1	1	1	1	1	1	1	1
1281	ATXN1	TRUE	1	1	0.636364	3	1	0.609944	3	1	0.697521	2	1	0.641026	5	1	0.744991	1	0.011276	0.861413	1	0.0350635	0.818609	7	0.011369	0.861413	8	0.0558395	0.843678	1	1	1	1	0.628848	0.00623152	0.0226838	0.0165888	0.296139
1282	FGFRL1	TRUE	2	1	0.768939	1	1.61762e-08	0.862867	1	8.69642e-08	0.848889	1	3.89725e-06	0.824297	2	0.000966879	0.790109	2	0.000174744	0.822601	2	0.188006	0.778788	8	0.0590531	0.787037	9	0.0267094	0.789057	1	1.25897e-07	2.00068e-06	4.59163e-08	4.24216e-07	4.50804e-08	1.2762e-06	2.75701e-06	0.00010455
1283	MYO9B	TRUE	2	1	0.531818	3	1	0.509804	4	1	0.580495	1	1	0.661381	2	0.142862	0.730592	1	1	0.772283	1	1	0.755639	7	1	0.772283	8	1	0.771839	1	1	1	1	0.54388	0.423914	1	1	0.113024
1284	SRM	TRUE	2	0.192957	0.870455	1	1	0.627178	1	1	0.651852	5	1	0.606376	1	1	0.592796	2	1	0.654672	2	1	0.625108	8	1	0.64533	10	1	0.600391	0.189759	0.313954	1	1	1	1	1	1	1
1285	ADK	TRUE	1	1	0.72803	3	1	0.70098	3	1	0.787603	2	1	0.658974	5	1	0.775046	7	1	0.775046	5	1	0.775046	6	1	0.775046	6	1	0.752033	1	1	1	1	1	1	1	1	1
1286	FYN	TRUE	1	1	0.526515	2	2.34781e-09	0.905118	4	0.000214352	0.909185	2	0.0238364	0.786447	6	0.000461645	0.964986	6	0.0116643	0.967213	7	0.0117576	0.967213	5	0.0117576	0.967213	7	8.81398e-06	0.975862	1	3.56994e-09	1.18779e-07	0.000234684	0.000111981	1.23433e-05	1.05776e-05	1.26078e-05	1.05354e-05
1287	EXOC4	TRUE	1	1	0.665909	3	1	0.621148	3	1	0.722314	2	1	0.728938	5	1	0.798725	7	1	0.798725	5	1	0.798725	6	1	0.798725	6	1	0.775407	1	1	1	1	1	0.135251	0.415147	0.0900408	0.319983
1288	LINC01411	TRUE	1	1	0.675758	3	1	0.70028	2	0.0104628	0.80938	3	1	0.640805	5	1	0.638434	3	1	0.669338	4	1	0.7329	4	0.808538	0.885163	5	0.200921	0.880992	1	0.0135387	0.00449076	0.0370046	0.0220907	0.0149999	0.00709158	7.57146e-05	0.000129203
1289	RIC8A	TRUE	2	1	0.743939	2	1	0.589994	4	1	0.673375	4	1	0.579132	6	1	0.70028	6	1	0.679417	7	1	0.679417	9	1	0.720391	10	1	0.749674	1	1	1	1	1	0.694977	0.823977	0.541085	0.0569678
1290	SIL1	TRUE	1	1	0.534091	1	1	0.550025	3	1	0.560331	1	1	0.546292	5	1	0.62204	7	1	0.62204	3	1	0.643478	9	1	0.697802	3	1	0.728571	1	1	1	1	1	1	1	1	1
1291	CHSY1	TRUE	2	1	0.623485	2	1	0.564405	2	1	0.537037	3	1	0.681034	4	1	0.711558	4	1	0.711558	6	1	0.711558	4	1	0.757114	5	1	0.733058	1	1	1	1	1	1	1	1	1
1292	RP11-889L3.1	TRUE	2	0.608224	0.844697	1	1	0.61772	4	1	0.574303	4	1	0.606443	1	1	0.654457	2	0.585638	0.720644	2	1	0.688745	9	1	0.734432	3	1	0.75873	0.598823	0.657846	0.417894	1	1	0.0793871	0.362324	0.196447	0.326432
1293	PLBD2	TRUE	2	1	0.701515	2	1	0.595745	2	1	0.580113	4	1	0.663165	1	1	0.650794	5	1	0.626407	8	1	0.661184	2	1	0.657143	2	1	0.707576	1	1	1	1	1	1	1	1	1
1294	SRRM1	TRUE	2	1	0.6	1	1	0.580139	1	1	0.568642	3	1	0.632759	4	1	0.619195	1	1	0.758152	1	1	0.727444	7	1	0.758152	8	1	0.764943	1	1	1	1	1	1	1	1	1
1295	NCOA4	TRUE	2	1	0.686364	2	0.000192793	0.80621	4	0.00537409	0.862745	2	1	0.678388	6	0.00668122	0.919468	6	0.0803928	0.924408	7	0.0817372	0.924408	5	0.0815777	0.924408	7	0.0126622	0.86954	1	0.000565461	0.00145855	1	0.0277571	0.259632	0.346576	0.0254164	0.0746387
1296	LSAMP	TRUE	1	0.0816372	0.888636	3	0.0352134	0.887255	3	0.201754	0.882645	2	1	0.589377	5	0.873828	0.864299	7	0.871261	0.864299	5	0.883486	0.864299	6	0.885986	0.864299	6	1	0.852642	0.0802199	0.0347866	0.603395	1	1	1	1	1	1
1297	PSMB6	TRUE	2	1	0.815909	2	1	0.635135	4	1	0.623323	3	1	0.582184	3	1	0.573569	5	1	0.612121	8	1	0.632049	4	1	0.60061	10	1	0.649283	1	0.572081	1	1	1	1	1	1	1
1298	PRPF38B	TRUE	1	1	0.539394	2	1	0.612421	4	1	0.702786	2	1	0.694505	6	0.827132	0.820728	6	1	0.783242	7	1	0.783242	5	1	0.783242	7	0.999742	0.786207	1	1	1	1	1	1	1	1	1
1299	APRT	TRUE	2	1	0.696212	2	0.458206	0.713629	4	0.131014	0.810114	4	1	0.691877	6	1	0.780112	6	1	0.777778	7	1	0.777778	5	1	0.777778	7	1	0.736782	1	0.919208	0.222266	1	1	1	1	1	1
1300	DNAJC3	TRUE	2	1	0.687879	1	1	0.605774	1	1	0.617037	5	1	0.62279	3	1	0.582397	1	1	0.670109	1	1	0.655545	7	1	0.670109	1	1	0.6329	1	1	1	1	1	1	1	1	1
1301	DPP10	TRUE	1	1.09371e-06	0.991667	3	2.01342e-07	0.991597	3	7.98539e-06	0.987603	2	0.0425983	0.737363	5	5.53198e-05	0.984517	7	5.55448e-05	0.984517	5	5.58119e-05	0.984517	6	5.58963e-05	0.984517	6	0.000344223	0.982724	1.06089e-06	1.56508e-06	0.000161095	1	0.00278097	0.00493189	0.00775605	0.0030225	6.38894e-05
1302	SLC44A1	TRUE	2	1	0.602273	2	5.13551e-06	0.841001	4	0.00979578	0.853457	4	1	0.751401	6	0.0835301	0.871148	6	0.581009	0.875228	7	0.58951	0.875228	5	0.590958	0.875228	7	0.0150086	0.866667	1	3.82925e-05	0.000158471	0.142642	0.913855	0.0421431	0.00889195	0.00787507	0.0268584
1303	MTMR2	TRUE	1	1	0.593182	3	1	0.620448	3	1	0.627273	5	1	0.596907	5	1	0.653916	7	1	0.653916	5	1	0.653916	6	1	0.653916	1	1	0.654978	1	1	1	1	1	1	1	1	1
1304	NCK2	TRUE	2	1	0.636364	1	1	0.560976	2	1	0.555153	3	1	0.744253	4	1	0.737358	4	1	0.737358	6	1	0.737358	3	1	0.746812	4	1	0.70935	1	1	1	1	1	1	1	1	1
1305	TPD52L2	TRUE	2	0.467486	0.850758	1	1	0.609507	4	1	0.562436	1	1	0.609719	1	1	0.667888	6	1	0.726776	7	1	0.726776	5	1	0.726776	3	1	0.784127	0.460138	1	1	1	1	0.184155	1	1	1
1306	BBX	TRUE	2	1	0.547727	1	1	0.519662	1	1	0.518519	1	1	0.641688	2	1	0.675101	1	1	0.683152	1	1	0.707237	7	1	0.683152	9	1	0.643396	1	1	1	1	1	1	1	1	1
1307	HEBP2	TRUE	2	1	0.623485	1	1	0.540319	4	1	0.615583	5	1	0.625316	6	1	0.660364	3	1	0.670584	7	1	0.631148	1	1	0.653878	1	1	0.688745	1	1	1	1	1	1	1	1	1
1308	RTF1	TRUE	2	1	0.544697	2	1	0.579068	4	1	0.565015	3	1	0.621839	4	1	0.599587	1	1	0.679891	1	1	0.642387	7	1	0.679891	8	1	0.689655	1	1	1	1	1	1	1	1	1
1309	TMEM263	TRUE	2	1	0.545455	1	1	0.528621	1	1	0.558025	4	1	0.642157	2	1	0.608683	2	1	0.579861	2	1	0.649784	8	1	0.674718	2	1	0.795455	1	1	1	1	1	1	1	1	1
1310	HES1	TRUE	2	1	0.805303	1	1	0.611249	2	1	0.557971	3	1	0.608621	2	1	0.593732	1	1	0.642391	1	1	0.594925	4	1	0.744919	3	1	0.722222	1	1	1	1	1	1	1	1	1
1311	YWHAG	TRUE	2	1	0.561364	2	6.40299e-06	0.838988	4	0.218466	0.800826	4	1	0.745098	6	0.294037	0.844538	6	1	0.810565	7	1	0.810565	5	1	0.810565	7	0.28462	0.812644	1	4.23014e-05	7.33084e-05	0.353477	0.837403	0.0559047	0.505355	0.0217816	0.235044
1312	RPL12P4	TRUE	2	1	0.693182	1	1	0.618716	1	1	0.622222	5	1	0.606061	1	1	0.59768	2	1	0.634785	3	1	0.685326	9	1	0.713675	10	1	0.731421	1	1	1	1	1	1	1	1	1
1313	EIF2S3	TRUE	2	1	0.787879	1	1	0.61996	1	1	0.617531	5	1	0.598801	1	1	0.615385	2	0.225505	0.735164	2	0.843025	0.751948	8	0.178378	0.769726	9	0.393935	0.747925	1	1	1	1	1	1	1	1	1
1314	ROMO1	TRUE	2	1	0.551515	1	1	0.559233	2	1	0.537842	5	1	0.695076	3	1	0.64366	3	0.18078	0.753205	4	0.224528	0.775758	1	0.376962	0.761885	1	1	0.748052	1	1	1	1	1	1	1	1	1
1315	NDRG2	TRUE	2	1	0.667424	1	3.49458e-09	0.874067	1	6.32766e-10	0.884691	1	4.6396e-05	0.802558	2	9.75605e-06	0.835538	2	2.04968e-05	0.844381	2	0.00364683	0.838528	8	0.00190934	0.834944	9	0.000401829	0.843019	1	1.52453e-08	1.41871e-08	4.25439e-07	4.16524e-06	6.38526e-08	7.15666e-08	2.73702e-07	5.2115e-07
1316	RRAS	TRUE	2	1	0.609091	1	1	0.63116	1	1	0.602469	5	1	0.565657	1	1	0.679487	2	1	0.700758	2	1	0.696104	9	1	0.742369	3	1	0.861905	1	1	1	1	1	1	1	0.989869	1
1317	RP1-193H18.2	TRUE	2	1	0.548485	1	4.80175e-06	0.81782	1	9.70758e-05	0.79037	1	0.263805	0.709974	2	0.000296255	0.802473	1	0.413856	0.796739	1	1	0.753289	7	0.421536	0.796739	8	0.791391	0.791379	1	2.2047e-06	0.000748691	0.0141477	0.000918675	0.000122446	0.000112891	0.000117925	4.01798e-05
1318	CYCS	TRUE	2	1	0.523485	2	1	0.700403	2	1	0.729469	4	1	0.77381	6	1	0.637955	5	0.993757	0.748485	8	1	0.738252	2	1	0.735498	2	1	0.713636	1	1	1	0.547338	1	1	1	1	1
1319	CDKAL1	TRUE	1	0.669299	0.842424	3	0.843754	0.819328	3	0.104786	0.897521	2	0.733055	0.734799	5	0.0247061	0.95082	7	0.0250534	0.95082	5	0.025319	0.95082	6	0.0252986	0.95082	6	0.103238	0.942073	0.659021	1	0.476131	0.440033	0.000593166	0.00525146	0.0156948	0.00750584	0.0437084
1320	PABPC4	TRUE	2	1	0.690909	2	0.526457	0.711616	4	1	0.746646	2	1	0.607326	6	0.32343	0.842437	6	0.815695	0.86612	7	0.826308	0.86612	5	0.829674	0.86612	7	0.347028	0.808621	1	0.609961	1	1	1	0.280028	0.902124	0.654203	0.745794
1321	MBTPS1	TRUE	2	1	0.762879	1	1	0.652066	1	1	0.64963	1	1	0.623529	2	1	0.643761	2	1	0.658775	2	1	0.701732	8	1	0.690419	9	1	0.669434	1	1	1	1	1	1	1	1	1
1322	CD46	TRUE	1	1	0.682576	3	1	0.690476	4	1	0.704334	2	0.392089	0.745055	6	1	0.715686	6	1	0.723133	7	1	0.723133	5	1	0.723133	7	1	0.758046	1	1	1	1	0.64761	1	1	1	1
1323	MGLL	TRUE	2	1	0.615909	2	1	0.602645	4	1	0.75129	2	1	0.665934	6	1	0.769608	6	1	0.777778	7	1	0.777778	5	1	0.777778	7	1	0.782184	1	1	1	1	1	1	1	1	1
1324	PLEKHA5	TRUE	1	1	0.768182	3	1	0.718487	3	1	0.785124	2	0.0394075	0.779487	5	1	0.857923	7	1	0.857923	5	1	0.857923	6	1	0.857923	6	1	0.838415	1	0.438767	0.528185	0.658848	0.0150284	0.000266121	0.00849651	0.00118353	0.00542868
1325	BIRC2	TRUE	1	1	0.55303	2	1	0.57188	4	1	0.646543	3	1	0.705747	4	1	0.730134	4	1	0.730134	6	1	0.730134	3	1	0.82969	4	1	0.811992	1	1	1	1	1	1	1	1	1
1326	DDB1	TRUE	2	1	0.788636	2	1	0.626222	4	1	0.574303	4	1	0.614846	6	1	0.610644	6	1	0.632969	7	1	0.632969	5	1	0.632969	2	1	0.64697	1	1	1	1	1	1	1	1	1
1327	NSA2	TRUE	2	1	0.720455	2	1	0.565267	4	1	0.584107	5	1	0.558081	6	1	0.672269	6	1	0.697632	7	1	0.697632	5	1	0.697632	9	1	0.613585	1	1	1	1	1	1	1	1	1
1328	WHSC1L1	TRUE	2	1	0.740909	2	1	0.540828	4	1	0.582559	1	1	0.664194	6	1	0.640756	6	1	0.657559	7	1	0.657559	5	1	0.657559	9	1	0.638491	1	1	1	1	1	1	1	1	1
1329	QARS	TRUE	2	1	0.715909	2	0.139182	0.730305	4	0.0175486	0.844169	4	1	0.703782	6	0.0703439	0.87465	6	0.371107	0.887067	7	0.377502	0.887067	5	0.378281	0.887067	7	0.158264	0.824138	1	0.323185	0.00584539	1	0.0753233	0.096424	0.297374	1	0.567083
1330	AFF3	TRUE	1	1	0.742424	3	1	0.693277	3	1	0.721488	1	1	0.575703	5	1	0.761384	7	1	0.761384	5	1	0.761384	6	1	0.761384	8	0.422023	0.804598	1	0.201658	0.637044	1	1	0.0150552	0.054205	0.0761505	0.333519
1331	RSF1	TRUE	1	1	0.509091	2	1	0.610121	4	1	0.603715	2	1	0.62381	6	1	0.737395	6	1	0.678506	7	1	0.678506	5	1	0.678506	8	1	0.663793	1	1	1	1	1	1	1	1	1
1332	MEF2C	TRUE	1	1	0.731061	3	1	0.707283	3	1	0.78595	2	1	0.704762	5	1	0.798725	1	0.0424189	0.83913	5	1	0.798725	7	0.0429581	0.83913	8	0.132446	0.827586	1	1	1	0.560222	0.120718	0.00418546	0.064549	0.014331	0.0296854
1333	PSMD1	TRUE	2	1	0.639394	2	1	0.633698	4	1	0.652219	4	1	0.666667	6	1	0.652661	6	1	0.673042	7	1	0.673042	5	1	0.673042	5	1	0.604959	1	1	1	1	1	1	1	1	1
1334	MAGI2-AS3	TRUE	1	1	0.515909	1	1	0.644848	1	1	0.634074	3	1	0.664368	4	1	0.698658	4	1	0.698658	6	1	0.698658	3	1	0.761384	4	1	0.839431	1	1	1	1	1	1	0.255292	0.355765	0.191275
1335	ST6GAL1	TRUE	1	1	0.511364	3	1	0.548319	3	1	0.558678	1	0.234358	0.711509	2	1	0.675388	1	1	0.696739	1	1	0.713816	7	1	0.696739	8	1	0.747701	1	1	1	0.428689	1	1	1	1	1
1336	ARHGEF12	TRUE	1	1	0.60303	3	1	0.593137	3	1	0.641322	2	1	0.655311	5	1	0.697632	7	1	0.697632	5	1	0.697632	6	1	0.697632	6	1	0.736789	1	1	1	1	1	1	1	1	1
1337	VCP	TRUE	2	1	0.693939	2	1	0.681714	4	1	0.659443	4	1	0.581232	6	1	0.733193	6	1	0.678506	7	1	0.678506	5	1	0.678506	7	1	0.703448	1	1	1	1	1	1	1	1	1
1338	HNRNPF	TRUE	2	1	0.744697	2	0.000653868	0.79356	4	0.142886	0.808566	4	1	0.747199	6	1	0.787815	6	1	0.837887	7	1	0.837887	5	1	0.837887	7	0.128603	0.828161	1	0.0018833	0.00025991	1	0.194287	0.00637347	0.00247966	0.00859157	0.0992368
1339	SETBP1	TRUE	2	1	0.600758	2	1	0.582519	2	1	0.608696	1	1	0.595908	2	1	0.667625	1	1	0.76087	1	1	0.714286	4	1	0.791667	8	0.855641	0.789655	1	1	1	1	1	1	1	0.246467	0.426489
1340	CSMD1	TRUE	1	0.000620431	0.976515	3	0.00020045	0.97479	3	0.0014759	0.980992	2	1	0.610256	5	0.00570585	0.979053	7	0.00580812	0.979053	5	0.00585239	0.979053	6	0.00585086	0.979053	6	0.0238789	0.974593	0.000607159	0.000325957	0.00742265	1	0.00163533	0.0063679	0.00306419	0.0125684	0.0133981
1341	AIG1	TRUE	2	1	0.561364	1	1	0.544798	2	1	0.624799	3	1	0.637356	1	1	0.636752	4	1	0.596491	4	1	0.622511	4	1	0.795732	5	1	0.795041	1	1	1	1	1	1	1	1	1
1342	WNK1	TRUE	1	1	0.594697	3	1	0.630252	4	1	0.69969	2	1	0.683883	6	1	0.771008	6	1	0.779599	7	1	0.779599	5	1	0.779599	7	1	0.722989	1	1	1	1	1	1	1	1	1
1343	ANKRD28	TRUE	1	1	0.675758	2	1	0.698677	4	1	0.731166	2	0.213681	0.754579	6	0.77977	0.822129	6	1	0.849727	7	1	0.849727	5	1	0.849727	7	0.445749	0.803448	1	0.36897	1	0.420634	0.227821	0.0206068	0.0365362	0.0594355	0.110434
1344	GADD45GIP1	TRUE	2	1	0.562121	1	1	0.521653	4	1	0.613519	5	1	0.579545	1	1	0.611722	2	1	0.644886	2	1	0.664502	8	1	0.661836	9	1	0.650566	1	1	1	1	1	1	1	1	1
1345	KDM2A	TRUE	1	1	0.779545	3	1	0.742297	3	1	0.761157	2	1	0.70293	5	1	0.815118	7	1	0.815118	5	1	0.815118	6	1	0.815118	6	1	0.805894	1	1	1	1	0.725178	0.255812	0.113723	0.879848	1
1346	MANF	TRUE	2	1	0.750758	2	1	0.551179	2	1	0.634058	3	1	0.649425	1	1	0.623932	3	1	0.60755	4	1	0.68658	4	1	0.710366	1	1	0.654113	1	1	1	1	1	1	1	1	1
1347	TCF7L2	TRUE	1	1	0.695455	3	1	0.680672	3	1	0.738017	2	1	0.62381	5	1	0.708561	7	1	0.708561	5	1	0.708561	6	1	0.708561	8	1	0.737931	1	1	1	1	1	1	1	1	1
1348	GNG12	TRUE	1	1	0.608333	3	1	0.621148	2	1	0.626006	4	1	0.60084	5	1	0.581967	6	1	0.59745	7	1	0.59745	5	1	0.59745	6	1	0.638211	1	1	1	1	1	1	1	1	1
1349	SYPL1	TRUE	2	1	0.536364	2	1	0.619609	4	1	0.712074	4	1	0.630952	6	1	0.628151	5	1	0.697835	8	1	0.671053	2	1	0.666234	7	1	0.64023	1	1	1	1	1	1	1	1	1
1350	WAC	TRUE	2	1	0.565152	1	1	0.543305	4	1	0.670279	3	1	0.593678	6	1	0.634454	6	1	0.709472	7	1	0.709472	5	1	0.709472	4	1	0.689024	1	1	1	1	1	1	1	1	1
1351	FBXL17	TRUE	1	0.370477	0.856061	3	0.230648	0.848739	3	0.525976	0.859504	2	1	0.710989	5	0.0604491	0.930783	7	0.0611341	0.930783	5	0.0619732	0.930783	6	0.0619389	0.930783	6	0.136527	0.934959	0.364568	0.991761	1	1	0.0032766	0.0239853	0.0179475	0.0161997	0.0234648
1352	ESD	TRUE	2	1	0.746212	1	1	0.588104	4	1	0.640351	5	1	0.636995	6	1	0.605042	3	1	0.659188	3	1	0.620109	9	1	0.614164	10	1	0.685789	1	1	1	1	1	1	1	1	1
1353	CAPRIN1	TRUE	2	1	0.708333	2	1	0.681714	4	1	0.76677	4	1	0.60014	6	1	0.761204	6	1	0.730419	7	1	0.730419	5	1	0.730419	7	1	0.739655	1	1	1	1	1	1	1	1	1
1354	EXT2	TRUE	2	1	0.773485	1	1	0.66451	1	0.951008	0.688148	5	1	0.658775	1	1	0.617216	3	1	0.669516	4	1	0.701299	1	1	0.70809	1	1	0.693506	1	1	0.728636	1	1	1	1	1	1
1355	TCF12	TRUE	1	1	0.712879	3	1	0.719888	3	1	0.756198	2	0.252239	0.752015	5	1	0.836066	7	1	0.836066	5	1	0.836066	6	1	0.836066	6	1	0.809959	1	1	1	1	0.107598	0.00421013	0.00741343	0.00246375	0.00129968
1356	DCTN2	TRUE	2	1	0.722727	2	1	0.656987	4	1	0.659959	4	1	0.619748	6	1	0.710784	6	1	0.679417	7	1	0.679417	5	1	0.679417	7	1	0.694253	1	1	1	1	1	1	1	1	1
1357	KCNT2	TRUE	1	1	0.72197	3	1	0.714286	3	1	0.782645	1	1	0.66624	5	1	0.816029	7	1	0.816029	5	1	0.816029	6	1	0.816029	8	0.0122419	0.870115	1	1	1	1	0.0760231	0.0195915	0.0620161	0.106105	0.0490809
1358	PSMA5	TRUE	2	1	0.740909	2	1	0.591144	4	1	0.598555	4	1	0.659664	3	1	0.612895	5	1	0.655844	8	1	0.655075	2	1	0.659307	3	1	0.674603	1	1	1	1	1	1	1	1	1
1359	COX5A	TRUE	2	1	0.734848	2	0.333076	0.718229	4	1	0.68937	4	1	0.69888	6	1	0.772409	6	1	0.765027	7	1	0.765027	5	1	0.765027	2	1	0.757576	1	0.732515	0.247924	1	0.111524	0.0460074	0.158402	0.118581	0.142208
1360	ATF7IP2	TRUE	1	1	0.640152	3	1	0.62535	3	1	0.665289	1	1	0.619693	5	1	0.690346	1	0.0239952	0.848913	1	0.112583	0.799342	7	0.0242296	0.848913	8	0.00807566	0.877011	1	1	1	1	1	0.0386829	0.224374	0.0346379	0.0231732
1361	GAPDH	TRUE	2	1	0.799242	1	1	0.648084	2	1	0.629227	5	1	0.679609	3	1	0.655163	3	1	0.659188	3	1	0.684239	9	1	0.702686	3	1	0.780952	1	1	0.00740136	0.00139711	0.0801386	0.17616	0.490021	0.155852	0.0100199
1362	CYB5R1	TRUE	2	1	0.665909	1	1	0.563464	2	1	0.541465	4	1	0.564426	3	1	0.61985	2	1	0.661301	2	1	0.718615	8	1	0.698068	9	1	0.698868	1	1	1	1	1	1	1	1	1
1363	RPL30	TRUE	2	1	0.669697	1	1	0.629915	1	1	0.633086	4	1	0.617647	3	1	0.654361	5	1	0.617749	3	1	0.619565	9	1	0.638584	10	1	0.724902	1	1	1	1	1	0.942665	1	1	0.840957
1364	ADIPOQ	TRUE	2	1	0.667424	2	1	0.613571	4	1	0.720846	2	1	0.622344	6	1	0.711485	6	1	0.705829	7	1	0.705829	5	1	0.705829	7	1	0.75977	1	1	1	1	1	1	1	1	1
1365	S1PR3	TRUE	1	1	0.568182	2	6.48143e-10	0.914606	4	0.000127488	0.915893	4	0.131389	0.862045	6	0.000935858	0.953081	6	0.00847453	0.973588	7	0.00853275	0.973588	5	0.00853946	0.973588	7	9.87312e-05	0.943103	1	3.89202e-10	2.68021e-09	8.16666e-09	1.67105e-07	1.73622e-09	1.3412e-08	3.88404e-08	1.81788e-06
1366	SND1	TRUE	2	1	0.652273	1	1	0.56222	4	1	0.539216	1	1	0.607673	2	1	0.610121	2	1	0.583649	2	1	0.629004	8	1	0.644928	9	1	0.68	1	1	1	1	1	1	1	1	1
1367	ISCU	TRUE	2	1	0.720455	2	1	0.620759	4	1	0.718266	4	1	0.661064	6	1	0.651261	6	1	0.759563	7	1	0.759563	5	1	0.759563	3	1	0.660317	1	1	1	1	1	1	1	1	1
1368	AP2S1	TRUE	2	1	0.706818	2	0.0111908	0.761932	4	0.722268	0.777606	4	1	0.703081	6	1	0.792717	6	0.871261	0.864299	7	0.883486	0.864299	5	0.885986	0.864299	7	1	0.775862	1	0.0442257	0.0183433	1	0.559185	0.680007	0.642744	0.628823	0.215234
1369	TMX4	TRUE	1	1	0.667424	3	1	0.62605	3	1	0.654545	1	1	0.57289	5	1	0.686703	7	1	0.686703	5	1	0.686703	6	1	0.686703	6	1	0.714431	1	1	1	1	1	1	1	1	1
1370	SETD5	TRUE	2	1	0.559848	1	1	0.521155	4	1	0.543344	1	1	0.676215	2	1	0.698965	1	1	0.755978	1	1	0.712876	7	1	0.755978	8	0.113742	0.83046	1	1	1	1	1	1	1	1	1
1371	ITPR2	TRUE	1	1	0.783333	3	1	0.794118	3	1	0.787603	3	1	0.543103	5	1	0.846995	7	1	0.846995	5	1	0.846995	6	1	0.846995	8	0.00204979	0.898851	1	1	1	1	0.966108	0.000303841	0.00031168	0.00142129	0.00634167
1372	RAD23B	TRUE	2	1	0.788636	2	1	0.694652	2	1	0.669082	3	1	0.640805	6	1	0.658964	6	1	0.709472	7	1	0.709472	5	1	0.709472	5	1	0.704132	1	0.754022	1	1	1	1	1	1	1
1373	DNAJB2	TRUE	2	1	0.705303	1	1	0.659532	1	1	0.654074	1	0.0544871	0.729668	1	1	0.68254	2	0.106094	0.745896	2	1	0.682684	8	1	0.703301	3	1	0.768254	1	1	1	0.83482	0.445469	0.165815	1	1	1
1374	AK4	TRUE	2	1	0.619697	1	0.0010366	0.768542	1	0.000279762	0.780494	1	0.911864	0.693095	1	0.404877	0.815018	2	0.530838	0.722222	2	1	0.669697	8	1	0.676731	9	1	0.69283	1	0.00454905	0.000177479	0.00829418	0.000215583	0.00182697	0.0164476	0.0989045	0.120313
1375	PGAM1	TRUE	2	1	0.829545	1	0.0891621	0.719761	1	0.0322354	0.731111	5	1	0.62721	1	1	0.581807	2	1	0.616477	3	1	0.638587	9	1	0.615385	10	1	0.612777	1	0.0274431	0.137364	1	1	1	1	1	1
1376	CIB1	TRUE	2	1	0.676515	2	0.333076	0.718229	4	1	0.719814	3	1	0.602874	6	1	0.759104	6	0.581009	0.875228	7	0.58951	0.875228	5	0.590958	0.875228	7	0.337688	0.809195	1	0.89893	0.69347	1	1	0.127833	0.215641	0.0174021	0.123895
1377	COPS6	TRUE	2	1	0.737121	1	1	0.595072	1	1	0.598272	3	1	0.551149	2	1	0.591144	2	1	0.58428	2	1	0.65671	8	1	0.650564	9	1	0.639623	1	1	1	1	1	1	1	1	1
1378	MPP6	TRUE	2	1	0.52197	1	1	0.582628	1	1	0.574074	4	1	0.573529	2	1	0.630247	2	1	0.581755	2	1	0.597403	8	1	0.61715	9	1	0.616981	1	1	1	1	1	1	1	1	1
1379	USP47	TRUE	1	1	0.617424	2	1	0.59632	3	1	0.589256	3	1	0.750575	4	1	0.716202	4	1	0.716202	6	1	0.716202	3	1	0.704007	5	1	0.739669	1	1	1	1	1	1	1	1	1
1380	RAMP1	TRUE	2	1	0.530303	1	1	0.649577	1	1	0.639259	1	1	0.652685	2	1	0.691489	1	1	0.697826	2	1	0.640693	7	1	0.697826	8	1	0.716667	1	1	1	1	1	1	1	1	1
1381	SLC39A11	TRUE	1	1	0.753788	3	1	0.721989	3	1	0.753719	1	1	0.641688	5	1	0.778689	1	0.206395	0.810326	5	1	0.778689	7	0.21022	0.810326	8	0.0203454	0.861494	1	1	0.895347	1	0.0068624	0.0056327	0.00666384	0.0200887	0.00650804
1382	MAP7D3	TRUE	2	1	0.525758	1	1	0.550025	2	1	0.528583	1	1	0.622506	2	1	0.614721	1	1	0.625	1	1	0.613722	4	1	0.697154	8	1	0.694253	1	1	1	1	1	1	1	1	1
1383	PGRMC2	TRUE	2	1	0.809848	1	1	0.59109	4	1	0.576883	3	1	0.595977	1	1	0.599512	2	1	0.649621	2	1	0.6329	3	1	0.722222	4	1	0.754065	1	1	1	1	1	1	1	1	1
1384	NFAT5	TRUE	1	1	0.790152	3	1	0.773109	3	1	0.820661	2	1	0.580586	5	1	0.803279	1	0.0578056	0.833696	5	1	0.803279	7	0.0585649	0.833696	8	0.117353	0.829885	1	1	1	1	1	0.00361305	0.114282	0.0695617	0.479436
1385	GRIP1	TRUE	1	0.648237	0.843182	3	1	0.811625	3	1	0.831405	2	1	0.673993	5	1	0.851548	7	1	0.851548	5	1	0.851548	6	1	0.851548	3	1	0.833333	0.638262	1	1	1	1	1	1	1	1
1386	UBE2R2	TRUE	2	1	0.734848	2	1	0.643186	4	1	0.740454	1	1	0.587724	6	0.634733	0.827031	6	1	0.812386	7	1	0.812386	5	1	0.812386	7	1	0.773563	1	1	1	1	1	1	1	1	1
1387	SDHB	TRUE	2	1	0.800758	2	1	0.60092	4	1	0.684727	3	1	0.53046	6	1	0.640056	6	1	0.679417	7	1	0.679417	5	1	0.679417	7	1	0.705747	1	1	1	1	1	1	1	1	1
1388	STOML2	TRUE	2	1	0.707576	1	1	0.616725	1	1	0.59284	3	1	0.547701	1	1	0.613553	2	1	0.57702	3	1	0.731522	9	1	0.749695	10	1	0.778357	1	1	1	1	1	1	1	1	1
1389	ADSSL1	TRUE	2	1	0.687121	1	0.00142921	0.765306	1	0.0025242	0.758765	1	1	0.672634	2	0.247242	0.723117	2	1	0.710859	2	1	0.703896	8	1	0.71095	9	1	0.689057	1	0.00872605	0.00203076	0.00817791	0.00774254	0.00380919	0.0181902	0.0254937	0.24916
1390	NDUFAB1	TRUE	2	1	0.706818	2	1	0.604945	2	1	0.600242	4	1	0.632353	6	1	0.602241	5	1	0.654978	8	1	0.610432	2	1	0.612554	10	1	0.611473	1	1	1	1	1	1	1	1	1
1391	USO1	TRUE	1	1	0.517424	3	1	0.518908	3	1	0.552066	3	1	0.53908	2	1	0.625359	1	1	0.72337	1	1	0.68562	7	1	0.72337	8	1	0.736207	1	1	1	1	1	1	1	1	1
1392	NFATC1	TRUE	2	1	0.639394	2	1	0.551754	2	1	0.589775	3	1	0.645977	4	1	0.618163	4	1	0.618163	6	1	0.618163	4	1	0.682927	5	1	0.673554	1	1	1	1	1	1	1	1	1
1393	GLTP	TRUE	2	1	0.635606	1	1	0.575162	2	1	0.545089	4	1	0.598739	3	1	0.593365	2	1	0.596907	4	1	0.624242	8	1	0.634461	9	1	0.638113	1	1	1	1	1	1	1	1	1
1394	IDS	TRUE	1	1	0.515152	3	1	0.536415	4	1	0.552632	2	1	0.540659	6	1	0.579832	1	1	0.599457	4	1	0.614286	1	1	0.622602	1	1	0.645022	1	1	1	1	1	1	1	1	1
1395	MYEOV2	TRUE	2	1	0.715909	2	1	0.690339	4	1	0.716718	4	1	0.733193	6	1	0.615546	6	1	0.702186	7	1	0.702186	5	1	0.702186	2	1	0.790909	1	1	0.330986	1	1	1	1	1	1
1396	BOD1L1	TRUE	2	1	0.615909	2	1	0.524727	1	1	0.52963	3	1	0.565517	6	1	0.584034	1	1	0.660326	1	1	0.654135	4	1	0.67378	8	1	0.624138	1	1	1	1	1	1	1	1	1
1397	C7orf50	TRUE	2	1	0.736364	1	1	0.594823	1	1	0.589383	4	1	0.593137	1	1	0.677045	2	1	0.650253	3	1	0.67663	9	1	0.705739	3	1	0.647619	1	1	1	1	1	1	1	1	1
1398	SLIRP	TRUE	2	1	0.711364	1	1	0.580388	4	1	0.592363	5	1	0.677715	3	1	0.639379	3	1	0.683761	4	1	0.711255	3	1	0.690346	1	1	0.71645	1	1	1	1	1	1	1	1	1
1399	SEC23A	TRUE	1	1	0.543939	2	1	0.689477	2	0.161749	0.770531	4	1	0.804622	5	1	0.652095	5	1	0.695671	8	0.580775	0.769737	2	1	0.748485	2	0.210593	0.865909	1	1	0.747455	1	1	1	1	1	1
1400	EYS	TRUE	1	2.58834e-05	0.991667	3	7.43667e-06	0.988796	3	0.000110263	0.990909	2	1	0.705311	5	0.000516604	0.989982	7	0.000522495	0.989982	5	0.000525843	0.989982	6	0.00052678	0.989982	6	0.00254975	0.987805	2.52268e-05	5.24017e-05	0.00259978	1	0.033016	0.0503989	0.0426379	0.138154	0.0169612
1401	MOB1A	TRUE	2	1	0.654545	2	6.25472e-05	0.817424	4	0.00438623	0.865841	4	1	0.757003	6	0.113218	0.864846	6	0.279245	0.894353	7	0.283398	0.894353	5	0.284561	0.894353	7	0.117353	0.829885	1	0.000316201	0.000242676	0.0527239	0.000710324	1.02969e-05	0.000141135	0.000674012	0.00109882
1402	PARD3	TRUE	1	1	0.718182	3	1	0.686275	3	1	0.760331	2	1	0.672527	5	1	0.813297	7	1	0.813297	5	1	0.813297	6	1	0.813297	6	1	0.792683	1	1	1	1	0.263479	0.0921585	0.0939071	0.144318	0.185485
1403	RFTN2	TRUE	2	1	0.535606	1	1	0.658288	1	1	0.639753	1	1	0.659079	2	0.498299	0.713053	1	1	0.721196	1	1	0.715226	7	1	0.721196	8	1	0.721264	1	1	1	1	0.227868	1	1	1	1
1404	TPR	TRUE	2	1	0.590152	2	1	0.654687	4	1	0.623323	4	1	0.638655	6	1	0.703081	6	1	0.714936	7	1	0.714936	5	1	0.714936	7	1	0.648276	1	1	1	1	1	1	1	1	1
1405	TXNDC12	TRUE	2	1	0.807576	1	0.0150559	0.740418	1	0.0175486	0.738025	1	1	0.645524	1	1	0.641026	2	1	0.687816	2	1	0.698268	8	1	0.687198	9	1	0.662642	1	0.0327706	0.0580804	1	0.764149	0.63519	1	1	1
1406	SLC9B2	TRUE	2	1	0.517424	2	1	0.66935	4	1	0.761094	4	1	0.680672	6	1	0.77521	6	1	0.721311	8	1	0.743421	5	1	0.721311	2	1	0.776515	1	1	1	1	1	1	0.996409	1	0.566136
1407	DNAJC1	TRUE	1	1	0.782576	3	1	0.787815	3	1	0.763636	3	1	0.614943	5	1	0.76867	7	1	0.76867	5	1	0.76867	6	1	0.76867	6	1	0.757114	1	1	1	1	1	1	1	1	1
1408	PSMD8	TRUE	2	1	0.781818	2	0.00131552	0.786084	2	0.285325	0.761272	4	1	0.655462	6	1	0.629552	5	1	0.704762	8	1	0.721805	4	1	0.805894	5	1	0.754545	1	0.0028189	0.00184743	1	1	1	1	0.283901	0.225562
1409	ERICH1	TRUE	2	1	0.798485	1	0.0804967	0.721005	1	1	0.68716	1	0.000987753	0.773402	2	0.0108412	0.763082	1	1	0.696739	1	1	0.742011	8	1	0.721417	9	1	0.721132	1	0.119933	1	0.0198537	0.0210781	0.116491	0.0865679	0.490474	0.688626
1410	SIK3	TRUE	1	1	0.734848	3	1	0.680672	3	1	0.731405	3	0.116602	0.83046	4	0.0493718	0.827657	4	0.0499271	0.827657	6	0.0506213	0.827657	4	1	0.861789	5	0.788798	0.849587	1	1	1	0.0022529	0.00195824	4.22985e-05	1.03143e-05	0.000409057	8.32793e-05
1411	TMEM47	TRUE	2	1	0.545455	2	1	0.590282	2	1	0.623188	4	1	0.654762	3	1	0.607009	5	1	0.609091	4	1	0.625541	4	1	0.628049	2	1	0.657576	1	1	1	1	1	1	1	1	1
1412	SSR2	TRUE	2	1	0.665152	2	1	0.565267	4	1	0.614551	4	1	0.644258	3	0.264953	0.714286	5	1	0.666234	8	1	0.644737	2	1	0.641558	2	1	0.637121	1	1	1	1	1	1	1	1	1
1413	MESDC2	TRUE	2	1	0.656061	1	1	0.613489	1	1	0.597284	1	1	0.657545	2	1	0.63111	2	1	0.594066	2	1	0.65671	8	1	0.644122	9	1	0.667925	1	1	1	1	1	1	1	1	1
1414	MRPL57	TRUE	2	1	0.741667	1	1	0.580637	4	1	0.539732	4	1	0.57563	2	1	0.580794	2	1	0.638573	2	1	0.666667	8	1	0.639694	9	1	0.649434	1	1	1	1	1	1	1	1	1
1415	IGF2R	TRUE	2	1	0.637121	1	1	0.560727	1	1	0.567654	1	0.00385856	0.759335	2	0.357145	0.717941	6	1	0.668488	2	1	0.734199	8	1	0.726248	3	1	0.730159	1	1	1	0.0181296	0.734198	1	1	1	0.479869
1416	GABARAPL1	TRUE	1	1	0.566667	2	1	0.643186	4	1	0.672343	2	1	0.623077	6	1	0.642857	6	1	0.721311	7	1	0.721311	5	1	0.721311	5	1	0.683471	1	1	1	1	1	1	1	1	1
1417	MTUS1	TRUE	1	1	0.548485	1	1	0.643355	3	1	0.596694	1	0.00012934	0.793095	2	0.000243292	0.804485	1	0.019146	0.852717	1	0.00532094	0.847274	7	0.019311	0.852717	8	0.0508165	0.845402	1	1	1	0.007007	0.00270783	0.0175473	0.000609358	0.00370356	0.00499063
1418	SRP72	TRUE	2	1	0.526515	2	1	0.543416	2	1	0.559984	3	1	0.722414	4	1	0.69453	4	1	0.69453	6	1	0.69453	4	1	0.731707	4	1	0.70122	1	1	1	1	1	1	1	1	1
1419	ILF3	TRUE	2	1	0.693182	2	1	0.632835	4	1	0.675955	3	1	0.582759	6	1	0.630252	6	1	0.601093	8	1	0.62218	5	1	0.601093	7	1	0.675862	1	1	1	1	1	1	1	1	1
1420	JAK1	TRUE	2	1	0.656818	2	2.63256e-06	0.847039	4	0.231012	0.799794	4	1	0.785014	6	0.219815	0.85084	6	1	0.856102	7	1	0.856102	5	1	0.856102	7	0.247038	0.815517	1	1.84193e-05	0.000541525	1	0.985748	0.159522	0.146464	0.00711176	0.282673
1421	SCAPER	TRUE	1	1	0.815152	3	1	0.768908	3	0.377564	0.867769	2	1	0.679487	5	0.0142386	0.962659	7	0.0144907	0.962659	5	0.0146225	0.962659	6	0.0146264	0.962659	6	0.0744207	0.950203	1	1	1	1	0.0216065	0.0298607	0.0171857	0.0209807	0.0821004
1422	ERP29	TRUE	2	0.810721	0.837879	1	0.498703	0.697611	1	1	0.680494	1	0.733055	0.696164	1	1	0.791819	2	0.0520282	0.755682	3	1	0.754348	9	1	0.775946	3	1	0.774603	0.798434	0.277162	0.143168	1	0.0277348	0.0556348	0.0315855	0.0425016	0.210832
1423	PNN	TRUE	2	1	0.601515	1	1	0.569935	4	1	0.544892	1	1	0.624041	2	1	0.628235	1	1	0.676087	1	1	0.699248	7	1	0.676087	8	1	0.69023	1	1	1	1	1	1	1	1	1
1424	HMGN1	TRUE	2	1	0.67197	2	1	0.649511	4	1	0.684211	5	1	0.62721	6	1	0.722689	6	1	0.714936	7	1	0.714936	5	1	0.714936	7	1	0.727586	1	1	1	1	1	1	1	1	1
1425	NDUFA5	TRUE	2	1	0.640909	1	1	0.685665	1	1	0.666173	1	1	0.612532	2	1	0.687464	1	1	0.678804	1	1	0.673402	7	1	0.678804	8	1	0.660345	1	1	1	1	1	1	1	1	1
1426	UGCG	TRUE	2	1	0.555303	2	0.949935	0.702703	4	1	0.674923	3	0.207297	0.81954	4	0.0177057	0.844685	4	0.0179814	0.844685	6	0.0181411	0.844685	3	1	0.846995	4	1	0.844512	1	1	1	0.100598	0.0314117	0.102643	0.0494352	0.165648	0.0586344
1427	OSBPL8	TRUE	1	1	0.615909	2	0.614488	0.709316	2	1	0.708132	3	1	0.722989	6	1	0.694678	7	1	0.674863	5	1	0.674863	4	1	0.809959	5	1	0.838017	1	0.165348	0.794123	1	0.282393	1	1	0.948585	1
1428	UBE2D2	TRUE	2	1	0.693939	2	1	0.626222	4	1	0.591847	3	1	0.536782	6	1	0.545518	5	1	0.595671	8	1	0.628759	4	1	0.646341	2	1	0.693939	1	1	1	1	1	1	1	1	1
1429	ENSA	TRUE	2	1	0.763636	2	1	0.608396	4	1	0.75387	2	1	0.571795	6	1	0.778711	6	1	0.78051	7	1	0.78051	5	1	0.78051	7	1	0.749425	1	1	1	1	1	1	1	1	1
1430	CBLB	TRUE	1	1	0.719697	3	1	0.67577	3	1	0.78595	2	0.000380885	0.838462	6	0.267268	0.846639	6	1	0.835155	7	1	0.835155	5	1	0.835155	7	0.178515	0.821839	1	0.0788162	0.0408014	1.61825e-05	0.000270546	0.00139231	0.000566367	0.0123154	0.000664481
1431	MVP	TRUE	2	1	0.565909	2	0.0142747	0.759057	2	1	0.710548	4	1	0.731092	6	1	0.693277	5	1	0.698268	8	1	0.736372	2	0.684629	0.755844	7	1	0.710345	1	0.0650289	0.461429	1	1	1	1	1	1
1432	LHFPL2	TRUE	1	1	0.603788	2	1.83114e-05	0.829212	4	1	0.755934	4	1	0.777311	6	1	0.787115	6	1	0.836066	7	1	0.836066	5	1	0.836066	2	1	0.772727	1	3.80637e-06	0.000155639	0.00134714	0.102857	0.00970603	0.0454958	0.0133302	0.10907
1433	SNRPD3	TRUE	2	1	0.589394	2	1	0.558654	2	1	0.640902	4	1	0.682073	3	1	0.571964	5	1	0.660606	8	1	0.662594	2	1	0.682251	2	1	0.673485	1	1	1	1	1	1	1	1	1
1434	HSPA2	TRUE	2	1	0.684091	1	1	0.687158	1	1	0.664444	3	1	0.643103	4	1	0.624355	4	1	0.624355	2	1	0.660606	3	1	0.650273	3	1	0.652381	1	1	0.768334	0.807455	0.400711	0.867375	0.582678	1	1
1435	DCTD	TRUE	2	1	0.823485	1	1	0.638626	1	1	0.640741	1	0.848484	0.694118	2	1	0.694365	2	0.155871	0.74053	2	1	0.74329	8	1	0.727858	9	1	0.704906	1	1	1	1	1	0.247763	0.337872	0.446052	1
1436	PSMA4	TRUE	2	1	0.634848	2	1	0.672513	4	0.0131245	0.848813	4	1	0.707983	6	0.0402443	0.885854	6	0.427087	0.883424	7	0.434244	0.883424	5	0.435025	0.883424	7	0.878305	0.78908	1	1	0.18425	1	0.0147636	0.00627487	0.020791	0.144698	0.121456
1437	NEMF	TRUE	1	1	0.556818	3	1	0.515406	3	1	0.587603	2	1	0.589744	6	1	0.614146	1	1	0.683696	1	1	0.664004	3	1	0.68306	8	1	0.692529	1	1	1	1	1	1	1	1	1
1438	SH3GLB1	TRUE	2	1	0.622727	2	0.0334293	0.748706	4	1	0.754386	4	1	0.759804	6	1	0.747899	6	1	0.81694	7	1	0.81694	5	1	0.81694	7	1	0.736782	1	0.164613	0.527549	1	1	0.861605	1	1	1
1439	EEF1DP1	TRUE	2	1	0.746212	1	1	0.589099	4	1	0.631063	5	1	0.558396	6	1	0.648459	6	1	0.723133	7	1	0.723133	9	1	0.7442	3	1	0.784127	1	1	1	1	1	1	1	1	1
1440	PHTF2	TRUE	1	1	0.641667	3	1	0.640056	3	1	0.600826	4	1	0.60014	5	1	0.642987	1	1	0.669022	5	1	0.642987	7	1	0.669022	6	1	0.66565	1	1	1	1	1	1	1	1	1
1441	LINC00693	TRUE	1	1	0.678788	3	1	0.691877	3	1	0.709091	1	0.00552682	0.755499	5	1	0.763206	1	0.0055047	0.872826	1	0.00197306	0.861372	7	0.00554373	0.872826	8	0.0110294	0.871839	1	0.000604577	0.00398503	0.0998214	1.31871e-05	1.22508e-06	1.56814e-06	1.12188e-05	5.27281e-05
1442	RPL5P34	TRUE	2	0.760904	0.839394	1	1	0.614983	4	1	0.55418	1	1	0.629668	2	1	0.626509	2	1	0.669192	2	1	0.715152	8	0.952201	0.740741	9	0.130304	0.76566	0.749321	1	1	1	1	1	1	1	0.512856
1443	ETF1	TRUE	2	1	0.669697	2	1	0.56498	4	1	0.585139	3	0.0531317	0.844828	4	0.00560338	0.862745	4	0.00570379	0.862745	6	0.00574725	0.862745	3	0.328118	0.89071	4	0.625257	0.894309	1	1	1	0.116947	0.00588393	0.00257882	0.0143645	0.01121	0.0949638
1444	CCT3	TRUE	2	1	0.712879	2	1	0.683439	4	1	0.759546	4	1	0.641457	6	1	0.684174	6	1	0.698543	7	1	0.698543	5	1	0.698543	5	1	0.677686	1	1	0.201752	1	1	1	1	1	1
1445	CLSTN1	TRUE	2	0.608224	0.844697	1	1	0.631658	2	1	0.5781	3	1	0.618966	1	1	0.648962	2	1	0.626894	3	1	0.611957	4	1	0.675813	5	1	0.657025	0.598823	1	1	1	1	1	1	1	1
1446	RPS27	TRUE	2	1	0.691667	1	1	0.608512	1	1	0.582222	5	1	0.578598	1	1	0.553724	2	1	0.643308	2	1	0.613853	9	1	0.624542	10	1	0.653194	1	1	1	1	1	1	1	1	1
1447	STAT2	TRUE	1	1	0.631818	3	1	0.663866	4	0.000406437	0.900413	2	0.0244843	0.786081	6	0.00985147	0.912465	6	0.0835697	0.923497	7	0.0849934	0.923497	5	0.0847561	0.923497	7	0.0122419	0.870115	1	0.120827	0.000614544	0.34374	0.0569264	0.00377992	0.0506527	0.0193484	0.0302708
1448	ARPP19	TRUE	2	1	0.610606	2	1	0.563255	4	1	0.625903	3	1	0.52931	6	1	0.656863	6	1	0.60929	7	1	0.60929	5	1	0.60929	7	1	0.604598	1	1	1	1	1	1	1	1	1
1449	RNF7	TRUE	2	0.588774	0.845455	2	1	0.564117	4	1	0.579979	5	1	0.559975	3	1	0.563938	2	1	0.653725	2	1	0.7	8	1	0.690016	9	1	0.719623	0.579655	1	1	1	1	1	1	1	0.0710352
1450	TRMT112	TRUE	2	1	0.8	2	1	0.575906	2	1	0.541465	5	1	0.595013	1	1	0.565324	2	1	0.586174	3	1	0.616848	9	1	0.631868	10	1	0.71708	1	1	1	1	1	1	1	1	1
1451	PLD3	TRUE	2	1	0.768939	1	0.545825	0.696366	1	0.252414	0.706173	1	0.0198327	0.741432	1	1	0.691087	2	0.166231	0.739583	3	1	0.719565	9	1	0.727717	3	1	0.844444	1	1	0.617835	0.0142832	0.0402778	0.0546697	0.105001	0.101266	0.0878025
1452	P4HA3	TRUE	2	1	0.501894	2	1	0.679126	2	0.157191	0.770934	4	1	0.712185	4	1	0.632095	5	1	0.7	8	1	0.694079	4	1	0.85061	5	1	0.818182	1	1	1	0.0975402	1	1	1	0.0965818	0.231889
1453	MAP3K8	TRUE	1	1	0.566667	2	1	0.644048	4	1	0.610423	3	0.00236758	0.896552	4	0.000758242	0.892157	4	0.000767518	0.892157	6	0.000773044	0.892157	3	0.0815777	0.924408	4	0.37275	0.908537	1	1	1	0.00168259	0.000950307	0.000653963	0.00129404	0.00278787	0.0012604
1454	GNB2	TRUE	2	1	0.612879	2	1	0.635998	4	1	0.736842	4	1	0.654062	6	1	0.771008	6	1	0.774135	7	1	0.774135	5	1	0.774135	3	1	0.71746	1	1	1	1	1	1	1	1	1
1455	HNRNPA0	TRUE	2	1	0.662121	2	1	0.62881	2	1	0.653382	3	1	0.671264	4	1	0.670795	4	1	0.670795	6	1	0.670795	3	1	0.680328	4	1	0.696138	1	1	1	1	1	1	1	1	1
1456	ANKRD10	TRUE	1	1	0.541667	2	1	0.624784	4	1	0.769866	2	1	0.682784	6	0.234957	0.84944	6	0.052147	0.934426	7	0.0528588	0.934426	5	0.0528297	0.934426	7	0.812484	0.790805	1	1	1	1	1	0.158476	1	0.0773077	1
1457	MAN1B1	TRUE	2	1	0.691667	2	1	0.532202	4	1	0.522704	4	1	0.607843	2	1	0.560667	5	1	0.564502	8	1	0.596335	2	1	0.624675	3	1	0.733333	1	1	1	1	1	1	1	1	1
1458	SLU7	TRUE	2	1	0.618182	2	1	0.627947	2	1	0.570853	3	1	0.583908	6	1	0.612745	6	1	0.643898	7	1	0.643898	4	1	0.71748	5	1	0.672727	1	1	1	1	1	1	1	1	1
1459	ANP32E	TRUE	2	1	0.508333	1	1	0.521404	3	1	0.538017	5	1	0.543245	2	1	0.575618	3	1	0.553063	2	1	0.641991	8	1	0.640499	9	1	0.638868	1	1	1	1	1	1	1	1	1
1460	HAX1	TRUE	2	1	0.680303	1	0.0488429	0.726979	1	0.375735	0.700988	5	1	0.628157	1	1	0.661172	2	0.499838	0.723169	3	1	0.764674	9	0.679737	0.804029	10	1	0.722947	1	0.225211	1	1	1	1	1	0.457366	1
1461	FERMT2	TRUE	1	1	0.502273	2	1	0.675101	4	1	0.652219	3	1	0.695977	6	1	0.684874	4	1	0.682663	6	1	0.682663	4	1	0.778455	5	1	0.732231	1	1	1	1	1	1	1	1	1
1462	THOC2	TRUE	1	1	0.747727	3	1	0.697479	3	1	0.744628	2	1	0.669231	5	1	0.816029	7	1	0.816029	5	1	0.816029	6	1	0.816029	6	1	0.841463	1	1	1	1	1	1	1	1	1
1463	UQCRC2	TRUE	2	1	0.798485	2	1	0.586832	4	1	0.713106	2	1	0.557143	6	1	0.717087	6	1	0.70765	7	1	0.70765	5	1	0.70765	7	1	0.761494	1	1	1	1	1	1	1	1	0.351333
1464	C1orf198	TRUE	2	1	0.698485	2	1	0.548879	2	1	0.583736	3	1	0.787356	4	1	0.732198	4	1	0.732198	6	1	0.732198	3	1	0.777778	4	1	0.753049	1	1	1	0.556163	1	1	1	1	1
1465	CENPB	TRUE	2	1	0.530303	2	1	0.63916	2	1	0.635266	4	1	0.680672	3	1	0.659444	5	1	0.664935	8	1	0.620771	2	1	0.652814	2	1	0.691667	1	1	1	1	1	1	1	1	1
1466	TUFM	TRUE	2	1	0.590909	2	1	0.633698	4	1	0.721362	2	1	0.612454	6	1	0.80112	6	0.562228	0.876138	7	0.570078	0.876138	5	0.571648	0.876138	7	0.589151	0.797701	1	1	1	1	1	1	1	1	1
1467	VPS13B	TRUE	1	0.00973478	0.930303	3	0.00852998	0.913866	3	0.014977	0.938843	2	0.180803	0.757143	5	0.00740064	0.976321	7	0.00754793	0.976321	5	0.00760367	0.976321	6	0.00760566	0.976321	6	0.0317734	0.970528	0.00954825	0.0252865	0.0727774	1	0.0010351	0.000889641	0.00118604	0.000636335	0.00122484
1468	C14orf2	TRUE	2	1	0.718939	2	1	0.542266	4	1	0.591847	4	1	0.60014	3	1	0.618245	6	1	0.620219	7	1	0.620219	5	1	0.620219	10	1	0.599739	1	1	1	1	1	1	1	1	1
1469	RER1	TRUE	2	1	0.748485	2	1	0.584244	4	1	0.618163	4	1	0.653361	2	1	0.612708	6	1	0.622951	2	1	0.674026	8	1	0.681562	2	1	0.65	1	1	1	1	1	1	1	1	1
1470	MYDGF	TRUE	2	1	0.807576	1	0.107257	0.717521	1	0.0720023	0.721728	5	1	0.662879	1	0.568919	0.807692	2	0.0308059	0.762626	3	1	0.728261	9	1	0.778999	3	1	0.78254	1	0.0799732	0.00622768	0.00449855	0.00165742	0.00112474	0.00511673	0.00551812	0.0841739
1471	GRID2	TRUE	1	1.20806e-05	0.994697	3	2.29432e-06	0.996499	3	4.84919e-05	0.995868	2	0.29272	0.728022	5	0.000251923	0.994536	7	0.000253475	0.994536	5	0.000255222	0.994536	6	0.000255416	0.994536	6	0.00111007	0.995935	1.17626e-05	1.22261e-05	0.000795489	1	0.0154791	0.0757783	0.0319541	0.0992383	0.00842042
1472	METTL9	TRUE	2	1	0.734848	2	0.967504	0.702415	4	0.51803	0.784314	4	1	0.691176	6	1	0.806022	6	1	0.820583	7	1	0.820583	5	1	0.820583	2	1	0.77197	1	0.419589	0.0811753	1	1	0.419639	1	1	1
1473	DCXR	TRUE	2	1	0.748485	1	0.217962	0.708561	1	0.74072	0.691605	1	1	0.659591	1	1	0.722833	2	0.673723	0.718434	3	0.548384	0.791304	9	0.46207	0.812576	10	1	0.777053	1	0.82884	1	1	1	1	0.256694	0.271068	1
1474	CXXC5	TRUE	2	1	0.74697	2	1	0.595457	2	1	0.622786	5	1	0.647096	3	1	0.617442	3	1	0.610399	8	1	0.581297	4	1	0.731707	10	1	0.65515	1	1	1	1	1	1	1	1	1
1475	EIF3B	TRUE	2	1	0.8	2	1	0.655262	4	1	0.721878	4	1	0.569328	6	1	0.782213	6	1	0.765027	7	1	0.765027	5	1	0.765027	7	1	0.782759	1	1	1	1	1	1	1	1	1
1476	MRPL17	TRUE	2	1	0.825	2	1	0.575331	2	1	0.558776	5	1	0.61774	3	1	0.636437	3	1	0.634615	3	1	0.639674	9	1	0.649573	10	1	0.679922	1	1	1	1	1	1	1	1	1
1477	H6PD	TRUE	2	1	0.790152	2	1	0.664175	4	1	0.616099	4	1	0.669468	6	1	0.716387	6	1	0.758652	7	1	0.758652	5	1	0.758652	2	1	0.676515	1	1	1	1	1	1	1	1	1
1478	CLIP1	TRUE	1	1	0.525	3	1	0.558824	3	1	0.57686	3	1	0.597126	4	1	0.621259	1	1	0.710326	1	1	0.703477	7	1	0.710326	8	1	0.722989	1	1	1	1	1	1	1	1	1
1479	IFI16	TRUE	2	1	0.569697	2	5.65857e-07	0.860552	4	4.34729e-06	0.959236	2	0.0111151	0.796703	6	0.000286839	0.972689	6	0.00402795	0.989071	7	0.00405214	0.989071	5	0.00406055	0.989071	7	2.40856e-05	0.962644	1	3.83046e-06	4.19216e-07	0.00752014	0.000212871	8.54957e-05	0.000431917	0.000251814	0.000747419
1480	EGLN1	TRUE	2	1	0.615909	1	1	0.680189	1	1	0.677284	1	1	0.662148	2	0.666041	0.708741	1	1	0.650543	2	1	0.667965	8	1	0.678341	9	1	0.683396	1	1	1	0.52985	1	1	1	1	1
1481	MYO1E	TRUE	1	1	0.606061	2	0.00531522	0.770558	2	0.408562	0.755233	2	0.357821	0.74652	6	1	0.783613	6	1	0.71949	7	1	0.71949	4	1	0.760163	5	1	0.753719	1	0.00406429	0.00590347	0.0183831	0.857419	0.0152781	0.017688	0.0192592	0.0134334
1482	SETD7	TRUE	1	1	0.576515	3	1	0.589636	3	1	0.541322	5	1	0.57702	2	1	0.601783	3	1	0.584046	2	1	0.616883	8	1	0.629227	9	1	0.633585	1	1	1	1	1	1	1	1	1
1483	ANKRD17	TRUE	1	1	0.711364	3	1	0.733193	3	1	0.722314	2	1	0.72674	5	1	0.79326	6	1	0.850638	7	1	0.850638	5	1	0.850638	6	1	0.761179	1	0.106087	1	1	1	0.148794	0.363503	0.0219235	0.383908
1484	RP11-64D24.2	TRUE	2	1	0.55303	1	1	0.59109	1	1	0.588148	1	1	0.651918	1	1	0.666667	2	1	0.624369	1	1	0.635338	4	1	0.675813	5	1	0.661983	1	1	1	1	1	1	1	1	1
1485	PAFAH1B1	TRUE	1	1	0.542424	2	1	0.676251	4	1	0.718266	2	1	0.671062	6	1	0.748599	6	1	0.778689	7	1	0.778689	5	1	0.778689	7	1	0.728161	1	1	1	1	1	1	1	1	1
1486	ZFYVE21	TRUE	2	1	0.558333	1	1	0.607516	1	1	0.614074	1	1	0.626343	1	1	0.770452	2	1	0.708333	2	1	0.690043	9	1	0.685592	3	1	0.828571	1	1	1	1	1	1	1	1	1
1487	SKIL	TRUE	1	1	0.688636	3	1	0.70028	4	1	0.70227	2	1	0.707692	6	1	0.713585	6	1	0.700364	7	1	0.700364	4	1	0.710366	5	1	0.682645	1	1	1	0.212811	0.108925	0.0744206	1	0.45513	1
1488	SNX17	TRUE	2	0.237913	0.865909	1	1	0.674963	1	1	0.67284	5	1	0.653409	1	1	0.606838	2	1	0.702336	3	1	0.758696	9	1	0.752747	10	0.0768787	0.859844	0.234016	0.465774	0.399415	1	1	0.613536	0.160035	0.52984	0.072168
1489	BPTF	TRUE	2	1	0.623485	2	1	0.517251	4	1	0.526316	1	1	0.621228	6	1	0.651261	6	1	0.702186	7	1	0.702186	5	1	0.702186	8	1	0.69023	1	1	1	1	1	1	1	1	1
1490	PSMF1	TRUE	2	1	0.757576	1	1	0.556496	4	1	0.582043	1	1	0.57289	1	1	0.612943	2	1	0.645833	3	1	0.6625	9	1	0.663004	3	1	0.646032	1	1	1	1	1	1	1	1	1
1491	ARCN1	TRUE	2	1	0.826515	2	1	0.612708	2	1	0.609903	4	1	0.564426	2	1	0.564692	5	1	0.616883	8	1	0.680921	2	1	0.682251	5	1	0.603306	1	1	1	1	1	1	1	1	1
1492	METAP2	TRUE	1	1	0.609848	3	1	0.577031	3	1	0.670248	2	1	0.649084	5	1	0.669399	7	1	0.669399	5	1	0.669399	3	1	0.726776	4	1	0.745935	1	1	1	1	1	1	1	1	1
1493	GARS	TRUE	2	1	0.750758	2	0.0304498	0.749856	2	1	0.689211	4	1	0.743697	6	1	0.703081	6	1	0.728597	7	1	0.728597	5	1	0.728597	2	1	0.742424	1	0.0119407	0.425045	1	0.998826	0.0241835	0.00914129	0.0216848	0.0356058
1494	SIRPA	TRUE	2	1	0.551515	2	1	0.560955	4	1	0.732714	2	1	0.651282	6	1	0.811625	6	1	0.835155	7	1	0.835155	5	1	0.835155	7	1	0.783908	1	1	1	1	1	1	1	1	1
1495	MAP2K3	TRUE	2	1	0.621212	2	0.326353	0.718516	4	1	0.721362	3	1	0.704598	6	1	0.764006	6	1	0.737705	7	1	0.737705	5	1	0.737705	3	1	0.853968	1	0.904446	1	1	0.454794	1	1	1	0.0363531
1496	CCAR1	TRUE	1	1	0.626515	3	1	0.658964	3	1	0.679339	2	1	0.6337	5	1	0.721311	7	1	0.721311	5	1	0.721311	6	1	0.721311	6	1	0.70122	1	1	1	1	1	1	1	1	1
1497	ILF2	TRUE	2	1	0.818939	2	0.881629	0.703853	2	1	0.650966	3	1	0.714368	4	1	0.726006	4	1	0.726006	6	1	0.726006	3	1	0.794171	4	1	0.772358	1	0.0347798	1	1	0.054352	0.011731	0.0368631	0.00381957	0.00203994
1498	UBE2E2	TRUE	1	1	0.798485	3	1	0.79902	3	1	0.780165	2	0.0102206	0.797802	6	0.483494	0.833333	6	0.384598	0.886157	7	0.391235	0.886157	5	0.392167	0.886157	6	1	0.805894	1	0.215091	0.226096	0.391538	0.144683	0.0126234	0.0272715	0.0198058	0.0829617
1499	RDX	TRUE	2	1	0.613636	2	1	0.610408	4	1	0.610939	4	1	0.573529	6	1	0.637255	5	1	0.642424	8	1	0.664004	2	1	0.642424	2	1	0.663636	1	1	1	1	1	1	1	1	1
1500	DYNLT1	TRUE	2	1	0.637121	2	1	0.640023	4	1	0.739938	4	1	0.656863	6	1	0.670168	5	1	0.704329	8	1	0.68703	2	1	0.703896	2	1	0.715909	1	1	1	1	1	1	1	1	1
1501	TSPAN4	TRUE	2	1	0.735606	2	1	0.650949	4	1	0.767802	4	1	0.648459	6	1	0.719188	6	1	0.75592	7	1	0.75592	5	1	0.75592	7	1	0.677586	1	1	0.632174	1	1	1	1	1	1
1502	TPRG1L	TRUE	2	1	0.616667	1	1	0.552514	1	1	0.544938	1	1	0.661125	2	1	0.606671	2	1	0.60101	2	1	0.614286	8	1	0.630837	3	1	0.67619	1	1	1	1	1	1	1	1	1
1503	SLC2A5	TRUE	1	1	0.518939	2	0.00147023	0.784359	4	1	0.737358	4	1	0.676471	6	1	0.790616	6	1	0.789617	7	1	0.789617	5	1	0.789617	7	0.254388	0.814368	1	0.00488758	0.0115692	1	1	0.27689	1	0.245719	0.098632
1504	CRELD1	TRUE	2	1	0.744697	1	1	0.598183	1	1	0.593951	1	1	0.622251	1	1	0.668193	1	1	0.693478	1	1	0.659305	7	1	0.693478	8	1	0.699425	1	1	1	1	1	1	1	1	1
1505	LYST	TRUE	1	1	0.670455	3	1	0.621148	3	1	0.666942	2	1	0.658974	5	1	0.727687	7	1	0.727687	5	1	0.727687	6	1	0.727687	6	1	0.809959	1	1	1	1	1	1	1	1	1
1506	COBLL1	TRUE	1	1	0.520455	1	1	0.585615	3	1	0.57438	3	1	0.58908	2	1	0.688327	1	1	0.771196	1	0.318918	0.781015	7	1	0.771196	8	0.195338	0.820115	1	1	1	1	1	1	1	1	0.825596
1507	RAP1B	TRUE	1	1	0.706818	3	1	0.713585	4	0.000269205	0.906089	2	0.000369218	0.838828	6	0.0269986	0.893557	6	0.0686557	0.928051	7	0.0697015	0.928051	5	0.0695659	0.928051	7	0.0196749	0.862069	1	0.000115311	2.78181e-06	0.00211625	0.0417094	0.0359022	0.303976	0.0609124	0.546144
1508	PAPOLA	TRUE	1	1	0.570455	2	1	0.681426	4	0.5448	0.783282	2	1	0.698535	6	1	0.773109	6	1	0.78051	7	1	0.78051	5	1	0.78051	7	1	0.772989	1	1	1	1	1	1	1	1	1
1509	DUT	TRUE	2	1	0.621212	1	1	0.630164	1	1	0.616296	1	1	0.611765	2	1	0.678551	1	1	0.676087	2	1	0.643723	7	1	0.676087	8	1	0.638506	1	1	1	1	1	1	1	1	1
1510	FAM177A1	TRUE	2	1	0.552273	1	1	0.593828	2	1	0.577697	3	1	0.661494	4	1	0.614551	4	1	0.614551	6	1	0.614551	4	1	0.621951	5	1	0.665289	1	1	1	1	1	1	1	1	1
1511	UGGT2	TRUE	1	1	0.739394	3	1	0.701681	3	1	0.764463	1	1	0.597698	5	1	0.773224	7	1	0.773224	5	1	0.773224	6	1	0.773224	6	1	0.740854	1	1	1	1	1	1	1	1	1
1512	ZNF280D	TRUE	1	1	0.8	3	1	0.806723	3	0.884607	0.846281	2	1	0.645788	5	0.191896	0.903461	7	0.193142	0.903461	5	0.196087	0.903461	6	0.19654	0.903461	6	0.647884	0.893293	1	1	1	1	0.0236456	0.469847	0.219199	0.352924	0.101972
1513	NDNF	TRUE	2	1	0.600758	1	0.00029012	0.780986	1	0.000881261	0.769383	1	0.021213	0.740665	2	0.000178027	0.807648	1	1	0.733696	2	0.750025	0.754113	7	1	0.733696	9	0.516424	0.743396	1	0.0015228	0.00939085	0.0236883	0.00174254	0.00040641	0.00526184	0.0173437	0.162836
1514	TPT1-AS1	TRUE	1	1	0.681818	3	1	0.636555	3	1	0.647107	2	1	0.616117	5	1	0.717668	7	1	0.717668	5	1	0.717668	6	1	0.717668	6	1	0.714431	1	1	1	1	0.281277	1	1	1	1
1515	STK39	TRUE	2	1	0.504545	1	1	0.642857	1	1	0.650617	1	0.128167	0.719182	2	0.0212736	0.755032	1	1	0.684783	1	1	0.704417	8	1	0.720209	8	1	0.747126	1	1	1	1	0.372869	1	1	1	1
1516	PDE4DIP	TRUE	2	1	0.645455	2	1	0.568143	2	1	0.608293	4	1	0.608543	2	1	0.663025	1	1	0.701087	1	1	0.674812	7	1	0.701087	8	1	0.679885	1	1	1	1	1	1	1	0.885957	1
1517	GALNT2	TRUE	2	1	0.725758	1	1	0.67546	1	1	0.66642	3	0.710564	0.794828	4	0.0843325	0.818369	4	0.0850576	0.818369	6	0.0865321	0.818369	3	1	0.836976	4	1	0.827236	1	1	0.162346	0.0115667	0.00532813	0.000525463	0.00182119	0.00393753	0.138445
1518	POLR2K	TRUE	2	1	0.754545	1	1	0.614485	1	1	0.613333	5	1	0.691604	3	1	0.588015	3	1	0.636752	2	1	0.669697	8	1	0.641304	10	1	0.640156	1	1	1	1	1	1	1	1	1
1519	CAPZA1	TRUE	2	1	0.621212	2	0.0139363	0.759344	4	0.039619	0.830753	2	1	0.679853	6	0.0242077	0.895658	6	0.143414	0.910747	7	0.145321	0.910747	5	0.145529	0.910747	7	0.0508165	0.845402	1	0.0783275	0.0941392	1	0.0768606	0.0928648	0.0469063	0.0065795	0.00135792
1520	SNX9	TRUE	1	1	0.671212	2	7.24008e-05	0.815986	4	0.0299735	0.835397	2	0.00292106	0.813919	6	0.25056	0.848039	6	1	0.825137	7	1	0.825137	5	1	0.825137	7	0.00807566	0.877011	1	2.07238e-05	0.000190381	6.56032e-05	0.0282615	0.000424952	0.00233968	0.00824122	0.0118118
1521	HNMT	TRUE	1	1	0.515152	2	1	0.690052	4	6.73417e-05	0.924665	2	0.0238536	0.786447	6	0.0463013	0.883053	6	1	0.847905	7	1	0.847905	5	1	0.847905	7	0.00317666	0.891954	1	1	0.00112192	0.0710709	0.284045	0.429635	0.330504	1	0.0767249
1522	ZNF521	TRUE	1	1	0.628788	3	1	0.659664	3	1	0.63719	1	1	0.617391	5	1	0.710383	1	1	0.72337	5	1	0.710383	7	1	0.72337	8	1	0.743678	1	1	1	1	1	1	1	1	1
1523	RBMX	TRUE	1	1	0.633333	3	1	0.616947	3	1	0.657025	2	1	0.619414	5	1	0.651184	7	1	0.651184	2	1	0.674026	8	1	0.671095	9	1	0.695472	1	1	1	1	1	1	1	1	1
1524	ANAPC5	TRUE	2	1	0.508333	2	1	0.543991	3	1	0.540496	1	1	0.612532	2	0.357145	0.717941	1	1	0.686957	2	1	0.648052	7	1	0.686957	8	1	0.722414	1	1	1	1	0.513005	1	1	1	1
1525	TMEM2	TRUE	1	1	0.577273	3	1	0.608543	3	1	0.621488	3	1	0.622989	5	1	0.686703	7	1	0.686703	5	1	0.686703	4	1	0.734756	8	1	0.755172	1	1	1	1	1	1	1	1	1
1526	COPZ1	TRUE	2	1	0.790909	2	1	0.551754	4	1	0.642415	5	1	0.581439	6	1	0.595238	2	1	0.621843	3	1	0.64837	9	1	0.65812	10	1	0.632986	1	1	1	1	1	1	1	0.638087	1
1527	ADIPOR1	TRUE	2	1	0.685606	1	1	0.54878	4	1	0.5258	3	1	0.641954	4	1	0.664087	4	1	0.664087	6	1	0.664087	3	1	0.717668	4	1	0.698171	1	1	1	1	1	1	1	1	1
1528	SF3B6	TRUE	2	1	0.669697	2	1	0.604945	2	1	0.598631	3	1	0.595977	4	1	0.559856	5	1	0.576623	8	1	0.580357	4	1	0.60061	2	1	0.698485	1	1	1	1	1	1	1	1	1
1529	TTC17	TRUE	1	1	0.610606	3	1	0.593137	3	1	0.670248	2	1	0.678388	6	1	0.726891	6	1	0.744991	7	1	0.744991	5	1	0.744991	NA	NA	NA	1	1	1	1	1	1	1	1	1
1530	MYO1B	TRUE	1	1	0.528788	2	7.14637e-09	0.896492	4	0.00291115	0.872033	4	1	0.787115	6	0.0550781	0.879552	6	0.31049	0.891621	7	0.31542	0.891621	5	0.316629	0.891621	7	0.00341694	0.890805	1	1.8826e-08	4.74821e-07	0.000320077	0.000147097	3.86652e-06	2.35098e-06	4.39163e-07	2.11494e-06
1531	WBSCR22	TRUE	2	1	0.797727	1	1	0.681185	1	1	0.665185	1	1	0.691304	2	1	0.665037	2	1	0.638573	2	1	0.690043	8	1	0.702093	9	1	0.67434	1	1	1	1	1	1	1	1	1
1532	SNRNP200	TRUE	2	1	0.751515	2	1	0.593445	4	1	0.75903	2	1	0.580586	6	1	0.785714	6	0.562228	0.876138	7	0.570078	0.876138	5	0.571648	0.876138	7	1	0.770115	1	1	1	1	1	1	1	1	1
1533	ABCA1	TRUE	1	1	0.510985	2	0.00381405	0.774296	4	0.000390363	0.900929	2	0.154315	0.759524	6	0.00313524	0.932773	6	0.0116533	0.967213	7	0.0117433	0.967213	5	0.0117464	0.967213	7	0.00220026	0.897701	1	0.0137436	0.00207382	0.431879	0.0429288	0.00508277	0.0270783	0.0826874	0.123267
1534	AMFR	TRUE	2	1	0.654545	1	1	0.666003	1	1	0.679753	1	1	0.651918	1	1	0.629426	2	1	0.687816	2	1	0.691342	8	1	0.688003	9	1	0.689434	1	1	1	1	1	1	1	1	1
1535	HP1BP3	TRUE	1	1	0.55303	2	1	0.586256	4	1	0.614551	2	1	0.588278	5	1	0.582878	5	1	0.655411	8	1	0.628759	2	1	0.619048	2	1	0.612879	1	1	1	1	1	1	1	1	1
1536	CLASP2	TRUE	1	1	0.732576	3	1	0.693978	3	1	0.747107	1	1	0.689003	5	1	0.819672	1	0.023238	0.849457	5	1	0.819672	7	0.0234458	0.849457	8	0.052456	0.844828	1	1	1	0.102961	0.000191806	0.00188964	0.000709798	0.00157477	0.00424246
1537	BNC2	TRUE	1	1	0.791667	3	1	0.802521	3	1	0.801653	2	0.00223263	0.817216	5	1	0.845173	6	0.0801731	0.924408	7	0.0815135	0.924408	5	0.0813544	0.924408	6	1	0.845528	1	3.42423e-07	1.59097e-05	0.00536261	0.00273169	0.000209234	0.000627319	1.10255e-05	0.00437206
1538	PFKL	TRUE	2	1	0.787879	1	1	0.643355	1	1	0.639012	1	1	0.628133	1	1	0.678266	1	1	0.593478	3	1	0.647826	9	1	0.64652	3	1	0.71746	1	1	1	1	1	1	1	1	1
1539	PTBP1	TRUE	2	1	0.693182	2	0.0662797	0.740081	2	1	0.708132	3	1	0.754598	6	1	0.763305	4	1	0.718782	6	1	0.718782	4	1	0.751016	5	1	0.776033	1	0.241742	0.446625	1	0.581317	0.924688	1	1	0.741976
1540	SYNGR2	TRUE	2	1	0.685606	2	1	0.691202	4	0.00116858	0.885449	2	1	0.704029	6	0.0217051	0.897759	6	0.0230756	0.952641	7	0.0233069	0.952641	5	0.0232818	0.952641	7	0.00237257	0.896552	1	1	0.0144439	1	0.0228751	0.00758634	0.00836318	0.010517	0.234289
1541	FLNB	TRUE	1	1	0.584848	2	0.00195215	0.781771	4	0.0706582	0.820949	2	0.111326	0.764469	6	0.673126	0.82563	6	1	0.810565	7	1	0.810565	5	1	0.810565	7	0.0240512	0.858621	1	0.00133828	0.00140408	0.06897	0.0389733	0.0102868	0.0128348	0.010373	0.127967
1542	RASA1	TRUE	1	1	0.714394	3	1	0.686975	3	1	0.771901	3	1	0.644828	5	1	0.856102	7	1	0.856102	5	1	0.856102	6	1	0.856102	6	1	0.84248	1	1	1	1	0.0836782	0.0276118	0.0391101	0.0460042	0.487853
1543	SENP6	TRUE	1	1	0.632576	3	1	0.62395	3	1	0.634711	3	1	0.560345	5	1	0.703097	7	1	0.703097	5	1	0.703097	6	1	0.703097	8	1	0.675287	1	1	1	1	1	1	1	1	1
1544	CAPZA2	TRUE	2	1	0.581818	2	0.000586234	0.79471	4	0.057231	0.824561	2	1	0.690476	6	0.734985	0.823529	6	1	0.825137	7	1	0.825137	5	1	0.825137	7	0.178515	0.821839	1	0.0034706	0.00338221	0.874126	1	1	1	1	0.779639
1545	B4GALT2	TRUE	2	1	0.693939	1	1	0.557989	2	1	0.590177	5	1	0.690341	1	1	0.710623	3	1	0.657407	4	1	0.698268	1	1	0.692244	3	1	0.850794	1	1	1	1	1	1	1	1	1
1546	ST3GAL1	TRUE	2	1	0.548485	2	0.0411852	0.746118	4	0.287768	0.795666	2	1	0.713553	6	0.0348765	0.888655	6	0.0212182	0.954463	7	0.0214304	0.954463	5	0.0214189	0.954463	7	0.026551	0.856897	1	0.173749	0.349382	0.625744	0.00619553	0.00938908	0.0393519	0.0582954	0.192713
1547	TMEM167A	TRUE	2	1	0.557576	2	1	0.585681	2	1	0.592995	4	1	0.647759	3	1	0.634029	5	1	0.592208	4	1	0.648052	1	1	0.666806	2	1	0.715909	1	1	1	1	1	1	1	1	1
1548	ATP2A2	TRUE	2	1	0.674242	2	1	0.604083	4	1	0.707946	3	1	0.618966	6	1	0.687675	6	1	0.734973	7	1	0.734973	5	1	0.734973	7	1	0.647126	1	1	1	1	1	1	1	1	1
1549	ZNF395	TRUE	2	1	0.687121	1	1	0.621453	1	1	0.604938	1	1	0.612788	2	1	0.596032	1	1	0.668478	1	1	0.62453	7	1	0.668478	5	1	0.618182	1	1	1	1	1	1	1	1	1
1550	ARFGAP3	TRUE	2	1	0.697727	1	1	0.64435	1	1	0.65358	3	1	0.65	2	1	0.616734	2	1	0.655619	2	1	0.680952	8	1	0.667069	9	1	0.629434	1	1	1	1	1	1	1	1	1
1551	LIPA	TRUE	2	1	0.556439	2	0.000660494	0.793416	4	0.000679047	0.893189	4	1	0.710084	6	0.0259601	0.894258	6	0.278815	0.894353	7	0.28296	0.894353	5	0.284121	0.894353	7	0.0203018	0.861494	1	0.00373655	0.000729509	0.273104	0.102202	0.0129896	0.0339382	0.0743132	0.163151
1552	PURA	TRUE	2	1	0.631061	2	1	0.570443	2	1	0.612721	3	1	0.589655	2	1	0.586256	1	1	0.611413	8	1	0.56015	4	1	0.614837	2	1	0.636364	1	1	1	1	1	1	1	1	1
1553	STT3B	TRUE	2	1	0.610606	2	1	0.621622	4	1	0.602167	5	1	0.581755	6	1	0.628151	6	1	0.627505	7	1	0.627505	5	1	0.627505	5	1	0.618182	1	1	1	1	1	1	1	1	1
1554	GOLGA8A	TRUE	1	1	0.772727	3	1	0.785014	3	1	0.802479	2	1	0.679487	5	1	0.796903	7	1	0.796903	5	1	0.796903	6	1	0.796903	8	0.107133	0.831609	1	1	1	1	1	0.0793871	0.714414	0.0647912	0.00188
1555	SUMF1	TRUE	1	1	0.654545	3	1	0.604342	3	1	0.721488	2	1	0.687912	5	1	0.748634	7	1	0.748634	5	1	0.748634	6	1	0.748634	6	1	0.760163	1	1	1	1	1	1	1	1	1
1556	EWSR1	TRUE	2	1	0.790909	2	1	0.595457	4	1	0.680083	3	1	0.651724	6	1	0.658964	6	1	0.653916	7	1	0.653916	5	1	0.653916	4	1	0.692073	1	1	1	1	1	1	1	1	1
1557	SUPT16H	TRUE	2	1	0.754545	2	1	0.584819	4	1	0.674407	5	1	0.524306	6	1	0.707283	6	1	0.698543	7	1	0.698543	5	1	0.698543	7	1	0.681609	1	1	1	1	1	1	1	1	1
1558	SWAP70	TRUE	2	1	0.565152	1	1	0.6777	1	1	0.682716	1	1	0.673146	2	0.103222	0.734905	1	1	0.693478	2	1	0.714719	8	1	0.711353	8	1	0.732184	1	1	1	1	1	1	1	1	0.244625
1559	LGI4	TRUE	2	1	0.690152	1	0.00089253	0.770035	1	0.00184627	0.761975	1	3.49968e-05	0.805115	2	0.00193134	0.782634	1	1	0.700543	2	0.652342	0.75671	8	0.233955	0.765298	9	0.017813	0.794717	1	0.00533712	0.0402455	0.000632683	0.106599	0.517447	0.0386222	0.0412055	0.102755
1560	PDGFC	TRUE	1	1	0.618939	2	1	0.638298	4	1	0.657379	2	1	0.657875	5	1	0.648452	7	1	0.648452	5	1	0.648452	6	1	0.648452	6	1	0.666667	1	1	1	1	1	1	1	1	1
1561	ECHS1	TRUE	2	0.0252531	0.912121	2	1	0.605808	4	1	0.636739	4	1	0.735294	1	1	0.785714	6	1	0.680328	7	1	0.680328	9	1	0.727106	3	1	0.774603	0.0247891	0.0927364	0.0925303	1	0.00906908	0.00730314	0.0981229	0.0171502	0.00903792
1562	ZNF704	TRUE	1	1	0.661364	3	1	0.615546	3	1	0.679339	5	1	0.596591	5	1	0.722222	7	1	0.722222	5	1	0.722222	6	1	0.722222	6	1	0.703252	1	1	1	1	1	1	1	1	1
1563	TRIP11	TRUE	2	1	0.671212	1	1	0.610005	1	1	0.623704	1	1	0.605371	2	1	0.605808	1	1	0.591848	2	1	0.642857	8	1	0.619565	8	1	0.625287	1	1	1	1	1	1	1	1	1
1564	STAU1	TRUE	2	1	0.62803	2	1	0.642898	4	1	0.678019	2	1	0.583516	6	1	0.805322	6	1	0.774135	7	1	0.774135	5	1	0.774135	7	1	0.736207	1	1	1	1	1	1	1	1	1
1565	CFAP36	TRUE	2	1	0.670455	1	1	0.656794	1	1	0.646173	5	1	0.626578	2	1	0.604658	2	1	0.636679	2	1	0.690909	8	1	0.651771	9	1	0.670943	1	1	1	1	1	1	1	1	1
1566	PKD1	TRUE	2	1	0.510606	1	1	0.599801	1	1	0.611111	1	1	0.637596	1	1	0.639194	2	1	0.643939	2	1	0.643723	8	1	0.646538	9	1	0.644151	1	1	1	1	1	1	1	1	1
1567	KARS	TRUE	2	1	0.831061	2	1	0.547729	1	1	0.572099	4	1	0.622549	2	1	0.634848	2	1	0.670139	2	1	0.721212	8	1	0.719404	9	1	0.69434	1	1	1	1	1	1	1	1	1
1568	MYO6	TRUE	1	1	0.763636	3	1	0.719888	3	1	0.789256	2	0.0120845	0.795604	5	1	0.811475	7	1	0.811475	5	1	0.811475	6	1	0.811475	6	1	0.78252	1	0.00251407	0.00140561	0.0296652	0.187351	0.202288	0.204361	0.16365	0.060883
1569	TOP1	TRUE	2	1	0.543939	2	1	0.617884	4	1	0.585655	3	1	0.689655	6	1	0.701681	6	1	0.689435	7	1	0.689435	4	1	0.704268	5	1	0.703306	1	1	1	1	1	1	1	1	1
1570	RWDD1	TRUE	2	1	0.735606	2	1	0.598907	4	1	0.694014	5	1	0.615215	6	1	0.708683	6	1	0.64663	7	1	0.64663	5	1	0.64663	7	1	0.672414	1	1	1	1	1	1	1	1	1
1571	CEP112	TRUE	1	0.00376228	0.947727	3	0.00180837	0.941176	3	0.00506142	0.960331	2	1	0.648718	5	0.0192089	0.956284	7	0.0195192	0.956284	5	0.0196981	0.956284	6	0.0196928	0.956284	6	0.0655828	0.953252	0.00368736	0.010842	0.0524509	1	0.075726	0.00233133	0.00989319	0.0018367	0.0310617
1572	SCAF11	TRUE	1	1	0.504545	2	1	0.597182	4	1	0.600619	2	1	0.606227	6	1	0.698179	1	1	0.659783	1	1	0.705827	7	1	0.659783	8	1	0.687931	1	1	1	1	1	1	1	0.833306	1
1573	SFRP2	TRUE	1	1	0.648864	2	0.100864	0.720529	4	0.407871	0.771672	2	0.0349139	0.764286	6	0.397214	0.817577	6	1	0.834244	7	1	0.834244	5	1	0.834244	7	0.0276576	0.83477	1	0.00818509	0.0243158	0.561996	1	1	1	1	1
1574	PJA2	TRUE	1	1	0.550758	2	1	0.559229	3	1	0.584298	4	1	0.54972	5	1	0.543716	5	1	0.573593	2	1	0.608225	8	1	0.589775	6	1	0.590447	1	1	1	1	1	1	1	1	1
1575	YTHDF2	TRUE	2	1	0.612121	2	0.039321	0.746694	4	1	0.731682	3	1	0.750575	4	0.557026	0.783282	6	1	0.783242	7	1	0.783242	3	1	0.806011	4	1	0.796748	1	0.204204	1	1	0.0234208	0.0055074	0.0384545	0.0311033	0.0807231
1576	FKBP7	TRUE	2	1	0.797727	1	1	0.655301	1	1	0.661728	5	1	0.644255	3	1	0.688604	3	1	0.683405	2	1	0.672294	8	1	0.688406	9	1	0.693962	1	1	0.111494	0.420347	0.00570588	0.146603	0.336717	0.354012	0.195711
1577	CAPS	TRUE	1	1	0.578788	3	1	0.601541	2	1	0.637882	5	1	0.691604	3	1	0.688737	3	0.11531	0.759972	4	0.00639748	0.830736	1	0.00234174	0.838198	1	0.0774124	0.793074	1	1	1	1	1	0.77289	0.125515	0.0246517	0.402554
1578	DYNLL2	TRUE	2	1	0.688636	1	1	0.57989	1	1	0.581728	3	1	0.684483	4	1	0.637771	2	1	0.662247	6	1	0.637771	3	1	0.715847	3	1	0.731746	1	1	1	1	1	1	1	1	1
1579	ALDH18A1	TRUE	2	1	0.536364	1	1	0.619214	1	1	0.60321	5	1	0.638573	1	1	0.60928	3	1	0.657051	4	1	0.652381	1	1	0.632193	3	1	0.657143	1	1	1	1	1	1	1	1	1
1580	PPP2CB	TRUE	2	1	0.566667	2	1	0.588557	2	1	0.636071	3	1	0.697126	4	1	0.669247	4	1	0.669247	6	1	0.669247	4	1	0.669715	4	1	0.651423	1	1	1	1	1	1	1	1	1
1581	SLC25A36	TRUE	1	1	0.575	1	1	0.607516	3	1	0.634711	1	1	0.614322	5	1	0.644809	1	1	0.669022	1	1	0.681861	3	1	0.660291	8	1	0.653448	1	1	1	1	1	1	1	1	1
1582	CHD4	TRUE	2	1	0.564394	2	0.0483524	0.744106	2	1	0.716184	4	1	0.764706	6	1	0.758403	6	0.427087	0.883424	7	0.434244	0.883424	5	0.435025	0.883424	3	1	0.774603	1	0.247915	0.225998	1	1	1	1	0.14249	1
1583	NIPBL	TRUE	1	1	0.530303	2	1	0.63456	4	1	0.626935	2	1	0.663004	6	1	0.773109	6	1	0.740437	7	1	0.740437	4	1	0.751016	8	1	0.742529	1	1	1	1	1	0.607521	1	0.210534	1
1584	GRK5	TRUE	1	1	0.646212	3	1	0.602941	3	1	0.673554	1	1	0.663427	5	1	0.73133	7	1	0.73133	5	1	0.73133	6	1	0.73133	8	1	0.748276	1	1	1	1	1	0.68888	0.450824	1	1
1585	XRCC5	TRUE	2	1	0.617424	2	1	0.646061	4	1	0.72033	2	1	0.630037	6	0.757143	0.822829	6	1	0.832423	7	1	0.832423	5	1	0.832423	7	0.233314	0.816667	1	1	1	1	1	1	1	1	1
1586	MYO9A	TRUE	1	1	0.709848	3	1	0.67577	3	1	0.68595	2	1	0.578388	5	1	0.744991	1	0.0613734	0.832609	1	0.478247	0.773496	7	0.0621805	0.832609	8	0.10403	0.832184	1	1	1	1	1	0.134417	0.64481	0.00414719	0.371042
1587	LRRC4C	TRUE	1	2.33231e-06	1	3	3.96136e-05	0.943978	3	1.24587e-05	0.999174	2	7.18409e-05	0.815751	5	7.1679e-05	0.998179	7	7.19161e-05	0.998179	5	7.23356e-05	0.998179	6	7.24268e-05	0.998179	6	0.000417367	0.996951	2.26605e-06	4.12241e-06	1.84518e-06	0.00302413	4.95115e-05	0.000160442	0.000669977	0.00268353	0.0145617
1588	LIMS1	TRUE	2	1	0.660606	2	0.00103446	0.788672	2	0.0191375	0.802738	4	1	0.810924	6	1	0.686275	5	1	0.744156	8	0.335513	0.780075	2	0.174393	0.780087	2	1	0.762121	1	0.00507577	0.0177578	1	1	1	1	0.181686	1
1589	EIF1AX	TRUE	2	1	0.666667	2	1	0.598332	2	1	0.668277	4	1	0.585434	3	1	0.624131	6	1	0.567395	4	1	0.612987	4	1	0.605691	2	1	0.641667	1	1	1	1	1	1	1	1	1
1590	ZNF207	TRUE	2	1	0.658333	2	1	0.652674	4	1	0.675439	3	1	0.746552	6	1	0.7493	6	1	0.774135	7	1	0.774135	4	1	0.785569	7	1	0.758046	1	1	1	1	1	1	1	1	1
1591	COMT	TRUE	2	1	0.697727	1	1	0.567695	4	1	0.569659	4	1	0.557423	6	1	0.581933	3	1	0.595798	4	1	0.585281	1	1	0.575063	10	1	0.576271	1	1	1	1	1	1	1	1	1
1592	FAF1	TRUE	1	0.920966	0.834848	3	1	0.772409	3	0.34066	0.870248	2	0.717649	0.735165	5	0.240393	0.897996	7	0.241299	0.897996	5	0.244937	0.897996	6	0.24565	0.897996	6	0.987238	0.881098	0.907129	1	1	0.0140779	0.00684283	0.0476514	0.0327367	0.164668	0.0438647
1593	VDAC2	TRUE	2	1	0.704545	2	1	0.694652	4	1	0.654799	4	1	0.738796	6	1	0.607843	5	1	0.724675	8	1	0.704887	2	1	0.675325	2	1	0.702273	1	1	1	1	1	0.897978	1	1	1
1594	EEF1B2P6	TRUE	2	1	0.803788	1	0.239951	0.707317	1	0.703486	0.692346	5	1	0.679924	1	1	0.650794	3	1	0.69302	3	1	0.679348	9	1	0.700244	10	1	0.803781	1	0.477915	0.655564	1	1	0.550932	1	0.484974	0.0236615
1595	NOP58	TRUE	1	1	0.559848	2	1	0.615009	4	1	0.662023	3	1	0.695977	6	1	0.696779	6	1	0.683971	7	1	0.683971	5	1	0.683971	4	1	0.688008	1	1	1	1	1	1	1	1	1
1596	CAMLG	TRUE	2	1	0.625758	1	1	0.568691	1	1	0.554568	3	1	0.561494	4	1	0.593395	4	1	0.593395	6	1	0.593395	3	1	0.642077	4	1	0.667683	1	1	1	1	1	1	1	1	1
1597	CBX3	TRUE	2	1	0.683333	2	0.00587633	0.769408	4	0.74049	0.77709	4	1	0.718487	6	1	0.727591	6	1	0.784153	7	1	0.784153	5	1	0.784153	2	1	0.759848	1	0.0286362	0.0113238	1	1	0.532182	1	1	0.43702
1598	CYP20A1	TRUE	1	1	0.574242	3	1	0.535014	3	1	0.531405	1	1	0.591304	2	1	0.652961	7	1	0.592896	1	1	0.616541	8	1	0.609903	6	1	0.627033	1	1	1	1	1	1	1	1	1
1599	DLGAP1	TRUE	1	0.00054035	0.980303	3	0.000461636	0.962885	3	0.00106544	0.98843	2	1	0.598352	5	0.00270133	0.995446	7	0.00275213	0.995446	5	0.00276787	0.995446	6	0.00277359	0.995446	6	0.00940412	0.996951	0.000528774	1.79593e-05	0.000687115	1	0.0201499	0.00105252	0.00157061	0.0115485	0.00401742
1600	CD82	TRUE	2	1	0.555303	2	0.00185265	0.782346	4	1	0.745098	4	1	0.67507	6	1	0.808123	6	1	0.789617	7	1	0.789617	5	1	0.789617	5	1	0.772727	1	0.0110759	0.065071	1	1	1	1	0.910156	0.0665427
1601	DNAJB9	TRUE	2	1	0.55	1	1	0.63788	1	1	0.620741	3	1	0.739655	4	1	0.731682	4	1	0.731682	6	1	0.731682	3	1	0.78051	4	1	0.747967	1	1	1	1	1	1	1	1	1
1602	TRIOBP	TRUE	2	1	0.715909	1	1	0.547536	4	1	0.632611	1	1	0.603325	1	1	0.704518	6	1	0.678506	7	1	0.678506	9	1	0.691697	7	1	0.654023	1	1	1	1	1	1	1	1	1
1603	SEPT11	TRUE	2	1	0.627652	2	1.36363e-07	0.872628	4	0.00916832	0.854489	4	1	0.785714	6	0.285064	0.845238	6	1	0.844262	7	1	0.844262	5	1	0.844262	2	0.33394	0.855303	1	1.12124e-06	1.7853e-05	0.676172	0.526609	0.0197106	0.0367073	0.00915896	0.0122089
1604	VAMP3	TRUE	2	1	0.674242	2	1	0.535365	4	1	0.601135	3	1	0.625862	4	1	0.615067	4	1	0.615067	2	1	0.651948	8	1	0.678744	4	1	0.663618	1	1	1	1	1	1	1	1	1
1605	NEURL1B	TRUE	1	1	0.608333	3	1	0.571429	4	1	0.591847	2	1	0.608425	6	1	0.593137	5	1	0.64026	4	1	0.612554	1	1	0.606756	6	1	0.619919	1	1	1	1	1	1	1	1	1
1606	RELA	TRUE	2	1	0.737121	1	1	0.562469	1	1	0.56716	1	1	0.587468	1	1	0.699023	2	1	0.65625	3	1	0.584783	8	1	0.60789	3	1	0.671429	1	1	1	1	1	1	1	1	1
1607	ATL3	TRUE	2	1	0.589394	2	0.000540033	0.795572	4	0.0706582	0.820949	4	1	0.668768	6	0.955287	0.817227	6	1	0.801457	7	1	0.801457	5	1	0.801457	7	0.950219	0.787356	1	0.00350481	0.0352926	1	0.514084	1	1	0.591988	1
1608	AQP3	TRUE	2	1	0.719697	1	7.27718e-05	0.793927	1	0.000184202	0.784444	1	1	0.663939	1	1	0.642857	2	0.840275	0.714962	2	1	0.670563	8	1	0.699275	9	1	0.693585	1	0.000501686	0.00443906	0.0208722	0.417383	0.0515532	0.469801	0.0715619	0.0474612
1609	MAPKAPK2	TRUE	2	1	0.672727	2	0.207774	0.724842	4	1	0.765738	3	1	0.764943	6	1	0.788515	6	1	0.825137	7	1	0.825137	5	1	0.825137	7	1	0.755172	1	0.441055	0.819261	0.428019	0.104981	0.147767	0.264652	0.575716	0.135252
1610	SCOC	TRUE	1	1	0.528788	1	1	0.557242	3	1	0.530579	5	1	0.596907	3	1	0.592028	3	1	0.660613	4	1	0.618615	1	1	0.632611	1	1	0.640693	1	1	1	1	1	1	1	1	1
1611	C1GALT1	TRUE	2	1	0.501515	2	7.138e-06	0.837982	4	0.00220647	0.876161	2	0.0958689	0.766667	6	0.0133379	0.906863	6	0.200365	0.90255	7	0.203543	0.90255	5	0.204014	0.90255	7	0.00176561	0.901149	1	2.53184e-05	7.93016e-06	0.038385	0.0109192	0.00270867	0.0132417	0.00384315	0.000496177
1612	PPP1R12A	TRUE	1	1	0.631061	3	1	0.594538	3	1	0.635537	2	1	0.642125	5	1	0.702186	1	1	0.715217	5	1	0.702186	7	1	0.715217	8	1	0.72931	1	1	1	1	1	1	1	0.794966	1
1613	PUM1	TRUE	1	1	0.673485	3	1	0.670168	3	1	0.666942	2	1	0.710623	6	1	0.792017	6	1	0.857923	7	1	0.857923	5	1	0.857923	7	1	0.747701	1	1	1	1	1	1	1	1	1
1614	CDV3	TRUE	2	1	0.642424	2	1	0.639735	4	1	0.637771	3	1	0.706897	6	1	0.715686	6	1	0.79326	7	1	0.79326	3	1	0.833333	4	1	0.83435	1	1	1	1	1	0.748733	1	0.856123	1
1615	STAG2	TRUE	1	1	0.652273	3	1	0.640056	3	1	0.668595	2	1	0.620513	5	1	0.726776	7	1	0.726776	5	1	0.726776	6	1	0.726776	6	1	0.77439	1	1	1	1	1	1	1	1	1
1616	TPST1	TRUE	1	1	0.525	3	1	0.521709	2	1	0.51409	3	1	0.616092	4	1	0.626419	1	1	0.757065	1	1	0.753759	7	1	0.757065	8	0.445749	0.803448	1	1	1	1	1	1	1	1	1
1617	DBNL	TRUE	2	1	0.791667	2	0.614488	0.709316	4	0.88729	0.773478	4	1	0.619048	6	0.113218	0.864846	6	0.815695	0.86612	7	0.826308	0.86612	5	0.829674	0.86612	7	0.693374	0.794253	1	0.405097	0.0187658	1	0.163826	0.192323	0.774948	0.768291	1
1618	RBM26	TRUE	1	1	0.653788	3	1	0.682073	3	1	0.670248	2	1	0.668864	6	1	0.732493	1	0.682431	0.786413	7	1	0.734973	7	0.694252	0.786413	8	0.149296	0.825287	1	1	1	1	0.669772	0.192848	1	0.190278	0.496558
1619	TOR1AIP1	TRUE	2	1	0.609848	1	1	0.647586	1	1	0.620988	3	1	0.685057	4	1	0.660475	4	1	0.660475	6	1	0.660475	3	1	0.726776	4	1	0.688008	1	1	1	1	1	1	1	1	1
1620	ADCY2	TRUE	1	1	0.589394	3	1	0.622549	3	1	0.624793	1	0.0631396	0.727877	2	0.00644444	0.76912	1	0.289865	0.803804	1	0.654566	0.767387	7	0.295399	0.803804	8	0.0177926	0.863793	1	0.565392	0.553205	0.880369	0.00899544	0.00937765	0.0121491	0.0149442	0.0376726
1621	MRFAP1L1	TRUE	2	1	0.627273	2	1	0.654112	4	1	0.657379	4	1	0.728291	3	1	0.624666	5	1	0.718182	8	1	0.711936	2	1	0.675325	2	1	0.740909	1	1	1	1	1	1	1	1	1
1622	IDH1	TRUE	2	1	0.521212	1	1	0.5667	4	1	0.633643	1	1	0.651407	2	1	0.690914	2	1	0.630682	2	1	0.72987	8	1	0.699678	9	0.835459	0.735094	1	1	1	1	1	1	1	1	1
1623	FNDC3A	TRUE	2	1	0.555303	2	1	0.56038	4	1	0.563983	2	1	0.568132	6	1	0.616246	1	1	0.614674	7	1	0.57377	4	1	0.636179	8	1	0.646552	1	1	1	1	1	1	1	1	1
1624	CREB3	TRUE	2	1	0.670455	1	1	0.648084	1	1	0.648642	4	1	0.611345	3	1	0.598181	2	1	0.635101	3	1	0.649457	9	1	0.664835	3	1	0.738095	1	1	1	1	1	1	1	1	1
1625	NOSIP	TRUE	2	1	0.552273	2	1	0.518114	2	1	0.60628	4	1	0.682073	1	1	0.6221	6	1	0.555556	3	1	0.588587	4	1	0.591463	3	1	0.78254	1	1	1	1	1	1	1	1	1
1626	SRPK2	TRUE	1	1	0.665152	3	1	0.62535	3	1	0.716529	2	1	0.694505	5	1	0.790528	7	1	0.790528	5	1	0.790528	6	1	0.790528	6	1	0.788618	1	1	1	1	1	1	1	1	0.693326
1627	ARL1	TRUE	2	1	0.722727	1	1	0.652812	1	1	0.654815	5	1	0.654356	2	1	0.605233	3	1	0.606125	3	1	0.584783	1	1	0.582986	10	1	0.700782	1	1	1	1	1	1	1	1	1
1628	CD34	TRUE	2	1	0.518939	2	0.00161656	0.778033	4	2.25893e-05	0.929825	2	0.0338998	0.775824	6	0.000127836	0.97549	6	0.0104545	0.959927	7	0.0105379	0.959927	5	0.0105434	0.959927	7	0.000120502	0.931609	1	0.0056045	5.29896e-05	0.0593611	0.00775317	0.004513	0.0102632	0.0467312	0.0128052
1629	SRSF7	TRUE	2	1	0.595455	2	1	0.573318	4	1	0.662023	2	1	0.573993	6	1	0.621148	6	1	0.673953	7	1	0.673953	5	1	0.673953	7	1	0.674713	1	1	1	1	1	1	1	1	1
1630	CP	TRUE	1	1	0.549242	1	1	0.574291	1	1	0.57321	3	1	0.645402	4	1	0.690402	4	1	0.690402	6	1	0.690402	3	1	0.753188	4	1	0.838415	1	1	1	1	1	1	1	1	1
1631	REV3L	TRUE	1	1	0.657576	3	1	0.667367	3	1	0.650413	2	1	0.654212	5	1	0.68306	6	1	0.763206	7	1	0.763206	5	1	0.763206	8	1	0.778736	1	1	1	1	1	0.279112	0.287084	0.0273338	1
1632	TWIST1	TRUE	1	1	0.554545	2	0.00014417	0.809086	4	0.0218369	0.840557	4	1	0.755602	6	0.561211	0.829832	6	1	0.807832	7	1	0.807832	5	1	0.807832	7	0.0539755	0.844253	1	0.000279888	0.00235223	0.0193818	0.0523778	0.000890842	0.00242059	0.00081841	0.0279125
1633	ERC1	TRUE	1	1	0.731818	3	1	0.709384	3	1	0.766942	2	1	0.674725	5	1	0.801457	7	1	0.801457	5	1	0.801457	6	1	0.801457	6	1	0.77439	1	1	1	1	1	0.265078	0.00679366	0.0118852	0.05029
1634	BMPR2	TRUE	1	1	0.828788	3	0.948238	0.816527	3	1	0.834711	2	1	0.721245	5	0.669123	0.871585	7	0.664944	0.871585	5	0.673512	0.871585	6	0.676228	0.871585	6	1	0.875	1	0.409814	1	1	0.987888	0.0989185	0.34581	0.313569	1
1635	SLC39A13	TRUE	2	0.920966	0.834848	2	1	0.549741	4	1	0.555212	5	1	0.629735	3	1	0.655698	3	1	0.650285	4	1	0.639394	1	1	0.623436	3	1	0.793651	0.907129	1	1	1	1	1	1	1	1
1636	ARIH1	TRUE	1	1	0.604545	2	1	0.604083	4	1	0.660475	2	1	0.707692	6	1	0.722689	6	1	0.737705	7	1	0.737705	5	1	0.737705	7	1	0.713793	1	1	1	1	0.423674	1	0.405765	0.26836	0.301597
1637	ZNF83	TRUE	1	1	0.72803	3	1	0.723389	3	1	0.771074	2	1	0.694872	5	1	0.84153	7	1	0.84153	5	1	0.84153	6	1	0.84153	6	1	0.816057	1	1	1	1	0.189168	0.00595709	0.0061965	0.00643386	0.0894576
1638	ZBTB7A	TRUE	2	1	0.637121	2	1	0.608396	2	1	0.585749	1	1	0.575448	1	1	0.594628	6	1	0.653916	7	1	0.653916	5	1	0.653916	5	1	0.664463	1	1	1	1	1	1	1	1	1
1639	BAZ1B	TRUE	2	1	0.557576	2	1	0.509488	2	1	0.532206	1	1	0.54757	6	1	0.604342	6	1	0.604736	7	1	0.604736	5	1	0.604736	9	1	0.610943	1	1	1	1	1	1	1	1	1
1640	FAM96B	TRUE	2	1	0.687879	2	1	0.56958	4	1	0.623839	5	1	0.660354	6	1	0.622549	3	1	0.618946	4	1	0.65368	1	1	0.636781	10	1	0.718383	1	1	1	1	1	1	1	1	1
1641	CWC15	TRUE	2	1	0.729545	2	1	0.534503	2	1	0.526167	5	1	0.567235	1	1	0.64591	2	1	0.590278	2	1	0.618182	4	1	0.644309	5	1	0.650413	1	1	1	1	1	1	1	1	1
1642	RAB18	TRUE	2	1	0.756818	2	1	0.573893	2	1	0.552335	3	1	0.620115	4	1	0.622807	4	1	0.622807	6	1	0.622807	3	1	0.683971	4	1	0.64126	1	1	1	1	1	1	1	1	1
1643	H2AFV	TRUE	2	1	0.593939	2	0.125222	0.731742	2	1	0.732287	4	1	0.719888	4	1	0.666151	6	1	0.711293	7	1	0.711293	5	1	0.711293	5	1	0.72314	1	0.612417	0.232586	1	1	1	1	1	1
1644	WDR13	TRUE	2	1	0.583333	2	1	0.572168	4	1	0.585139	2	1	0.572161	6	1	0.656863	6	1	0.693989	7	1	0.693989	5	1	0.693989	3	1	0.696825	1	1	1	1	1	1	1	1	1
1645	ASAP2	TRUE	1	1	0.668182	3	1	0.632353	3	1	0.671074	3	0.42904	0.805172	4	0.150379	0.80805	4	0.152007	0.80805	6	0.154031	0.80805	3	0.254933	0.897086	4	1	0.877033	1	1	1	1	1	0.0423273	0.030661	0.0515245	1
1646	BARX1	TRUE	2	1	0.753788	1	5.8974e-06	0.816078	1	4.39385e-06	0.817531	1	0.000454257	0.781074	1	1	0.750916	2	0.0420645	0.758523	2	1	0.710823	8	1	0.718196	9	0.516424	0.743396	1	4.3404e-05	4.43485e-05	2.46253e-05	0.000829919	9.90023e-05	0.00164155	0.00258412	0.024027
1647	TMEM245	TRUE	1	1	0.505303	3	1	0.516106	4	1	0.587719	2	1	0.575824	6	1	0.707983	6	1	0.739526	7	1	0.739526	5	1	0.739526	6	1	0.621951	1	1	1	1	1	1	1	1	1
1648	RBBP7	TRUE	2	1	0.770455	2	1	0.570443	4	1	0.600103	1	1	0.522506	6	1	0.59944	6	1	0.616576	3	1	0.686413	9	1	0.672772	10	1	0.624511	1	1	1	1	1	1	1	1	1
1649	RXRA	TRUE	2	1	0.655303	1	1	0.620707	1	1	0.642716	1	0.817864	0.694629	1	1	0.679487	2	1	0.699811	2	1	0.682251	8	1	0.663849	3	1	0.796825	1	1	1	1	1	1	1	1	1
1650	RB1CC1	TRUE	1	1	0.631061	3	1	0.62535	3	1	0.634711	3	1	0.713218	5	1	0.657559	7	1	0.657559	5	1	0.657559	4	1	0.730691	5	1	0.747107	1	1	1	1	1	1	1	1	1
1651	AGAP1	TRUE	1	1	0.764394	3	1	0.710784	3	1	0.744628	3	1	0.643103	5	1	0.804189	7	1	0.804189	5	1	0.804189	6	1	0.804189	6	1	0.810976	1	1	1	1	1	1	1	1	1
1652	UBE2Q2	TRUE	1	1	0.530303	2	1	0.655262	2	1	0.630032	4	1	0.715686	3	1	0.602996	5	1	0.634632	8	1	0.682801	2	1	0.672294	2	1	0.722727	1	1	1	1	1	1	1	1	1
1653	DNASE1L3	TRUE	1	1	0.524621	2	0.00115843	0.783928	4	0.000558266	0.891125	2	0.0181198	0.78663	6	0.123702	0.858543	6	1	0.807832	7	1	0.807832	5	1	0.807832	7	0.00250937	0.890805	1	0.00481157	0.000232714	0.0184568	0.00171383	0.000276676	0.0306972	0.00619505	0.000179749
1654	RNF181	TRUE	2	1	0.783333	2	1	0.640598	4	1	0.767286	4	1	0.606443	6	1	0.769608	6	1	0.783242	7	1	0.783242	5	1	0.783242	7	1	0.722414	1	1	0.179975	1	0.154208	0.115906	0.324444	0.572316	1
1655	PRKACB	TRUE	1	1	0.694697	3	1	0.680672	3	1	0.722314	1	1	0.659591	5	1	0.728597	7	1	0.728597	5	1	0.728597	6	1	0.728597	8	1	0.729885	1	1	1	1	1	1	1	1	1
1656	GRB2	TRUE	2	1	0.534091	2	1	0.658137	4	0.184403	0.803922	4	1	0.661064	6	1	0.794818	6	0.223929	0.899818	7	0.227233	0.899818	5	0.228092	0.899818	7	1	0.73908	1	1	1	1	1	0.95923	0.832386	1	1
1657	FCGR2B	TRUE	2	1	0.511742	2	0.000255319	0.793703	4	8.62533e-06	0.936533	2	0.0943894	0.758425	6	0.00177886	0.928571	6	0.00702147	0.962659	7	0.00707322	0.962659	5	0.00706767	0.962659	7	0.000560975	0.905172	1	0.000873487	2.14367e-06	0.108593	0.0273926	0.00242881	0.0346994	0.00538593	0.0322138
1658	BAZ1A	TRUE	1	1	0.52803	2	0.0384193	0.746981	4	1	0.714654	4	1	0.691176	6	1	0.755602	6	1	0.783242	7	1	0.783242	5	1	0.783242	7	1	0.716092	1	0.122383	0.499811	0.461558	1	0.872647	1	1	1
1659	RP11-779O18.3	TRUE	2	1	0.641667	1	1	0.581384	1	1	0.576049	3	1	0.733908	4	1	0.747678	4	1	0.747678	6	1	0.747678	3	1	0.809654	4	1	0.801829	1	1	1	1	1	0.911403	1	1	1
1660	NCOA1	TRUE	1	1	0.677273	3	1	0.621849	3	1	0.695041	2	1	0.663004	5	1	0.773224	7	1	0.773224	5	1	0.773224	6	1	0.773224	8	0.422023	0.804598	1	1	1	0.0712625	0.00012968	0.0125735	0.0030424	0.00221528	0.00633945
1661	LARP1	TRUE	2	1	0.529545	2	1	0.556929	4	1	0.600619	2	1	0.562271	6	1	0.69888	6	1	0.723133	7	1	0.723133	5	1	0.723133	8	1	0.677586	1	1	1	1	1	1	1	1	1
1662	CYBA	TRUE	1	1	0.505303	2	1	0.692927	4	0.000815875	0.890609	2	0.283511	0.750183	6	0.00218936	0.939076	6	0.0377853	0.941712	7	0.038243	0.941712	5	0.0382326	0.941712	7	0.00245962	0.895977	1	1	0.0108801	0.950573	0.00696578	0.0187677	0.0332712	0.0134224	0.00244967
1663	PREX1	TRUE	2	1	0.593182	1	1	0.591837	1	1	0.581728	1	1	0.632225	2	1	0.637148	1	1	0.63913	2	1	0.650216	7	1	0.63913	3	1	0.634921	1	1	1	1	1	1	1	1	1
1664	APLNR	TRUE	2	1	0.590909	2	5.71985e-08	0.861127	4	2.03496e-06	0.945304	4	1	0.7493	6	0.000178429	0.956583	6	0.016574	0.937158	7	0.0167254	0.937158	5	0.0167121	0.937158	7	2.68312e-05	0.938506	1	3.67043e-07	6.43529e-08	0.000954245	3.15257e-07	2.8185e-07	7.66277e-06	4.88343e-06	7.63404e-05
1665	C16orf13	TRUE	2	1	0.699242	2	1	0.554629	4	1	0.654283	4	1	0.558824	6	1	0.637955	6	1	0.613843	7	1	0.613843	5	1	0.613843	7	1	0.671264	1	1	1	1	1	1	1	1	1
1666	RNF145	TRUE	1	1	0.560606	2	0.00354538	0.775158	4	1	0.736842	4	1	0.807423	6	0.928114	0.817927	6	0.581009	0.875228	7	0.58951	0.875228	5	0.590958	0.875228	7	0.337688	0.809195	1	0.0068494	0.0829534	0.0320311	1	0.013729	0.0247424	0.0111944	0.245061
1667	FGD5-AS1	TRUE	2	1	0.644697	1	1	0.545296	2	1	0.549114	1	1	0.56445	2	1	0.630822	2	1	0.59154	2	1	0.649351	8	1	0.635668	9	1	0.611698	1	1	1	1	1	1	1	1	1
1668	MGEA5	TRUE	1	1	0.666667	3	1	0.692577	4	1	0.763674	2	0.042592	0.778388	6	0.133828	0.861345	6	0.427087	0.883424	7	0.434244	0.883424	5	0.435025	0.883424	7	1	0.785057	1	1	0.531274	0.285812	0.0138291	0.422816	0.386311	0.183702	0.528942
1669	PAPSS1	TRUE	2	1	0.691667	1	1	0.646093	1	1	0.648642	3	1	0.640805	2	1	0.606095	4	1	0.577399	3	1	0.578804	4	1	0.611789	10	1	0.653846	1	1	1	1	1	1	1	1	1
1670	USP11	TRUE	2	1	0.707576	1	0.201775	0.709557	1	0.0884838	0.719259	1	0.00807773	0.751407	2	0.46112	0.714204	2	0.197945	0.737058	2	1	0.720779	8	1	0.715781	3	1	0.774603	1	0.757278	0.914846	0.123768	0.905608	0.42835	0.20779	1	0.232749
1671	PSIP1	TRUE	2	1	0.535606	1	1	0.580886	1	1	0.58963	1	1	0.577238	1	1	0.580586	1	1	0.585326	2	1	0.615584	8	1	0.612319	9	1	0.618868	1	1	1	1	1	1	1	1	1
1672	DNAJC10	TRUE	2	1	0.631818	1	1	0.521901	4	1	0.584107	3	1	0.541954	6	1	0.588936	6	1	0.619308	7	1	0.619308	5	1	0.619308	4	1	0.581301	1	1	1	1	1	1	1	1	1
1673	GINM1	TRUE	2	1	0.678788	2	1	0.528465	4	1	0.544892	3	1	0.682184	4	1	0.640867	4	1	0.640867	6	1	0.640867	4	1	0.638211	4	1	0.653455	1	1	1	1	1	1	1	1	1
1674	RSRP1	TRUE	1	1	0.680303	3	1	0.707283	3	1	0.642975	2	1	0.647985	5	1	0.714936	1	1	0.745652	5	1	0.714936	7	1	0.745652	8	1	0.750575	1	1	1	1	1	1	1	1	1
1675	LIFR	TRUE	2	1	0.525	2	0.0708587	0.739218	4	0.103636	0.814241	4	1	0.782913	6	0.875865	0.819328	6	1	0.82878	7	1	0.82878	5	1	0.82878	7	0.0867249	0.835632	1	0.250676	0.113422	0.0799871	1	0.0130684	0.0395399	0.0175632	0.0403852
1676	VAMP8	TRUE	1	1	0.545833	2	0.0640805	0.740512	4	0.000125508	0.916409	2	0.0431008	0.778205	6	0.0138504	0.906162	6	0.0321228	0.945355	7	0.0324919	0.945355	5	0.0324744	0.945355	7	0.00245943	0.895977	1	0.0801927	0.000333099	0.0580136	0.0713429	0.0234302	0.073636	0.218985	0.00256508
1677	STK3	TRUE	1	1	0.743939	3	1	0.732493	3	1	0.793388	2	1	0.67033	5	0.932527	0.862477	7	0.928652	0.862477	5	0.942365	0.862477	6	0.945048	0.862477	6	1	0.856707	1	1	1	1	1	0.370705	0.152677	0.122087	0.396452
1678	ZC3H11A	TRUE	1	1	0.636364	2	1	0.675963	3	1	0.649587	4	1	0.690476	5	1	0.67122	6	1	0.679417	7	1	0.679417	5	1	0.679417	7	1	0.67069	1	1	1	1	1	1	1	1	1
1679	YIPF5	TRUE	2	1	0.585606	2	1	0.570443	2	1	0.621176	4	1	0.677871	3	1	0.550027	5	1	0.60303	8	1	0.625	2	1	0.606061	2	1	0.721212	1	1	1	1	1	1	1	1	1
1680	DDX21	TRUE	2	1	0.578788	2	1	0.658137	4	1	0.656863	3	0.0161004	0.865517	4	0.00756933	0.858101	6	1	0.846084	7	1	0.846084	3	0.305617	0.892532	4	0.890399	0.884146	1	1	1	0.066596	0.00592524	0.00289811	0.0030696	0.00774317	0.0358159
1681	SARS	TRUE	2	1	0.568939	2	1	0.53594	2	1	0.516103	4	1	0.614146	1	1	0.587912	2	1	0.639205	2	1	0.660173	8	1	0.647343	9	1	0.657736	1	1	1	1	1	1	1	1	1
1682	CELF1	TRUE	1	1	0.631061	2	0.00423276	0.773145	4	0.419762	0.788442	2	0.629275	0.737363	6	1	0.796218	6	0.899362	0.863388	7	0.9126	0.863388	5	0.914903	0.863388	7	0.24023	0.816092	1	0.00115448	0.0095599	0.0685528	0.719141	0.00435821	0.00327733	0.00363877	0.00168522
1683	PARVA	TRUE	2	1	0.578788	2	1	0.627372	4	1	0.664087	3	1	0.647126	6	1	0.627451	6	1	0.639344	7	1	0.639344	4	1	0.755081	5	1	0.716529	1	1	1	1	1	1	1	1	1
1684	ITGB1	TRUE	2	1	0.536364	2	0.139182	0.730305	4	1	0.69453	4	1	0.776611	6	1	0.680672	5	0.101273	0.788745	8	0.280762	0.783365	2	0.0523371	0.799567	2	1	0.780303	1	0.673199	1	1	1	0.364255	1	1	1
1685	PSMD11	TRUE	2	1	0.642424	2	1	0.579931	4	1	0.658927	3	1	0.6	6	1	0.668768	6	1	0.748634	7	1	0.748634	5	1	0.748634	9	1	0.621509	1	1	1	1	1	1	1	1	1
1686	SPG21	TRUE	2	1	0.617424	2	1	0.636573	4	1	0.731682	2	1	0.59707	6	1	0.62535	5	1	0.638095	8	1	0.641447	2	1	0.653247	7	1	0.682759	1	1	1	1	1	1	1	1	1
1687	BCKDHB	TRUE	1	1	0.795455	3	1	0.804622	3	1	0.77438	5	1	0.578283	5	1	0.850638	7	1	0.850638	5	1	0.850638	6	1	0.850638	6	1	0.830285	1	0.0054115	0.1414	1	0.132454	0.00520069	0.00538887	0.00764138	0.0224588
1688	BAG1	TRUE	2	1	0.522727	1	1	0.568193	2	1	0.550725	1	1	0.623018	1	1	0.605006	2	1	0.620265	2	1	0.633766	4	1	0.645325	3	1	0.704762	1	1	1	1	1	1	1	1	1
1689	BOC	TRUE	NA	NA	NA	1	1	0.662519	1	0.520569	0.696543	1	0.00151771	0.769054	2	0.000350275	0.800748	1	0.274454	0.804891	1	0.401768	0.776786	7	0.279674	0.804891	8	0.656189	0.795402	1	1	0.111928	0.0474224	0.00485073	0.0595401	0.0116045	0.0238828	0.0452318
1690	ATXN10	TRUE	2	1	0.625758	2	1	0.573318	4	1	0.570175	3	1	0.552299	6	1	0.647059	6	1	0.605647	2	1	0.619481	5	1	0.605647	7	1	0.636782	1	1	1	1	1	1	1	1	1
1691	ARL5A	TRUE	2	1	0.634848	2	0.339497	0.717941	4	1	0.682663	3	1	0.605747	6	1	0.791317	6	1	0.806011	7	1	0.806011	5	1	0.806011	5	1	0.740496	1	0.906778	1	1	1	1	1	1	1
1692	RAB6A	TRUE	2	1	0.525758	1	1	0.521155	4	1	0.543344	3	1	0.558046	2	1	0.519839	6	1	0.531876	2	1	0.551082	4	1	0.618902	9	1	0.578491	1	1	1	1	1	1	1	1	1
1693	GLUD1	TRUE	1	1	0.534091	2	2.71265e-05	0.825474	4	0.409099	0.788958	4	1	0.757703	6	0.928114	0.817927	6	1	0.808743	7	1	0.808743	5	1	0.808743	7	1	0.78046	1	8.40855e-05	0.000377062	0.107955	0.294952	0.0413473	0.0332048	0.0041969	0.227691
1694	TMEM123	TRUE	2	1	0.619697	2	0.728866	0.706728	4	1	0.731682	3	1	0.606322	6	1	0.75	6	0.600175	0.874317	7	0.609048	0.874317	5	0.61049	0.874317	7	1	0.736207	1	1	1	1	1	1	1	1	1
1695	YME1L1	TRUE	2	1	0.639394	2	1	0.57188	2	1	0.609903	3	1	0.544253	2	1	0.629672	5	1	0.576623	2	1	0.59697	4	1	0.632114	2	1	0.632576	1	1	1	1	1	1	1	1	1
1696	EIF3D	TRUE	2	0.714014	0.840909	1	1	0.585864	4	1	0.547988	1	1	0.594629	2	1	0.602933	2	1	0.682449	2	1	0.726407	8	1	0.704509	9	1	0.707547	0.703097	1	1	1	1	1	1	1	1
1697	GADD45A	TRUE	2	1	0.681439	2	1	0.587407	2	1	0.582126	3	1	0.702299	4	1	0.73581	4	1	0.73581	6	1	0.73581	3	1	0.761384	4	1	0.75813	1	1	1	1	1	1	1	1	1
1698	PDXK	TRUE	2	1	0.587879	2	1	0.677688	4	0.00228495	0.875645	2	1	0.702564	6	0.053232	0.880252	6	1	0.855191	7	1	0.855191	5	1	0.855191	7	0.0840833	0.836207	1	1	0.0463719	1	0.181833	1	1	1	1
1699	HADHB	TRUE	2	1	0.675	2	0.0648152	0.740368	4	0.0256092	0.837977	4	1	0.666667	6	0.0753954	0.873249	6	0.507143	0.878871	7	0.515119	0.878871	5	0.515744	0.878871	7	0.589151	0.797701	1	0.215927	0.00410252	1	1	1	1	0.514309	1
1700	CAMK2D	TRUE	1	1	0.699242	3	1	0.70098	3	1	0.706612	2	0.79923	0.733333	6	1	0.778711	6	1	0.751366	7	1	0.751366	5	1	0.751366	7	1	0.737356	1	0.00895134	0.136662	0.394129	1	0.0221699	0.0282493	0.0034928	0.0213646
1701	CREBBP	TRUE	1	1	0.545455	2	1	0.514089	3	1	0.590083	3	1	0.666667	5	1	0.647541	7	1	0.647541	5	1	0.647541	6	1	0.647541	6	1	0.614837	1	1	1	1	1	1	1	1	1
1702	KMT2E	TRUE	1	1	0.668939	3	1	0.678571	2	1	0.708132	4	1	0.652661	5	1	0.655738	7	1	0.655738	5	1	0.655738	6	1	0.655738	6	1	0.648374	1	1	1	1	1	1	1	1	1
1703	ACVR1	TRUE	1	1	0.55	2	1	0.607533	2	1	0.628824	3	1	0.547701	6	1	0.538515	6	1	0.599271	4	1	0.6329	4	1	0.754065	5	1	0.696694	1	1	1	1	1	1	1	1	1
1704	MPC2	TRUE	2	1	0.701515	2	1	0.618746	4	1	0.598555	4	1	0.694678	3	1	0.654093	5	1	0.665368	8	1	0.692199	2	1	0.680952	2	1	0.748485	1	1	1	1	1	1	1	1	1
1705	EIF2AK1	TRUE	2	0.358558	0.856818	1	1	0.609507	2	1	0.562802	4	1	0.738095	1	1	0.640415	2	1	0.696338	8	1	0.68703	2	1	0.685714	2	1	0.817424	0.352827	0.374142	1	0.306019	1	0.656015	0.182392	0.486324	0.160901
1706	MPZL1	TRUE	1	1	0.543939	2	1	0.655262	2	1	0.628422	4	1	0.584734	6	1	0.634454	5	1	0.656277	8	1	0.656485	2	1	0.667532	7	1	0.662069	1	1	1	1	1	1	1	1	1
1707	NDUFAF3	TRUE	2	1	0.779545	1	1	0.638377	1	1	0.624938	5	1	0.590909	1	1	0.608669	2	1	0.679293	3	1	0.7375	9	1	0.766789	3	1	0.830159	1	1	1	1	1	0.558226	0.86604	0.555838	1
1708	SELT	TRUE	2	1	0.509848	2	1	0.558942	4	1	0.670279	2	1	0.606593	6	1	0.693978	6	1	0.623862	4	1	0.681818	1	1	0.679733	7	1	0.66954	1	1	1	1	1	1	1	1	1
1709	LRRC16A	TRUE	1	1	0.695455	3	1	0.710784	3	1	0.756198	1	1	0.620205	5	1	0.839709	1	0.00833258	0.866304	5	1	0.839709	7	0.00839641	0.866304	8	0.00835771	0.876437	1	1	1	1	0.00999145	0.000965959	0.0021184	0.000897991	0.00352854
1710	UBE2N	TRUE	2	1	0.665909	2	1	0.646636	4	1	0.640351	3	1	0.696552	4	1	0.682663	6	1	0.702186	7	1	0.702186	4	1	0.732724	5	1	0.685124	1	1	1	1	1	1	1	1	1
1711	ELF1	TRUE	2	1	0.62197	2	1	0.56268	2	1	0.562802	3	1	0.723563	4	1	0.694014	4	1	0.694014	6	1	0.694014	4	1	0.768293	5	1	0.715702	1	1	1	1	1	1	1	1	1
1712	PSMD4	TRUE	2	1	0.719697	2	1	0.587407	4	1	0.671827	1	1	0.553708	6	1	0.69958	6	1	0.688525	7	1	0.688525	5	1	0.688525	7	1	0.686207	1	1	1	1	1	1	1	1	1
1713	WDR61	TRUE	2	1	0.542424	1	1	0.565207	1	1	0.574568	5	1	0.664141	3	1	0.582129	3	1	0.705484	4	1	0.711255	1	1	0.729775	1	1	0.719048	1	1	1	1	1	1	1	1	1
1714	PSMG2	TRUE	2	1	0.77197	1	1	0.57118	4	1	0.655315	1	1	0.538107	6	1	0.628852	6	1	0.62204	7	1	0.62204	5	1	0.62204	7	1	0.618391	1	1	1	1	1	1	1	1	1
1715	DDX46	TRUE	1	1	0.523485	2	1	0.60437	4	1	0.674923	2	1	0.647253	6	1	0.747899	6	1	0.717668	7	1	0.717668	5	1	0.717668	7	1	0.685057	1	1	1	1	1	1	1	1	1
1716	TFG	TRUE	2	1	0.634848	2	1	0.610121	2	1	0.596618	3	1	0.646552	4	1	0.605779	4	1	0.605779	6	1	0.605779	4	1	0.692073	5	1	0.673554	1	1	1	1	1	1	1	1	1
1717	RPLP0P2	TRUE	2	1	0.593939	2	1	0.576193	4	1	0.641383	2	1	0.566667	6	1	0.643557	6	1	0.65847	7	1	0.65847	5	1	0.65847	7	1	0.67931	1	1	1	1	1	1	1	1	1
1718	FTO	TRUE	1	1	0.624242	3	1	0.584034	3	1	0.689256	2	1	0.614652	5	1	0.765027	1	0.00204597	0.888043	1	0.0350635	0.818609	7	0.00206239	0.888043	8	0.00108407	0.908621	1	1	1	1	1	0.000559054	0.0221662	0.00372717	0.00542854
1719	BCLAF1	TRUE	1	1	0.639394	2	0.0334293	0.748706	4	1	0.766254	2	0.835615	0.732601	6	1	0.765406	6	1	0.791439	7	1	0.791439	5	1	0.791439	7	1	0.76954	1	0.00955632	0.00646341	0.0084722	1	0.10209	0.971633	1	1
1720	C9orf78	TRUE	2	1	0.634091	2	1	0.651524	4	1	0.707946	4	1	0.636555	6	1	0.771008	6	1	0.750455	7	1	0.750455	5	1	0.750455	7	1	0.723563	1	1	1	1	1	1	1	1	1
1721	VPS29	TRUE	2	1	0.606061	2	1	0.564405	4	0.685907	0.778638	2	1	0.574359	6	1	0.714986	6	1	0.720401	7	1	0.720401	5	1	0.720401	7	1	0.701149	1	1	1	1	1	1	1	1	1
1722	CCNL2	TRUE	1	1	0.580303	3	1	0.603641	3	1	0.63719	2	1	0.59707	5	1	0.617486	1	0.0632602	0.832065	1	0.501835	0.772556	7	0.0640776	0.832065	8	0.132471	0.827586	1	1	1	1	1	0.287767	1	0.504996	1
1723	PSMB2	TRUE	2	1	0.725	2	1	0.646061	2	1	0.60467	4	1	0.569328	6	1	0.676471	6	1	0.665756	7	1	0.665756	5	1	0.665756	5	1	0.604132	1	1	1	1	1	1	1	1	1
1724	ZCCHC17	TRUE	2	1	0.563636	1	1	0.623444	1	1	0.602469	1	1	0.614834	2	1	0.659862	1	1	0.61087	2	1	0.6329	8	1	0.660628	9	1	0.646415	1	1	1	1	1	1	1	1	1
1725	NFE2L1	TRUE	2	1	0.693182	2	1	0.654974	4	1	0.609907	4	1	0.553221	1	1	0.590965	6	1	0.622951	2	1	0.648052	4	1	0.671748	3	1	0.711111	1	1	1	1	1	1	1	1	1
1726	RBPMS	TRUE	1	1	0.502273	2	1	0.654974	4	0.409099	0.788958	2	1	0.681685	6	1	0.79972	6	1	0.82969	7	1	0.82969	5	1	0.82969	7	1	0.763793	1	1	1	0.219441	1	0.569972	1	1	1
1727	DNAJC8	TRUE	2	1	0.631818	2	1	0.681714	4	1	0.689886	4	1	0.610644	6	1	0.721289	6	1	0.733151	7	1	0.733151	5	1	0.733151	2	1	0.692424	1	1	1	1	1	1	1	1	1
1728	YAP1	TRUE	1	1	0.658333	3	1	0.642857	3	1	0.726446	2	1	0.624542	5	1	0.748634	7	1	0.748634	5	1	0.748634	6	1	0.748634	6	1	0.772358	1	1	1	1	1	1	1	1	1
1729	VPS35	TRUE	2	1	0.585606	1	1	0.528372	4	1	0.626419	1	1	0.59821	2	1	0.661587	6	1	0.709472	7	1	0.709472	5	1	0.709472	7	1	0.670115	1	1	1	1	1	1	1	1	1
1730	SFT2D2	TRUE	2	1	0.623485	1	1	0.655799	1	1	0.636296	3	1	0.627011	4	1	0.638287	1	1	0.708696	1	1	0.712876	7	1	0.708696	4	1	0.708333	1	1	1	1	1	1	1	1	1
1731	UBALD2	TRUE	2	1	0.518182	2	1	0.609258	4	1	0.624355	3	1	0.666092	4	1	0.708978	4	1	0.708978	6	1	0.708978	3	1	0.79326	4	1	0.762195	1	1	1	1	1	1	1	1	1
1732	RP11-270C12.3	TRUE	2	1	0.553788	2	1	0.543703	2	1	0.60467	4	1	0.554622	3	1	0.564473	5	1	0.582684	8	1	0.580357	9	1	0.592186	2	1	0.65	1	1	1	1	1	1	1	1	1
1733	UBE2I	TRUE	2	1	0.727273	2	1	0.610408	4	1	0.599587	3	1	0.628736	6	1	0.623249	6	1	0.663934	7	1	0.663934	4	1	0.72561	3	1	0.747619	1	1	1	1	1	1	1	1	1
1734	PDCD4	TRUE	2	1	0.546212	1	1	0.599054	1	1	0.599506	1	1	0.669054	2	1	0.686314	1	1	0.690217	1	1	0.717105	7	1	0.690217	8	1	0.685632	1	1	1	1	1	1	1	1	1
1735	LSM3	TRUE	2	1	0.744697	2	1	0.590569	4	1	0.639835	4	1	0.582633	6	1	0.621148	6	1	0.661202	7	1	0.661202	5	1	0.661202	7	1	0.643103	1	1	1	1	1	1	1	1	1
1736	PARD3B	TRUE	1	1	0.772727	3	1	0.785014	3	1	0.835537	2	0.00690706	0.80293	5	0.184752	0.904372	7	0.186004	0.904372	5	0.188779	0.904372	6	0.189214	0.904372	6	0.372538	0.908537	1	0.0246911	0.0347744	0.113543	0.00319167	0.0001136	0.00025302	0.00142129	0.00949654
1737	SESTD1	TRUE	1	1	0.701515	3	1	0.656162	3	1	0.73719	1	1	0.580051	5	1	0.75592	7	1	0.75592	5	1	0.75592	6	1	0.75592	6	1	0.724593	1	1	1	1	1	1	1	1	1
1738	COPRS	TRUE	2	1	0.815909	2	1	0.544853	1	1	0.578519	3	1	0.598276	1	1	0.54823	2	1	0.584596	3	1	0.576087	4	1	0.63313	10	1	0.605606	1	1	1	1	1	1	1	1	1
1739	NDUFA8	TRUE	2	1	0.717424	2	1	0.53019	1	1	0.563704	4	1	0.60014	1	1	0.606227	5	1	0.587446	3	1	0.610326	9	1	0.655678	2	1	0.633333	1	1	1	1	1	1	1	1	1
1740	KIAA1191	TRUE	2	0.714014	0.840909	1	0.128405	0.715281	1	0.238474	0.706914	1	1	0.653708	1	1	0.656899	2	1	0.678346	2	1	0.670563	8	1	0.666264	9	1	0.65283	0.703097	0.0755897	0.360038	1	1	1	1	1	1
1741	ARHGEF2	TRUE	2	1	0.680303	2	1	0.620184	4	1	0.69711	2	1	0.579853	6	1	0.788515	6	1	0.781421	7	1	0.781421	5	1	0.781421	7	1	0.704023	1	1	1	1	1	1	1	1	1
1742	ABL2	TRUE	1	1	0.661364	2	0.000671593	0.793272	4	1	0.754386	3	1	0.746552	6	1	0.810224	6	1	0.850638	7	1	0.850638	5	1	0.850638	7	0.110397	0.831034	1	0.000166176	0.00151052	0.000219896	0.0317178	0.00350433	0.00245081	0.00341279	0.00330759
1743	REEP3	TRUE	1	1	0.536364	1	1	0.569686	1	1	0.538519	4	1	0.563725	2	1	0.573893	1	1	0.62337	1	1	0.660714	7	1	0.62337	8	1	0.633333	1	1	1	1	1	1	1	1	1
1744	CTDSP1	TRUE	2	0.324155	0.859091	2	1	0.607821	4	1	0.652735	4	1	0.668067	6	1	0.657563	5	1	0.649784	2	1	0.674026	2	1	0.664935	3	1	0.674603	0.318941	0.182007	0.500956	1	0.267746	0.182219	0.130056	0.574567	0.998212
1745	BTBD11	TRUE	1	1	0.595455	2	1	0.565842	3	1	0.581818	3	1	0.611494	4	1	0.654799	4	1	0.654799	6	1	0.654799	4	1	0.751016	5	1	0.735537	1	1	1	1	1	1	1	1	1
1746	MSRB2	TRUE	2	1	0.582576	1	1	0.556745	4	1	0.589267	5	1	0.553346	1	1	0.60928	2	1	0.606376	2	1	0.61645	9	1	0.628816	3	1	0.650794	1	1	1	1	1	1	1	1	1
1747	C19orf43	TRUE	2	1	0.648485	2	1	0.534503	4	1	0.70485	2	1	0.546154	6	1	0.696078	6	1	0.702186	7	1	0.702186	9	1	0.713675	3	1	0.72381	1	1	1	1	1	1	1	1	1
1748	CNOT2	TRUE	1	1	0.535606	3	1	0.577731	4	1	0.615067	2	1	0.596337	6	1	0.733193	6	1	0.775956	7	1	0.775956	5	1	0.775956	7	1	0.666667	1	1	1	1	1	1	1	1	1
1749	ZNF638	TRUE	1	1	0.672727	3	1	0.622549	3	1	0.694215	2	1	0.652381	5	1	0.674863	1	1	0.771739	1	0.654566	0.767387	7	1	0.771739	8	0.901199	0.788506	1	1	1	1	1	1	1	1	1
1750	PCM1	TRUE	1	1	0.758333	3	1	0.704482	3	1	0.729752	2	1	0.631136	5	1	0.777778	7	1	0.777778	5	1	0.777778	6	1	0.777778	6	1	0.752033	1	1	1	1	1	1	1	1	1
1751	MGAT1	TRUE	2	1	0.745455	2	1	0.693214	4	0.0111564	0.851393	2	1	0.626007	6	0.0835301	0.871148	6	0.398547	0.885246	7	0.405072	0.885246	5	0.405918	0.885246	7	0.0368161	0.851149	1	0.556461	0.031635	1	0.522348	1	0.267822	1	0.705471
1752	UBE2J1	TRUE	2	1	0.627273	2	0.59104	0.709891	4	1	0.698142	3	1	0.779885	6	1	0.766106	6	1	0.797814	7	1	0.797814	5	1	0.797814	7	1	0.759195	1	1	1	0.396017	0.313501	0.247127	0.241301	0.377554	1
1753	ARMC9	TRUE	1	1	0.648485	3	1	0.62535	3	1	0.687603	1	0.284748	0.708951	5	1	0.71949	7	1	0.71949	2	0.438101	0.764069	6	1	0.71949	9	0.0837319	0.772453	1	1	1	1	0.00184263	0.00938414	0.00232829	0.012352	0.0520485
1754	SGCZ	TRUE	1	5.14088e-06	0.992424	3	1.2688e-06	0.990196	3	1.68762e-05	0.997521	2	0.100504	0.736264	5	0.000113814	0.993625	7	0.000114192	0.993625	5	0.000114859	0.993625	6	0.000114975	0.993625	6	0.000687179	0.990854	4.99849e-06	2.21044e-06	5.98721e-05	0.0395183	4.51568e-05	0.000191354	0.000276228	0.000942672	0.0358613
1755	ZMAT2	TRUE	2	1	0.713636	2	1	0.532777	2	1	0.536232	3	1	0.597701	2	1	0.615584	4	1	0.590299	2	1	0.651082	4	1	0.684959	5	1	0.645455	1	1	1	1	1	1	1	1	1
1756	PDCD5	TRUE	2	1	0.612121	2	1	0.525302	4	1	0.547472	5	1	0.621212	6	1	0.568627	6	1	0.588342	3	1	0.608152	9	1	0.616606	10	1	0.720339	1	1	1	1	1	1	1	1	1
1757	MT1L	TRUE	2	1	0.665152	1	1	0.570184	1	1	0.591852	3	1	0.608046	4	1	0.661507	4	1	0.661507	6	1	0.661507	3	1	0.772313	3	1	0.766667	1	1	1	1	1	1	1	1	1
1758	NEK7	TRUE	1	1	0.682576	3	1	0.694678	3	1	0.750413	2	1	0.687912	5	1	0.764117	7	1	0.764117	5	1	0.764117	6	1	0.764117	6	1	0.819106	1	1	1	1	1	1	1	1	1
1759	CHMP3	TRUE	2	1	0.556061	2	1	0.682576	4	1	0.685759	2	1	0.610256	6	1	0.695378	5	1	0.689177	8	1	0.666353	4	1	0.64939	7	1	0.705747	1	1	1	1	1	1	1	1	1
1760	ARL15	TRUE	1	1	0.799242	3	1	0.789216	3	0.61946	0.855372	2	1.3281e-06	0.898901	6	0.00201344	0.940476	6	0.0307932	0.946266	7	0.0311382	0.946266	5	0.0311129	0.946266	7	0.00264146	0.894828	1	1.23915e-07	2.12336e-07	1.28052e-05	1.00749e-05	2.31835e-06	6.22784e-06	1.06764e-06	2.21747e-05
1761	ADH5	TRUE	2	1	0.615909	2	1	0.656699	4	1	0.628483	4	1	0.577031	6	1	0.673669	6	1	0.649362	7	1	0.649362	4	1	0.686992	2	1	0.625	1	1	1	1	1	1	1	1	1
1762	ZC3H15	TRUE	2	1	0.750758	2	1	0.645773	2	1	0.612721	5	1	0.580492	6	1	0.623249	6	1	0.681239	7	1	0.681239	5	1	0.681239	7	1	0.644253	1	1	1	1	1	1	1	1	1
1763	WBP1L	TRUE	1	1	0.534848	2	0.000729007	0.792409	4	0.0233265	0.839525	4	1	0.727591	6	0.344612	0.841036	6	1	0.854281	7	1	0.854281	5	1	0.854281	7	0.0541151	0.844253	1	0.00102968	0.000438199	0.113967	1	0.121503	0.180962	0.0846612	0.182173
1764	MFSD1	TRUE	2	1	0.597727	2	1	0.643473	4	1	0.732198	4	1	0.581933	6	1	0.695378	6	1	0.746812	7	1	0.746812	5	1	0.746812	7	1	0.698276	1	1	1	1	1	1	1	1	1
1765	GSTA4	TRUE	2	1	0.675	1	0.136331	0.714535	1	0.137988	0.713827	1	1	0.657033	2	1	0.689764	1	1	0.653804	3	1	0.701087	9	1	0.696581	10	1	0.74837	1	0.577537	1	1	1	1	1	1	1
1766	MMADHC	TRUE	2	1	0.702273	1	1	0.587855	2	1	0.545894	3	1	0.657471	4	1	0.638803	4	1	0.638803	6	1	0.638803	3	1	0.747723	4	1	0.761179	1	1	1	1	1	1	1	1	1
1767	POGZ	TRUE	1	1	0.821212	3	1	0.768207	3	1	0.81157	2	1	0.675092	5	1	0.807832	7	1	0.807832	5	1	0.807832	6	1	0.807832	8	0.201244	0.81954	1	1	1	1	1	0.0445245	1	0.225347	0.0926636
1768	UBASH3B	TRUE	1	1	0.731061	3	1	0.705882	3	1	0.735537	3	1	0.641954	5	1	0.728597	7	1	0.728597	5	1	0.728597	6	1	0.728597	6	1	0.799797	1	1	1	1	1	5.72926e-05	0.00711819	0.00464074	0.0152308
1769	AEBP2	TRUE	1	1	0.715909	3	1	0.705182	3	1	0.766942	3	1	0.649425	5	1	0.78051	7	1	0.78051	5	1	0.78051	6	1	0.78051	6	1	0.770325	1	1	1	1	1	1	1	1	1
1770	ERP44	TRUE	2	1	0.787879	2	1	0.650661	4	1	0.738906	1	1	0.529156	6	1	0.769608	6	1	0.76867	7	1	0.76867	5	1	0.76867	7	1	0.756897	1	1	0.817116	1	1	1	1	1	0.174286
1771	GMFG	TRUE	2	1	0.519697	2	0.000219399	0.804342	4	6.75952e-06	0.953044	2	0.0212046	0.787546	6	0.00059443	0.960084	6	0.0151857	0.960838	7	0.0153281	0.960838	5	0.01532	0.960838	7	0.000138019	0.937931	1	0.000672159	5.70227e-06	0.0114759	0.000693145	0.000364989	0.00238661	0.00732353	0.00330583
1772	ATP8B2	TRUE	2	1	0.534848	1	1	0.684669	1	0.74072	0.691605	1	1	0.638875	2	0.759505	0.706728	2	1	0.668876	2	1	0.668831	8	1	0.655797	9	1	0.678868	1	1	0.498767	1	0.415546	0.98851	1	1	1
1773	POLR1D	TRUE	2	1	0.554545	2	1	0.574468	2	1	0.621578	3	1	0.758621	4	1	0.750258	4	1	0.750258	6	1	0.750258	4	1	0.777439	4	1	0.740854	1	1	1	1	1	1	1	1	1
1774	STRAP	TRUE	2	1	0.646212	1	1	0.556247	1	1	0.566173	3	1	0.675862	4	1	0.637771	4	1	0.637771	6	1	0.637771	3	1	0.702186	4	1	0.698171	1	1	1	1	1	1	1	1	1
1775	PLEKHB1	TRUE	2	1	0.650379	1	1.43157e-06	0.827899	1	1.19518e-05	0.809012	1	5.96126e-05	0.800256	2	0.00203363	0.782059	1	1	0.714674	2	1	0.735065	8	1	0.73752	9	0.440424	0.746038	1	9.38591e-06	0.00019246	0.000384755	0.000786739	0.00289369	0.000267918	0.00528215	0.00788559
1776	SORBS1	TRUE	1	1	0.548485	3	1	0.546218	3	1	0.590083	3	1	0.56092	4	1	0.592363	1	1	0.677717	1	1	0.682331	7	1	0.677717	8	1	0.714368	1	1	1	1	1	1	1	1	1
1777	SERPINB1	TRUE	2	1	0.811364	2	1	0.612133	4	1	0.684211	4	1	0.635154	6	1	0.688375	6	1	0.755009	7	1	0.755009	5	1	0.755009	2	1	0.653788	1	1	0.87381	1	1	1	1	1	1
1778	AKR7A2	TRUE	2	1	0.737121	1	1	0.561473	2	1	0.530998	5	1	0.655303	3	1	0.631889	3	1	0.621439	3	1	0.633696	9	1	0.624542	3	1	0.734921	1	1	1	1	1	1	1	1	1
1779	ARL3	TRUE	2	1	0.825758	1	0.0128692	0.74216	1	0.0302454	0.731852	1	1	0.677494	2	1	0.69379	2	1	0.684975	2	1	0.699567	8	1	0.72343	9	1	0.729434	1	0.0085034	0.153015	0.533471	1	0.983086	1	1	1
1780	HSD17B10	TRUE	2	1	0.708333	2	1	0.52904	4	1	0.647059	4	1	0.555322	1	1	0.557998	5	1	0.597835	3	1	0.628804	9	1	0.663614	3	1	0.736508	1	1	1	1	1	1	1	1	1
1781	SCARF2	TRUE	2	1	0.562121	2	1	0.579068	2	1	0.607488	4	1	0.740896	1	1	0.612332	5	1	0.677056	8	1	0.699248	2	1	0.724242	3	1	0.820635	1	1	1	1	1	1	1	1	1
1782	PGLS	TRUE	2	1	0.640909	2	1	0.59862	4	1	0.698142	4	1	0.637955	6	1	0.728992	6	1	0.713115	7	1	0.713115	5	1	0.713115	3	1	0.703175	1	1	1	1	1	1	1	1	1
1783	SLC2A4RG	TRUE	2	1	0.614394	2	1	0.6636	4	1	0.698658	2	1	0.639927	6	1	0.7507	6	1	0.743169	7	1	0.743169	5	1	0.743169	7	1	0.740805	1	1	1	1	1	1	1	1	1
1784	B4GALNT3	TRUE	1	1	0.618182	3	1	0.576331	3	1	0.64876	1	1	0.61509	5	1	0.691257	7	1	0.691257	5	1	0.691257	6	1	0.691257	6	1	0.661585	1	1	1	1	1	1	1	1	1
1785	NKX3-1	TRUE	2	1	0.605303	1	1	0.582877	1	1	0.592346	3	1	0.725	4	1	0.761868	4	1	0.761868	6	1	0.761868	3	0.00859597	0.972678	4	0.0410406	0.963415	1	1	1	1	1	1	1	1	1
1786	RP11-553L6.5	TRUE	2	1	0.580303	1	1	0.580886	2	1	0.533414	1	1	0.636573	2	1	0.651811	1	1	0.639674	1	1	0.642857	7	1	0.639674	8	1	0.640805	1	1	1	1	1	1	1	1	1
1787	ZBTB4	TRUE	2	1	0.564394	1	1	0.621453	4	1	0.555728	1	1	0.685166	2	1	0.668775	1	1	0.703261	1	1	0.668703	7	1	0.703261	8	1	0.728736	1	1	1	1	1	1	1	1	1
1788	RCN1	TRUE	1	1	0.606061	3	1	0.630952	4	1	0.617647	2	1	0.626007	5	1	0.666667	7	1	0.666667	5	1	0.666667	6	1	0.666667	6	1	0.695122	1	1	1	1	1	1	1	1	1
1789	CNTN5	TRUE	1	6.84457e-07	0.993939	3	1.80762e-07	0.989496	3	3.74975e-06	0.994215	2	0.000100726	0.799451	5	3.02649e-05	0.989982	7	3.03723e-05	0.989982	5	3.04797e-05	0.989982	6	3.05257e-05	0.989982	6	0.000140623	0.993902	6.63546e-07	1.07155e-06	8.07505e-06	0.00944309	0.00124304	0.00207016	0.00445574	0.00640164	0.000129894
1790	ATF6	TRUE	2	1	0.505303	2	1	0.52789	4	1	0.575335	3	1	0.657471	6	1	0.626751	6	1	0.651184	7	1	0.651184	5	1	0.651184	4	1	0.64126	1	1	1	1	1	1	1	1	1
1791	RAB10	TRUE	1	1	0.658333	2	0.0109227	0.76222	4	0.000377372	0.901445	2	0.000537988	0.834432	6	0.00400045	0.928571	6	0.00825187	0.974499	7	0.00830851	0.974499	5	0.00831505	0.974499	7	0.00228727	0.897126	1	0.0046987	7.12093e-05	0.00152205	0.0364516	0.00287719	0.0335337	0.018103	0.0321293
1792	RNF152	TRUE	2	1	0.61553	1	0.000264695	0.781857	1	0.00200834	0.761111	3	1	0.633908	4	1	0.657895	1	1	0.668478	1	1	0.679041	3	1	0.821494	4	1	0.817073	1	0.00144033	0.023645	0.0994639	1	0.0587973	0.135369	0.23345	0.098632
1793	TPT1P9	TRUE	2	1	0.779545	1	1	0.67994	1	1	0.683704	1	1	0.651918	2	1	0.677688	2	0.889021	0.714015	2	0.750025	0.754113	8	0.466217	0.753623	9	0.0879972	0.771698	1	1	0.875645	0.979868	0.73667	0.4441	0.375772	0.689918	0.23424
1794	NAGK	TRUE	2	1	0.649242	2	1	0.670213	4	1	0.740454	2	1	0.603297	6	0.673126	0.82563	6	1	0.796903	7	1	0.796903	5	1	0.796903	7	0.975479	0.786782	1	1	1	1	1	1	1	1	1
1795	NSMCE1	TRUE	2	0.737169	0.840152	2	1	0.617884	4	1	0.593911	4	1	0.621849	3	1	0.605404	1	1	0.68587	8	1	0.656485	7	1	0.68587	2	1	0.679545	0.725923	0.342314	1	1	1	1	1	1	1
1796	TRA2A	TRUE	2	1	0.544697	2	1	0.584531	4	1	0.643963	2	1	0.605861	6	1	0.789216	6	1	0.770492	7	1	0.770492	5	1	0.770492	8	1	0.770115	1	1	1	1	1	1	1	1	1
1797	FEZ2	TRUE	2	1	0.630303	2	1	0.610408	4	1	0.704334	2	1	0.564835	6	1	0.738796	6	1	0.654827	7	1	0.654827	5	1	0.654827	2	1	0.665152	1	1	1	1	1	1	1	1	1
1798	ACSL4	TRUE	1	1	0.665152	2	1	0.671938	4	1	0.672859	2	1	0.708791	6	1	0.786415	6	1	0.787796	7	1	0.787796	5	1	0.787796	7	1	0.68908	1	1	1	1	1	1	1	1	1
1799	ACSL3	TRUE	1	1	0.517424	3	1	0.546218	3	1	0.556198	1	1	0.666752	2	1	0.664462	1	1	0.677174	1	1	0.680921	7	1	0.677174	8	1	0.681034	1	1	1	1	1	1	1	1	1
1800	SMAD2	TRUE	1	1	0.744697	3	1	0.735294	3	1	0.716529	2	1	0.679853	5	1	0.784153	7	1	0.784153	5	1	0.784153	6	1	0.784153	6	1	0.829268	1	0.300069	1	1	1	1	1	1	1
1801	GLO1	TRUE	2	1	0.715152	1	1	0.68666	1	1	0.67284	1	1	0.631969	2	1	0.658424	NA	NA	NA	2	1	0.622511	8	1	0.65781	4	1	0.670732	1	1	1	1	1	1	1	1	1
1802	HADH	TRUE	2	1	0.801515	1	1	0.615231	4	1	0.591847	1	1	0.615345	1	1	0.634921	2	1	0.657513	2	1	0.645455	8	1	0.655797	9	1	0.658491	1	1	1	1	1	1	1	1	1
1803	SCAMP2	TRUE	2	1	0.707576	2	1	0.633122	4	1	0.616615	4	1	0.584034	6	1	0.682773	6	1	0.669399	7	1	0.669399	5	1	0.669399	7	1	0.63908	1	1	1	1	1	1	1	1	1
1804	ELMO1	TRUE	1	1	0.575	2	3.91645e-07	0.863715	4	0.0506793	0.826625	2	0.156449	0.759341	6	0.0187081	0.90056	6	0.0634893	0.929872	7	0.0643816	0.929872	5	0.0642923	0.929872	7	0.00284663	0.893678	1	2.32445e-07	1.66412e-06	0.000316592	0.00250157	3.46274e-05	9.76974e-05	2.62064e-05	5.7681e-06
1805	SNRPB2	TRUE	2	1	0.758333	2	1	0.669638	4	1	0.681631	4	1	0.616246	6	1	0.691176	6	1	0.684882	7	1	0.684882	5	1	0.684882	2	1	0.681061	1	1	1	1	1	1	1	1	1
1806	SEPT6	TRUE	1	1	0.508333	1	1	0.631658	1	1	0.625679	5	1	0.582071	2	1	0.577918	2	1	0.588068	2	1	0.622511	8	1	0.598229	9	1	0.591321	1	1	1	1	1	1	1	1	1
1807	DUSP6	TRUE	1	1	0.533333	2	1.84939e-06	0.850058	4	2.35083e-06	0.96646	2	0.000860428	0.828755	6	0.00043808	0.965686	6	0.0210504	0.954463	7	0.0212608	0.954463	5	0.0212495	0.954463	7	0.000362577	0.924713	1	4.13569e-06	8.81832e-08	0.000253707	5.82903e-05	2.55705e-05	0.000293291	0.000511419	0.000131085
1808	SEC16A	TRUE	2	1	0.621212	1	1	0.563216	1	1	0.56963	1	1	0.63376	2	1	0.596607	1	1	0.709239	1	1	0.721335	7	1	0.709239	3	1	0.771429	1	1	1	1	1	1	1	1	1
1809	RNF24	TRUE	1	1	0.536364	3	1	0.504202	3	1	0.55124	3	1	0.555747	2	1	0.644623	1	1	0.60163	1	1	0.601974	4	1	0.602642	5	1	0.595868	1	1	1	1	1	1	1	1	1
1810	OST4	TRUE	2	1	0.509848	1	1	0.529617	1	1	0.521235	4	1	0.596639	3	1	0.666399	5	1	0.654113	3	1	0.622283	9	1	0.630037	10	1	0.712516	1	1	1	1	1	1	1	1	1
1811	FAM172A	TRUE	1	1	0.678788	3	1	0.688375	3	1	0.747107	2	1	0.621978	5	1	0.758652	7	1	0.758652	5	1	0.758652	6	1	0.758652	6	1	0.784553	1	1	1	1	1	1	1	1	1
1812	U2SURP	TRUE	2	1	0.599242	2	1	0.57303	4	1	0.632611	3	1	0.624138	6	1	0.761905	6	1	0.756831	7	1	0.756831	5	1	0.756831	4	1	0.637195	1	1	1	1	1	1	1	1	1
1813	PSMC3	TRUE	2	1	0.741667	2	1	0.63226	4	1	0.662023	5	1	0.573864	6	1	0.709384	6	1	0.700364	7	1	0.700364	5	1	0.700364	7	1	0.648851	1	1	1	1	1	1	1	1	1
1814	FAT1	TRUE	2	1	0.609848	2	1	0.674238	2	1	0.660225	4	1	0.7493	6	1	0.686975	5	0.0641457	0.796104	8	0.466349	0.773966	2	1	0.741558	3	1	0.71746	1	1	1	1	1	1	1	1	1
1815	SYF2	TRUE	2	1	0.665909	1	1	0.574415	1	1	0.576049	4	1	0.630252	1	1	0.547619	2	1	0.60827	2	1	0.624675	8	1	0.654992	2	1	0.660606	1	1	1	1	1	1	1	1	1
1816	AURKAIP1	TRUE	2	1	0.650758	2	1	0.536515	4	1	0.623323	4	1	0.606443	6	1	0.640756	6	1	0.655738	7	1	0.655738	5	1	0.655738	7	1	0.610345	1	1	1	1	1	1	1	1	1
1817	FAM210B	TRUE	2	1	0.775758	1	1	0.569686	2	1	0.545491	3	1	0.607471	1	1	0.631258	4	1	0.576367	1	1	0.580827	4	1	0.651423	5	1	0.671901	1	1	1	1	1	1	1	1	1
1818	MAVS	TRUE	2	1	0.625	2	1	0.549741	2	1	0.561192	4	1	0.614146	2	1	0.620184	1	1	0.710326	1	1	0.612312	7	1	0.710326	8	1	0.660345	1	1	1	1	1	1	1	1	1
1819	HGSNAT	TRUE	1	1	0.581818	3	1	0.559524	3	1	0.599174	2	1	0.515018	5	1	0.615665	1	1	0.629891	5	1	0.615665	7	1	0.629891	8	1	0.665517	1	1	1	1	1	1	1	1	1
1820	CCNY	TRUE	2	1	0.551515	2	1	0.593732	4	1	0.614551	3	1	0.586207	6	1	0.672969	6	1	0.641166	7	1	0.641166	5	1	0.641166	8	1	0.668391	1	1	1	1	1	1	1	1	1
1821	SCP2	TRUE	1	1	0.590152	3	1	0.572129	4	1	0.613519	2	1	0.6663	6	1	0.660364	6	1	0.662113	7	1	0.662113	5	1	0.662113	7	1	0.691379	1	1	1	1	1	1	1	1	1
1822	BRD4	TRUE	2	1	0.631061	2	0.25026	0.722254	4	1	0.723426	3	1	0.685057	6	1	0.714286	6	1	0.775956	7	1	0.775956	4	1	0.841463	5	1	0.805785	1	1	1	1	1	1	1	1	1
1823	COX7A2L	TRUE	2	1	0.739394	2	1	0.60322	4	1	0.74613	5	1	0.595013	6	1	0.804622	6	1	0.785974	7	1	0.785974	5	1	0.785974	7	1	0.733333	1	1	1	1	0.249295	0.0530448	0.012133	0.155722	0.0215815
1824	UBR3	TRUE	1	1	0.733333	3	1	0.746499	3	1	0.735537	2	1	0.656044	5	1	0.749545	7	1	0.749545	5	1	0.749545	6	1	0.749545	6	1	0.759146	1	1	1	1	1	0.16384	0.859037	0.13059	0.0213084
1825	STARD7	TRUE	1	1	0.560606	3	1	0.592437	4	1	0.72807	2	1	0.727106	6	1	0.786415	6	1	0.735883	7	1	0.735883	5	1	0.735883	7	0.328674	0.80977	1	1	1	1	1	1	1	1	0.65395
1826	DSE	TRUE	2	1	0.621212	1	1	0.628671	1	1	0.627901	1	1	0.604092	2	1	0.610408	1	1	0.625543	1	1	0.618891	3	1	0.641166	4	1	0.683943	1	1	1	1	1	1	1	1	1
1827	ACIN1	TRUE	2	1	0.646212	2	1	0.659862	4	1	0.745098	4	1	0.605742	6	1	0.808824	6	1	0.778689	7	1	0.778689	5	1	0.778689	7	0.589151	0.797701	1	1	1	1	1	0.345018	0.832011	1	0.70086
1828	ITSN2	TRUE	1	1	0.759848	3	1	0.697479	3	1	0.768595	2	1	0.726007	5	1	0.777778	7	1	0.777778	5	1	0.777778	6	1	0.777778	6	1	0.744919	1	1	1	1	1	1	1	1	1
1829	CALHM2	TRUE	2	1	0.682576	2	1	0.664462	2	1	0.663043	4	1	0.721989	6	1	0.645658	5	1	0.65671	8	1	0.646147	2	1	0.648485	5	1	0.640496	1	1	1	1	1	1	1	1	1
1830	PLEKHA1	TRUE	1	1	0.768939	3	1	0.730392	3	1	0.752893	5	1	0.588384	5	1	0.757741	7	1	0.757741	5	1	0.757741	6	1	0.757741	6	1	0.752033	1	1	1	1	1	1	1	1	1
1831	BCAP29	TRUE	2	1	0.520455	2	1	0.509488	4	1	0.546956	4	1	0.607143	2	1	0.572455	5	1	0.582684	2	1	0.59697	2	1	0.576623	9	1	0.604528	1	1	1	1	1	1	1	1	1
1832	DAG1	TRUE	2	1	0.52803	2	1	0.688327	2	1	0.692432	3	1	0.697126	4	1	0.633127	5	1	0.669697	8	1	0.656485	4	1	0.783537	3	1	0.750794	1	1	1	1	1	1	1	1	1
1833	CBX6	TRUE	2	1	0.650758	2	1	0.627372	2	1	0.625201	4	1	0.682773	6	1	0.646359	6	1	0.712204	7	1	0.712204	5	1	0.712204	2	1	0.649242	1	1	1	1	1	1	1	1	1
1834	INTS10	TRUE	2	1	0.585606	2	1	0.513514	4	1	0.681631	2	1	0.577656	6	1	0.658263	1	1	0.7125	7	1	0.678506	7	1	0.7125	8	1	0.694828	1	1	1	1	1	1	1	1	1
1835	PHF14	TRUE	1	1	0.621212	3	1	0.635854	3	1	0.682645	2	1	0.657875	5	1	0.725865	7	1	0.725865	5	1	0.725865	6	1	0.725865	8	1	0.700575	1	1	1	1	1	1	1	1	1
1836	PTGS1	TRUE	2	1	0.794697	1	1	0.686162	1	1	0.686667	1	1	0.62532	1	1	0.666056	3	1	0.616453	3	1	0.666304	9	1	0.642857	10	1	0.690352	1	1	1	1	1	1	1	1	1
1837	TMEM167B	TRUE	2	1	0.605303	2	1	0.533353	4	1	0.527864	3	1	0.58046	1	1	0.601343	4	1	0.531476	8	1	0.542763	3	1	0.602004	2	1	0.593939	1	1	1	1	1	1	1	1	1
1838	CDIPT	TRUE	2	1	0.656818	1	1	0.608761	1	1	0.587901	1	1	0.613043	2	1	0.600058	2	1	0.636679	2	1	0.691342	8	1	0.676731	9	1	0.665283	1	1	1	1	1	1	1	1	1
1839	FAM50A	TRUE	2	1	0.571212	2	1	0.597757	2	1	0.663043	4	1	0.661765	3	1	0.598448	5	1	0.573593	4	1	0.55368	4	1	0.628049	5	1	0.61157	1	1	1	1	1	1	1	1	1
1840	PELI1	TRUE	2	1	0.515152	2	1	0.635423	4	1	0.610939	3	0.0451808	0.847701	4	0.077342	0.819917	4	0.0779376	0.819917	6	0.0792171	0.819917	3	1	0.843352	4	1	0.821138	1	1	1	0.511209	1	0.917759	0.49569	1	1
1841	NUDT21	TRUE	2	1	0.670455	1	1	0.569935	1	1	0.577037	3	1	0.716667	4	1	0.72807	4	1	0.72807	6	1	0.72807	3	0.420493	0.884335	4	0.77454	0.888211	1	1	1	1	1	1	1	1	1
1842	PPP2R5C	TRUE	2	1	0.721212	2	1	0.596032	4	1	0.653251	2	1	0.578022	6	1	0.765406	6	1	0.769581	7	1	0.769581	5	1	0.769581	7	1	0.745402	1	1	1	1	1	1	1	1	1
1843	TAOK1	TRUE	1	1	0.604545	3	1	0.622549	3	1	0.638843	2	1	0.669597	6	1	0.735294	6	1	0.756831	7	1	0.756831	5	1	0.756831	7	1	0.689655	1	1	1	1	1	1	1	1	1
1844	HRH1	TRUE	1	1	0.562879	2	1	0.632835	2	1	0.714976	3	1	0.624138	4	1	0.634159	4	1	0.634159	6	1	0.634159	4	1	0.726626	5	1	0.745455	1	1	1	1	1	1	1	1	1
1845	CTNND1	TRUE	2	1	0.677273	2	0.0177054	0.756469	4	0.00112785	0.885965	4	1	0.714286	6	0.0059478	0.921569	6	0.0587702	0.931694	7	0.0595757	0.931694	5	0.0595264	0.931694	7	0.00212655	0.898276	1	0.0855429	0.000576253	1	0.0242565	0.00229463	0.0144534	0.0165292	0.0187968
1846	HSPB1	TRUE	2	1	0.502273	2	1	0.666475	4	1	0.770898	2	1	0.660806	6	1	0.732493	6	1	0.727687	7	1	0.727687	5	1	0.727687	3	1	0.761905	1	1	1	1	1	1	1	1	1
1847	TM2D1	TRUE	2	1	0.587121	1	0.22223	0.708313	1	1	0.683704	1	1	0.6711	2	1	0.6705	2	1	0.690972	2	1	0.72987	8	1	0.71256	9	1	0.697736	1	0.984572	1	1	1	1	1	1	1
1848	PVT1	TRUE	1	0.0215365	0.915152	3	0.0103026	0.910364	3	0.0295434	0.924793	2	1	0.728205	5	0.0199781	0.955373	7	0.0202901	0.955373	5	0.0204871	0.955373	6	0.0204707	0.955373	6	0.0949313	0.944106	0.0211379	0.0133954	0.0593211	0.293072	0.00393747	0.000377146	0.000894377	0.00126202	0.0121655
1849	TRIP12	TRUE	1	1	0.726515	3	1	0.678571	4	1	0.746646	2	0.0238536	0.786447	6	1	0.758403	6	1	0.84153	7	1	0.84153	5	1	0.84153	7	0.711596	0.793678	1	1	1	0.514824	1	0.628475	1	1	0.802936
1850	EIF1B	TRUE	2	1	0.746212	1	1	0.647586	1	1	0.622222	3	1	0.581609	1	1	0.589744	2	1	0.674558	2	1	0.659307	3	1	0.751366	4	1	0.76626	1	1	1	1	1	1	1	1	1
1851	ZFR	TRUE	1	1	0.693939	3	1	0.712885	3	1	0.673554	2	1	0.612454	5	1	0.642077	7	1	0.642077	5	1	0.642077	6	1	0.642077	6	1	0.621951	1	1	1	1	1	1	1	1	1
1852	ADAM10	TRUE	1	1	0.640909	2	0.0283846	0.750719	4	0.00469304	0.864809	2	0.00156981	0.821612	6	0.00247016	0.936975	6	0.0611341	0.930783	7	0.0619732	0.930783	5	0.0619389	0.930783	7	0.0240512	0.858621	1	0.00557939	0.000179778	0.0050274	0.00371654	0.00324115	0.00993521	0.0365512	0.0215514
1853	COPG1	TRUE	2	1	0.759848	1	1	0.585864	1	1	0.601235	3	1	0.625287	2	1	0.651811	2	1	0.623422	2	1	0.667965	8	1	0.660225	9	1	0.686792	1	1	1	1	1	1	1	1	1
1854	SNHG7	TRUE	2	1	0.734091	1	1	0.595819	4	1	0.599071	5	1	0.563131	6	1	0.689076	6	1	0.642987	3	1	0.730978	9	1	0.714896	10	1	0.78292	1	1	1	1	1	1	1	1	1
1855	SH3PXD2B	TRUE	2	1	0.533333	2	1.20927e-05	0.833094	4	0.00345629	0.869453	4	1	0.804272	6	0.0678745	0.87535	6	0.842794	0.865209	7	0.854861	0.865209	5	0.857274	0.865209	7	0.00896137	0.875287	1	6.21812e-05	0.000198286	0.0610453	0.124113	0.000699075	0.00474688	0.0017249	0.00796253
1856	FAM13A	TRUE	1	0.949892	0.834091	3	1	0.778011	3	0.317635	0.871901	2	1	0.661905	5	0.563399	0.876138	7	0.562178	0.876138	5	0.570025	0.876138	6	0.571594	0.876138	6	1	0.875	0.935651	1	1	1	1	0.257192	1	0.623986	1
1857	KDELC2	TRUE	2	1	0.683333	1	0.946012	0.688651	1	0.703486	0.692346	1	1	0.645524	2	1	0.679701	1	1	0.648913	1	1	0.633929	7	1	0.648913	10	1	0.64472	1	1	1	1	0.62741	1	1	1	1
1858	ANP32B	TRUE	1	1	0.591667	2	1	0.628235	4	1	0.705882	2	1	0.715018	6	1	0.740896	6	1	0.814208	7	1	0.814208	5	1	0.814208	7	1	0.764943	1	1	1	1	1	1	1	1	1
1859	SNX5	TRUE	2	1	0.665909	2	1	0.525302	2	1	0.57971	1	1	0.598977	2	1	0.609258	2	1	0.553977	2	1	0.65974	4	1	0.655488	9	1	0.626792	1	1	1	1	1	1	1	1	1
1860	SRSF8	TRUE	2	1	0.510606	1	0.147257	0.713539	1	0.45887	0.698272	1	1	0.619437	1	1	0.644689	1	1	0.621196	3	1	0.6625	3	1	0.717668	4	1	0.752033	1	0.228742	1	1	1	1	1	1	1
1861	FNBP4	TRUE	1	1	0.675	3	1	0.693277	3	1	0.691736	2	1	0.616117	5	1	0.73224	1	1	0.766304	5	1	0.73224	7	1	0.766304	8	1	0.781034	1	1	1	1	1	0.181987	1	0.37018	1
1862	TAB2	TRUE	2	1	0.507576	2	1	0.557504	4	1	0.581011	2	1	0.568132	6	1	0.681373	6	1	0.678506	7	1	0.678506	5	1	0.678506	7	1	0.639655	1	1	1	1	1	1	1	1	1
1863	RIF1	TRUE	1	1	0.556061	2	1	0.584819	3	1	0.601653	2	1	0.605861	6	1	0.670868	6	1	0.697632	7	1	0.697632	5	1	0.697632	6	1	0.626016	1	1	1	1	1	1	1	1	1
1864	BET1L	TRUE	2	0.292724	0.861364	1	0.000347875	0.779243	1	0.00074064	0.771111	1	1	0.679028	2	1	0.680564	2	0.352453	0.728535	3	1	0.7125	9	1	0.714896	9	0.890399	0.733962	0.287988	0.000193883	0.00101827	0.145895	1	0.151073	0.137807	0.349138	0.0499863
1865	SMAD7	TRUE	2	1	0.776136	2	0.000182167	0.806786	4	0.0199271	0.842105	3	1	0.724138	6	1	0.79902	6	1	0.812386	7	1	0.812386	4	1	0.825203	5	1	0.804959	1	0.000139329	0.000335764	1	0.419147	0.269189	0.519988	0.188952	0.0748221
1866	WDR45	TRUE	2	1	0.688636	2	1	0.574756	4	1	0.568111	4	1	0.560224	6	1	0.60014	6	1	0.618397	7	1	0.618397	5	1	0.618397	3	1	0.663492	1	1	1	1	1	1	1	1	1
1867	FAM134A	TRUE	2	1	0.545455	1	1	0.522648	4	1	0.543344	1	1	0.60179	6	1	0.601541	2	1	0.664773	2	1	0.722944	8	1	0.734702	9	1	0.719245	1	1	1	1	1	1	1	1	1
1868	BCAR1	TRUE	2	1	0.735606	2	1	0.548591	4	1	0.560888	4	1	0.671569	3	1	0.569556	5	1	0.635065	8	1	0.646147	2	1	0.642857	3	1	0.657143	1	1	1	1	1	1	1	1	1
1869	MGMT	TRUE	1	1	0.548485	2	1	0.608396	4	0.5448	0.783282	2	1	0.707692	6	1	0.789216	6	1	0.816029	7	1	0.816029	5	1	0.816029	7	1	0.721264	1	1	1	1	1	1	1	1	1
1870	RAB11A	TRUE	2	1	0.512121	2	0.000729007	0.792409	4	0.0706582	0.820949	4	1	0.735994	6	0.5974	0.828431	6	1	0.840619	7	1	0.840619	5	1	0.840619	7	0.812484	0.790805	1	0.00234913	0.00657513	0.180246	1	0.47802	0.994583	0.950484	1
1871	MDH2	TRUE	2	1	0.743182	1	1	0.573917	4	1	0.619711	5	1	0.563131	6	1	0.684874	6	1	0.644809	7	1	0.644809	5	1	0.644809	3	1	0.707937	1	1	1	1	1	1	1	1	1
1872	TLN1	TRUE	2	1	0.702273	2	0.663575	0.708166	4	1	0.688854	4	1	0.792717	6	1	0.7507	6	1	0.823315	7	1	0.823315	5	1	0.823315	3	1	0.744444	1	1	1	1	1	1	1	1	1
1873	RAC1P2	TRUE	2	1	0.543182	2	0.000729007	0.792409	4	1	0.76677	4	1	0.768908	6	1	0.729692	5	0.069588	0.794805	8	0.580775	0.769737	5	1	0.735883	7	1	0.755172	1	0.00316634	0.00157637	0.824823	1	0.0930104	1	1	1
1874	SPAG16	TRUE	1	0.206856	0.868939	3	0.317889	0.841737	3	0.0242998	0.928926	2	1	0.61685	5	0.0965738	0.919854	7	0.0974378	0.919854	5	0.0991101	0.919854	6	0.0989429	0.919854	6	0.0290983	0.972561	0.203441	0.0265522	0.00759785	1	0.236184	0.175303	0.0934178	0.282624	0.163151
1875	SDHC	TRUE	2	1	0.592424	2	1	0.568143	2	1	0.634058	4	1	0.760504	3	1	0.640984	5	1	0.668398	8	1	0.68656	2	1	0.717749	2	1	0.722727	1	1	1	1	1	1	1	1	1
1876	ZNF652	TRUE	2	1	0.631818	2	1	0.552904	4	1	0.679051	1	1	0.626343	6	1	0.768207	6	1	0.743169	7	1	0.743169	5	1	0.743169	7	1	0.675862	1	1	1	1	1	1	1	1	1
1877	MED13	TRUE	1	1	0.586364	2	0.897799	0.703565	4	1	0.757482	2	1	0.725641	6	0.0987681	0.867647	6	0.186188	0.904372	7	0.188967	0.904372	5	0.189403	0.904372	7	0.605522	0.797126	1	1	1	1	0.340331	0.327126	0.75344	0.522479	1
1878	RNF168	TRUE	2	1	0.658333	1	1	0.61548	1	1	0.590617	3	1	0.734483	4	1	0.681115	4	1	0.681115	6	1	0.681115	3	1	0.757741	4	1	0.775407	1	1	1	1	1	1	1	1	1
1879	CCT8	TRUE	2	1	0.714394	2	1	0.63686	4	1	0.730134	2	1	0.591209	6	1	0.715686	6	1	0.711293	7	1	0.711293	5	1	0.711293	7	1	0.739655	1	1	1	1	1	1	1	1	1
1880	RND3	TRUE	2	1	0.506061	2	0.0883509	0.736343	4	1	0.73323	3	1	0.777586	6	1	0.732493	6	1	0.747723	7	1	0.747723	4	1	0.784553	5	1	0.777686	1	0.289109	0.434753	0.011592	0.147255	0.335902	1	0.942352	1
1881	PNRC2	TRUE	2	1	0.551515	2	1	0.604945	4	1	0.632611	2	1	0.606227	6	1	0.642157	6	1	0.599271	7	1	0.599271	3	1	0.727687	4	1	0.693089	1	1	1	1	1	1	1	1	1
1882	GNAI3	TRUE	1	1	0.529545	2	1	0.694652	4	1	0.684727	2	1	0.647619	6	1	0.704482	6	1	0.711293	7	1	0.711293	5	1	0.711293	5	1	0.722314	1	1	1	1	1	1	1	1	1
1883	ERGIC1	TRUE	2	1	0.559848	2	1	0.653824	2	1	0.681965	4	1	0.623249	4	1	0.539732	5	1	0.60303	8	1	0.611372	4	1	0.706301	5	1	0.689256	1	1	1	1	1	1	1	1	1
1884	SUPT5H	TRUE	2	1	0.580303	1	1	0.576655	1	1	0.580494	1	1	0.644757	1	1	0.669719	1	1	0.573913	1	1	0.62453	7	1	0.573913	3	1	0.719048	1	1	1	1	1	1	1	1	1
1885	SPEN	TRUE	2	1	0.568182	1	1	0.616974	1	1	0.593333	1	1	0.689258	2	0.834698	0.70529	1	1	0.656522	1	1	0.714286	8	1	0.691626	9	1	0.701132	1	1	1	1	1	1	1	1	1
1886	TSC22D2	TRUE	2	1	0.525	2	1	0.674813	2	1	0.679549	3	1	0.785632	4	1	0.760578	4	1	0.760578	6	1	0.760578	3	1	0.745902	5	1	0.758678	1	1	1	1	1	1	1	1	1
1887	TWISTNB	TRUE	2	1	0.623485	2	0.0232316	0.753163	4	0.0255986	0.837977	3	1	0.768966	6	0.0402175	0.885854	6	1	0.846084	7	1	0.846084	5	1	0.846084	4	1	0.838415	1	0.12753	0.067016	0.103148	0.000649517	0.00865151	0.0122262	0.00370991	0.00879756
1888	P3H1	TRUE	2	1	0.569697	2	1	0.696665	4	1	0.628999	4	1	0.729692	6	1	0.702381	6	1	0.667577	8	1	0.704417	2	1	0.708225	2	1	0.708333	1	1	1	1	1	1	1	1	1
1889	NARS	TRUE	1	1	0.568182	2	1	0.687177	4	1	0.705366	2	1	0.682784	6	1	0.734594	6	1	0.728597	7	1	0.728597	5	1	0.728597	7	1	0.722414	1	1	1	1	1	1	1	1	1
1890	PTCH1	TRUE	1	1	0.604545	3	1	0.584034	3	1	0.566942	4	1	0.741597	5	1	0.630237	1	1	0.75	8	1	0.724154	7	1	0.75	8	1	0.727011	1	1	1	1	1	0.0294028	0.253865	0.0929882	1
1891	UBE2E1	TRUE	1	1	0.650758	3	1	0.62535	3	1	0.627273	2	1	0.609158	5	1	0.616576	7	1	0.616576	5	1	0.616576	6	1	0.616576	6	1	0.647358	1	1	1	1	1	1	1	1	1
1892	HTATSF1	TRUE	2	1	0.701515	1	0.642079	0.694126	1	0.243042	0.706667	1	1	0.690026	2	1	0.681714	2	0.338483	0.729167	2	1	0.712987	8	0.595707	0.749195	4	1	0.74187	1	1	1	1	1	1	1	1	1
1893	EIF5AL1	TRUE	2	1	0.750758	2	0.0565614	0.742093	4	0.981097	0.771414	4	1	0.659664	6	0.334049	0.841737	6	1	0.844262	7	1	0.844262	5	1	0.844262	7	1	0.774713	1	0.0349637	0.308314	1	0.84003	1	1	1	1
1894	RASSF8	TRUE	1	1	0.606061	3	1	0.602941	3	1	0.656198	3	1	0.713218	4	1	0.744066	4	1	0.744066	6	1	0.744066	3	1	0.797814	4	1	0.785569	1	1	1	0.879794	1	1	1	1	0.465104
[truncated: 2,106 more rows]

## Sheet: STAT of samples
		C1		C2		C3		C4
		Average	STDEV	Average	STDEV	Average	STDEV	Average	STDEV
	Age	69.2237	6.99066	73.8696	5.63515	70.5	6.04743	71	7.55425
[truncated: 3 more rows]
