# Supplementary material for: Classification of four distinct osteoarthritis subtypes with a knee joint tissue transcriptome atlas
Source: Bone Res. 2020 Nov 12;8:38. doi: 10.1038/s41413-020-00109-x (PMC7658991; doi:10.1038/s41413-020-00109-x)
Supplement: Supplementary file 10 — Supplementary Table 4 [file 41413_2020_109_MOESM10_ESM.xlsx]

## Sheet: clinical.statistical test
Supplementary Table4: a. Significant of CochranArmitageTest
	OST	alternative	Z	p-value	FDR		JSN	alternative	Z	p-value	FDR		Age_bin	alternative	Z	p-value	FDR
	C2 vs C1	decreasing	1.8084	0.03527	0.052		C4 vs C1	decreasing	1.7548	0.03964	0.118		C3 vs C1	increasing	0.3058	0.6201	0.62
	C2 vs C3	decreasing	2.0088	0.02228	0.052		C4 vs C2	decreasing	0.28015	0.3897	0.389		C3 vs C2	increasing	-2	0.02275	0.068
	C2 vs C4	decreasing	0.88814	0.1872	0.187		C4 vs C3	decreasing	1.2372	0.108	0.161		C3 vs C4	increasing	-0.78979	0.2148	0.322
b. Significant of fihser test
	sex	p-value	FDR	sex	p-value	FDR
	C1 vs C3	0.6899	0.827	C2 vs C1	0.4552	0.827
	C1 vs C4	0.0785	0.47	C2 vs C3	1	1
	C3 vs C4	0.6668	0.827	C2 vs C4	0.5078	0.827
c.
		C1			C2			C3			C4
		MEDIAN	Average	STDEV	MEDIAN	Average	STDEV	MEDIAN	Average	STDEV	MEDIAN	Average	STDEV
	Age	68.5	69.2763	7.03439	75	73.8333	5.51415	68	69.25	5.11999	74	70.8667	7.79988
	KL score	4	3.63077	0.486352	4	3.81818	0.394771	4	3.57143	0.534522	4	3.73333	0.457738
	JSN score	4	3.76923	1.04237	4	4.22727	0.972567	3	3.57143	1.27242	4	4.33333	1.39728
	Osteophyte	7	7.23077	1.04237	8	8.09091	2.2868	6	6.14286	1.57359	8	7.46667	1.88478
